# Supplementary material for: Comprehensive multi-cohort transcriptional meta-analysis of muscle diseases identifies a signature of disease severity
Source: Sci Rep. 2022 Jul 4;12:11260. doi: 10.1038/s41598-022-15003-1 (PMC9253003; doi:10.1038/s41598-022-15003-1)
Supplement: Supplementary file 13 — Supplementary Table 1. [file 41598_2022_15003_MOESM13_ESM.xlsx]

## Sheet: Supplemental_Table1_processed.c
SUPPLEMENTARY TABLE 1 - Gene expression data set sample accession IDs and publically available clinical data
Cohort Accession	Sample Accession	Cohort Disease Category	Source	Characteristics.DiseaseState.	Biopsy location	Characteristics (Age or sex)	other characteristics	other characteristics	other characteristics	other characteristics	other characteristics	other characteristics	other characteristics	other characteristics
EMEXP2681	Sample.1	IM	ArrayExpress	normal	NA	41	NA	http://purl.org/obo/owl/NCBITaxon#NCBITaxon_9606	frozen_sample	P-MTAB-13900	Sample.1	total_RNA	Sample.1	biotin
EMEXP2681	Sample.10	IM	ArrayExpress	juvenile dermatomyositis	NA	8	NA	http://purl.org/obo/owl/NCBITaxon#NCBITaxon_9606	frozen_sample	P-MTAB-13900	Sample.10	total_RNA	Sample.10	biotin
EMEXP2681	Sample.11	IM	ArrayExpress	juvenile dermatomyositis	NA	13	NA	http://purl.org/obo/owl/NCBITaxon#NCBITaxon_9606	frozen_sample	P-MTAB-13900	Sample.11	total_RNA	Sample.11	biotin
EMEXP2681	Sample.12	IM	ArrayExpress	polymyositis	NA	22	NA	http://purl.org/obo/owl/NCBITaxon#NCBITaxon_9606	frozen_sample	P-MTAB-13900	Sample.12	total_RNA	Sample.12	biotin
EMEXP2681	Sample.13	IM	ArrayExpress	polymyositis	NA	47	NA	http://purl.org/obo/owl/NCBITaxon#NCBITaxon_9606	frozen_sample	P-MTAB-13900	Sample.13	total_RNA	Sample.13	biotin
EMEXP2681	Sample.14	IM	ArrayExpress	polymyositis	NA	69	NA	http://purl.org/obo/owl/NCBITaxon#NCBITaxon_9606	frozen_sample	P-MTAB-13900	Sample.14	total_RNA	Sample.14	biotin
EMEXP2681	Sample.15	IM	ArrayExpress	polymyositis	NA	60	NA	http://purl.org/obo/owl/NCBITaxon#NCBITaxon_9606	frozen_sample	P-MTAB-13900	Sample.15	total_RNA	Sample.15	biotin
EMEXP2681	Sample.2	IM	ArrayExpress	normal	NA	52	NA	http://purl.org/obo/owl/NCBITaxon#NCBITaxon_9606	frozen_sample	P-MTAB-13900	Sample.2	total_RNA	Sample.2	biotin
EMEXP2681	Sample.3	IM	ArrayExpress	normal	NA	32	NA	http://purl.org/obo/owl/NCBITaxon#NCBITaxon_9606	frozen_sample	P-MTAB-13900	Sample.3	total_RNA	Sample.3	biotin
EMEXP2681	Sample.4	IM	ArrayExpress	normal	NA	35	NA	http://purl.org/obo/owl/NCBITaxon#NCBITaxon_9606	frozen_sample	P-MTAB-13900	Sample.4	total_RNA	Sample.4	biotin
EMEXP2681	Sample.5	IM	ArrayExpress	normal	NA	56	NA	http://purl.org/obo/owl/NCBITaxon#NCBITaxon_9606	frozen_sample	P-MTAB-13900	Sample.5	total_RNA	Sample.5	biotin
EMEXP2681	Sample.6	IM	ArrayExpress	adult dermatomyositis	NA	68	NA	http://purl.org/obo/owl/NCBITaxon#NCBITaxon_9606	frozen_sample	P-MTAB-13900	Sample.6	total_RNA	Sample.6	biotin
EMEXP2681	Sample.7	IM	ArrayExpress	adult dermatomyositis	NA	42	NA	http://purl.org/obo/owl/NCBITaxon#NCBITaxon_9606	frozen_sample	P-MTAB-13900	Sample.7	total_RNA	Sample.7	biotin
EMEXP2681	Sample.8	IM	ArrayExpress	juvenile dermatomyositis	NA	7	NA	http://purl.org/obo/owl/NCBITaxon#NCBITaxon_9606	frozen_sample	P-MTAB-13900	Sample.8	total_RNA	Sample.8	biotin
EMEXP2681	Sample.9	IM	ArrayExpress	juvenile dermatomyositis	NA	22	NA	http://purl.org/obo/owl/NCBITaxon#NCBITaxon_9606	frozen_sample	P-MTAB-13900	Sample.9	total_RNA	Sample.9	biotin
EMEXP3260A	01a	MND	ArrayExpress	normal	NA	NA	NA	NA	NA	P-MTAB-21502	01a	NA	01a	biotin
EMEXP3260A	02a	MND	ArrayExpress	normal	NA	NA	NA	NA	NA	P-MTAB-21502	02a	NA	02a	biotin
EMEXP3260A	03a	MND	ArrayExpress	normal	NA	NA	NA	NA	NA	P-MTAB-21502	03a	NA	03a	biotin
EMEXP3260A	04a	MND	ArrayExpress	normal	NA	NA	NA	NA	NA	P-MTAB-21502	04a	NA	04a	biotin
EMEXP3260A	05a	MND	ArrayExpress	normal	NA	NA	NA	NA	NA	P-MTAB-21502	05a	NA	05a	biotin
EMEXP3260A	06a	MND	ArrayExpress	normal	NA	NA	NA	NA	NA	P-MTAB-21502	06a	NA	06a	biotin
EMEXP3260A	07a	MND	ArrayExpress	normal	NA	NA	NA	NA	NA	P-MTAB-21502	07a	NA	07a	biotin
EMEXP3260A	08a	MND	ArrayExpress	normal	NA	NA	NA	NA	NA	P-MTAB-21502	08a	NA	08a	biotin
EMEXP3260A	09a	MND	ArrayExpress	normal	NA	NA	NA	NA	NA	P-MTAB-21502	09a	NA	09a	biotin
EMEXP3260A	10a	MND	ArrayExpress	normal	NA	NA	NA	NA	NA	P-MTAB-21502	10a	NA	10a	biotin
EMEXP3260A	11a	MND	ArrayExpress	amyotrophic lateral sclerosis	NA	NA	NA	NA	NA	P-MTAB-21502	11a	NA	11a	biotin
EMEXP3260A	12a	MND	ArrayExpress	amyotrophic lateral sclerosis	NA	NA	NA	NA	NA	P-MTAB-21502	12a	NA	12a	biotin
EMEXP3260A	13a	MND	ArrayExpress	amyotrophic lateral sclerosis	NA	NA	NA	NA	NA	P-MTAB-21502	13a	NA	13a	biotin
EMEXP3260A	14a	MND	ArrayExpress	amyotrophic lateral sclerosis	NA	NA	NA	NA	NA	P-MTAB-21502	14a	NA	14a	biotin
EMEXP3260A	15a	MND	ArrayExpress	amyotrophic lateral sclerosis	NA	NA	NA	NA	NA	P-MTAB-21502	15a	NA	15a	biotin
EMEXP3260A	16a	MND	ArrayExpress	amyotrophic lateral sclerosis	NA	NA	NA	NA	NA	P-MTAB-21502	16a	NA	16a	biotin
EMEXP3260A	17a	MND	ArrayExpress	amyotrophic lateral sclerosis	NA	NA	NA	NA	NA	P-MTAB-21502	17a	NA	17a	biotin
EMEXP3260A	18a	MND	ArrayExpress	amyotrophic lateral sclerosis	NA	NA	NA	NA	NA	P-MTAB-21502	18a	NA	18a	biotin
EMEXP3260A	19a	MND	ArrayExpress	amyotrophic lateral sclerosis	NA	NA	NA	NA	NA	P-MTAB-21502	19a	NA	19a	biotin
EMTAB3671a	FKrei-Ext-Poly-C10A-U133_Plus-2-a1.CEL	Chronic	ArrayExpress	normal	NA	NA	NA	NA	NA	P-MTAB-45301	FKrei-Ext-Poly-C10A-U133_Plus-2-a1.CEL	organism part	NA	Biotin
EMTAB3671a	FKrei-Ext-Poly-C10B-U133_Plus-2-a1.CEL	Chronic	ArrayExpress	normal	NA	NA	NA	NA	NA	P-MTAB-45301	FKrei-Ext-Poly-C10B-U133_Plus-2-a1.CEL	organism part	NA	Biotin
EMTAB3671a	FKrei-Ext-Poly-C11A-U133_Plus-2-a1.CEL	Chronic	ArrayExpress	normal	NA	NA	NA	NA	NA	P-MTAB-45301	FKrei-Ext-Poly-C11A-U133_Plus-2-a1.CEL	organism part	NA	Biotin
EMTAB3671a	FKrei-Ext-Poly-C11B-U133_Plus-2-a1.CEL	Chronic	ArrayExpress	normal	NA	NA	NA	NA	NA	P-MTAB-45301	FKrei-Ext-Poly-C11B-U133_Plus-2-a1.CEL	organism part	NA	Biotin
EMTAB3671a	FKrei-Ext-Poly-C12A-U133_Plus-2-a1.CEL	Chronic	ArrayExpress	normal	NA	NA	NA	NA	NA	P-MTAB-45301	FKrei-Ext-Poly-C12A-U133_Plus-2-a1.CEL	organism part	NA	Biotin
EMTAB3671a	FKrei-Ext-Poly-C12B-U133_Plus-2-a1.CEL	Chronic	ArrayExpress	normal	NA	NA	NA	NA	NA	P-MTAB-45301	FKrei-Ext-Poly-C12B-U133_Plus-2-a1.CEL	organism part	NA	Biotin
EMTAB3671a	FKrei-Ext-Poly-C3A-U133_Plus-2-a1.CEL	Chronic	ArrayExpress	normal	NA	NA	NA	NA	NA	P-MTAB-45301	FKrei-Ext-Poly-C3A-U133_Plus-2-a1.CEL	organism part	NA	Biotin
EMTAB3671a	FKrei-Ext-Poly-C3B-U133_Plus-2-a1.CEL	Chronic	ArrayExpress	normal	NA	NA	NA	NA	NA	P-MTAB-45301	FKrei-Ext-Poly-C3B-U133_Plus-2-a1.CEL	organism part	NA	Biotin
EMTAB3671a	FKrei-Ext-Poly-C8A-U133_Plus-2-a1.CEL	Chronic	ArrayExpress	normal	NA	NA	NA	NA	NA	P-MTAB-45301	FKrei-Ext-Poly-C8A-U133_Plus-2-a1.CEL	organism part	NA	Biotin
EMTAB3671a	FKrei-Ext-Poly-C8B-U133_Plus-2-a1.CEL	Chronic	ArrayExpress	normal	NA	NA	NA	NA	NA	P-MTAB-45301	FKrei-Ext-Poly-C8B-U133_Plus-2-a1.CEL	organism part	NA	Biotin
EMTAB3671a	FKrei-Ext-Poly-C9A-U133_Plus-2-a1.CEL	Chronic	ArrayExpress	normal	NA	NA	NA	NA	NA	P-MTAB-45301	FKrei-Ext-Poly-C9A-U133_Plus-2-a1.CEL	organism part	NA	Biotin
EMTAB3671a	FKrei-Ext-Poly-C9B-U133_Plus-2-a1.CEL	Chronic	ArrayExpress	normal	NA	NA	NA	NA	NA	P-MTAB-45301	FKrei-Ext-Poly-C9B-U133_Plus-2-a1.CEL	organism part	NA	Biotin
EMTAB3671a	FKrei-Ext-Poly-P10A-U133_Plus-2-a1.CEL	Chronic	ArrayExpress	polymyalgia rheumatica	NA	NA	NA	NA	NA	P-MTAB-45301	FKrei-Ext-Poly-P10A-U133_Plus-2-a1.CEL	organism part	NA	Biotin
EMTAB3671a	FKrei-Ext-Poly-P10B-U133_Plus-2-a1.CEL	Chronic	ArrayExpress	polymyalgia rheumatica	NA	NA	NA	NA	NA	P-MTAB-45301	FKrei-Ext-Poly-P10B-U133_Plus-2-a1.CEL	organism part	NA	Biotin
EMTAB3671a	FKrei-Ext-Poly-P11A-U133_Plus-2-a1.CEL	Chronic	ArrayExpress	polymyalgia rheumatica	NA	NA	NA	NA	NA	P-MTAB-45301	FKrei-Ext-Poly-P11A-U133_Plus-2-a1.CEL	organism part	NA	Biotin
EMTAB3671a	FKrei-Ext-Poly-P11B-U133_Plus-2-a1.CEL	Chronic	ArrayExpress	polymyalgia rheumatica	NA	NA	NA	NA	NA	P-MTAB-45301	FKrei-Ext-Poly-P11B-U133_Plus-2-a1.CEL	organism part	NA	Biotin
EMTAB3671a	FKrei-Ext-Poly-P12A-U133_Plus-2-a1.CEL	Chronic	ArrayExpress	polymyalgia rheumatica	NA	NA	NA	NA	NA	P-MTAB-45301	FKrei-Ext-Poly-P12A-U133_Plus-2-a1.CEL	organism part	NA	Biotin
EMTAB3671a	FKrei-Ext-Poly-P12B-U133_Plus-2-a1.CEL	Chronic	ArrayExpress	polymyalgia rheumatica	NA	NA	NA	NA	NA	P-MTAB-45301	FKrei-Ext-Poly-P12B-U133_Plus-2-a1.CEL	organism part	NA	Biotin
EMTAB3671a	FKrei-Ext-Poly-P4A-U133_Plus-2-a1.CEL	Chronic	ArrayExpress	polymyalgia rheumatica	NA	NA	NA	NA	NA	P-MTAB-45301	FKrei-Ext-Poly-P4A-U133_Plus-2-a1.CEL	organism part	NA	Biotin
EMTAB3671a	FKrei-Ext-Poly-P4B-U133_Plus-2-a1.CEL	Chronic	ArrayExpress	polymyalgia rheumatica	NA	NA	NA	NA	NA	P-MTAB-45301	FKrei-Ext-Poly-P4B-U133_Plus-2-a1.CEL	organism part	NA	Biotin
EMTAB3671a	FKrei-Ext-Poly-P5A-U133_Plus-2-a1.CEL	Chronic	ArrayExpress	polymyalgia rheumatica	NA	NA	NA	NA	NA	P-MTAB-45301	FKrei-Ext-Poly-P5A-U133_Plus-2-a1.CEL	organism part	NA	Biotin
EMTAB3671a	FKrei-Ext-Poly-P5B-U133_Plus-2-a1.CEL	Chronic	ArrayExpress	polymyalgia rheumatica	NA	NA	NA	NA	NA	P-MTAB-45301	FKrei-Ext-Poly-P5B-U133_Plus-2-a1.CEL	organism part	NA	Biotin
EMTAB3671a	FKrei-Ext-Poly-P6A-U133_Plus-2-a1.CEL	Chronic	ArrayExpress	polymyalgia rheumatica	NA	NA	NA	NA	NA	P-MTAB-45301	FKrei-Ext-Poly-P6A-U133_Plus-2-a1.CEL	organism part	NA	Biotin
EMTAB3671a	FKrei-Ext-Poly-P7B-U133_Plus-2-a1.CEL	Chronic	ArrayExpress	polymyalgia rheumatica	NA	NA	NA	NA	NA	P-MTAB-45301	FKrei-Ext-Poly-P7B-U133_Plus-2-a1.CEL	organism part	NA	Biotin
GSE10760	GSM271511	Congenital	Gene Omnibus Express (GEO)	male, 25.2 yr, normal	NA	male 25.2 yr_U133A_S1	male 25.2 yr_U133A_S1	NA	NA	NA	NA	NA	NA	NA
GSE10760	GSM271512	Congenital	Gene Omnibus Express (GEO)	male, 27.1 yr, normal	NA	male 27.1 yr_U133A_S1	male 27.1 yr_U133A_S1	NA	NA	NA	NA	NA	NA	NA
GSE10760	GSM271513	Congenital	Gene Omnibus Express (GEO)	male, 24.2 yr, normal	NA	male 24.2 yr_U133A_S1	male 24.2 yr_U133A_S1	NA	NA	NA	NA	NA	NA	NA
GSE10760	GSM271514	Congenital	Gene Omnibus Express (GEO)	male, 26.2 yr, normal	NA	male 26.2 yr_U133A_S1	male 26.2 yr_U133A_S1	NA	NA	NA	NA	NA	NA	NA
GSE10760	GSM271515	Congenital	Gene Omnibus Express (GEO)	male, 23.4 yr, normal	NA	male 23.4 yr_U133A_S1	male 23.4 yr_U133A_S1	NA	NA	NA	NA	NA	NA	NA
GSE10760	GSM271516	Congenital	Gene Omnibus Express (GEO)	male, 25.1 yr, normal	NA	male 25.1 yr_U133A_S1	male 25.1 yr_U133A_S1	NA	NA	NA	NA	NA	NA	NA
GSE10760	GSM271517	Congenital	Gene Omnibus Express (GEO)	male, 21.5 yr, normal	NA	male 21.5 yr_U133A_S1	male 21.5 yr_U133A_S1	NA	NA	NA	NA	NA	NA	NA
GSE10760	GSM271518	Congenital	Gene Omnibus Express (GEO)	male, 69.2 yr, normal	NA	male 69.2 yr_U133A_S1	male 69.2 yr_U133A_S1	NA	NA	NA	NA	NA	NA	NA
GSE10760	GSM271519	Congenital	Gene Omnibus Express (GEO)	male, 69.6 yr, normal	NA	male 69.6 yr_U133A_S1	male 69.6 yr_U133A_S1	NA	NA	NA	NA	NA	NA	NA
GSE10760	GSM271520	Congenital	Gene Omnibus Express (GEO)	male, 68.4 yr, normal	NA	male 68.4 yr_U133A_S1	male 68.4 yr_U133A_S1	NA	NA	NA	NA	NA	NA	NA
GSE10760	GSM271521	Congenital	Gene Omnibus Express (GEO)	male, 73.5 yr, normal	NA	male 73.5 yr_U133A_S1	male 73.5 yr_U133A_S1	NA	NA	NA	NA	NA	NA	NA
GSE10760	GSM271522	Congenital	Gene Omnibus Express (GEO)	male, 67.2 yr, normal	NA	male 67.2 yr_U133A_S1	male 67.2 yr_U133A_S1	NA	NA	NA	NA	NA	NA	NA
GSE10760	GSM271523	Congenital	Gene Omnibus Express (GEO)	male, 74.5 yr, normal	NA	male 74.5 yr_U133A_S1	male 74.5 yr_U133A_S1	NA	NA	NA	NA	NA	NA	NA
GSE10760	GSM271524	Congenital	Gene Omnibus Express (GEO)	male, 71.2 yr, normal	NA	male 71.2 yr_U133A_S1	male 71.2 yr_U133A_S1	NA	NA	NA	NA	NA	NA	NA
GSE10760	GSM271525	Congenital	Gene Omnibus Express (GEO)	male, 75.1 yr, normal	NA	male 75.1 yr_U133A_S1	male 75.1 yr_U133A_S1	NA	NA	NA	NA	NA	NA	NA
GSE10760	GSM271526	Congenital	Gene Omnibus Express (GEO)	female, 23.5 yr, normal	NA	female 23.5 yr_U133A_S1	female 23.5 yr_U133A_S1	NA	NA	NA	NA	NA	NA	NA
GSE10760	GSM271527	Congenital	Gene Omnibus Express (GEO)	female, 24.4 yr, normal	NA	female 24.4 yr_U133A_S1	female 24.4 yr_U133A_S1	NA	NA	NA	NA	NA	NA	NA
GSE10760	GSM271528	Congenital	Gene Omnibus Express (GEO)	female, 21.5 yr, normal	NA	female 21.5 yr_U133A_S1	female 21.5 yr_U133A_S1	NA	NA	NA	NA	NA	NA	NA
GSE10760	GSM271529	Congenital	Gene Omnibus Express (GEO)	female, 26.5 yr, normal	NA	female 26.5 yr_U133A_S1	female 26.5 yr_U133A_S1	NA	NA	NA	NA	NA	NA	NA
GSE10760	GSM271530	Congenital	Gene Omnibus Express (GEO)	female, 20.1 yr, normal	NA	female 20.1 yr_U133A_S1	female 20.1 yr_U133A_S1	NA	NA	NA	NA	NA	NA	NA
GSE10760	GSM271531	Congenital	Gene Omnibus Express (GEO)	female, 22.5 yr, normal	NA	female 22.5 yr_U133A_S1	female 22.5 yr_U133A_S1	NA	NA	NA	NA	NA	NA	NA
GSE10760	GSM271532	Congenital	Gene Omnibus Express (GEO)	female, 29.8 yr, normal	NA	female 29.8 yr_U133A_S1	female 29.8 yr_U133A_S1	NA	NA	NA	NA	NA	NA	NA
GSE10760	GSM271533	Congenital	Gene Omnibus Express (GEO)	female, 70.7 yr, normal	NA	female 70.7 yr_U133A_S1	female 70.7 yr_U133A_S1	NA	NA	NA	NA	NA	NA	NA
GSE10760	GSM271534	Congenital	Gene Omnibus Express (GEO)	female, 71.4 yr, normal	NA	female 71.4 yr_U133A_S1	female 71.4 yr_U133A_S1	NA	NA	NA	NA	NA	NA	NA
GSE10760	GSM271535	Congenital	Gene Omnibus Express (GEO)	female, 66.6 yr, normal	NA	female 66.6 yr_U133A_S1	female 66.6 yr_U133A_S1	NA	NA	NA	NA	NA	NA	NA
GSE10760	GSM271536	Congenital	Gene Omnibus Express (GEO)	female, 65.1 yr, normal	NA	female 65.1 yr_U133A_S1	female 65.1 yr_U133A_S1	NA	NA	NA	NA	NA	NA	NA
GSE10760	GSM271537	Congenital	Gene Omnibus Express (GEO)	female, 68.4 yr, normal	NA	female 68.4 yr_U133A_S1	female 68.4 yr_U133A_S1	NA	NA	NA	NA	NA	NA	NA
GSE10760	GSM271538	Congenital	Gene Omnibus Express (GEO)	female, 65.9 yr, normal	NA	female 65.9 yr_U133A_S1	female 65.9 yr_U133A_S1	NA	NA	NA	NA	NA	NA	NA
GSE10760	GSM271539	Congenital	Gene Omnibus Express (GEO)	female, 67.3 yr, normal	NA	female 67.3 yr_U133A_S1	female 67.3 yr_U133A_S1	NA	NA	NA	NA	NA	NA	NA
GSE10760	GSM271540	Congenital	Gene Omnibus Express (GEO)	female, 67.9 yr, normal	NA	female 67.9 yr_U133A_S1	female 67.9 yr_U133A_S1	NA	NA	NA	NA	NA	NA	NA
GSE10760	GSM271541	Congenital	Gene Omnibus Express (GEO)	male, FSHD #1	NA	male FSHD #1_U133A_S1	male FSHD #1_U133A_S1	NA	NA	NA	NA	NA	NA	NA
GSE10760	GSM271542	Congenital	Gene Omnibus Express (GEO)	male, FSHD #2	NA	male FSHD #2_U133A_S1	male FSHD #2_U133A_S1	NA	NA	NA	NA	NA	NA	NA
GSE10760	GSM271543	Congenital	Gene Omnibus Express (GEO)	male, FSHD #3	NA	male FSHD #3_U133A_S1	male FSHD #3_U133A_S1	NA	NA	NA	NA	NA	NA	NA
GSE10760	GSM271544	Congenital	Gene Omnibus Express (GEO)	male, FSHD #4	NA	male FSHD #4_U133A_S1	male FSHD #4_U133A_S1	NA	NA	NA	NA	NA	NA	NA
GSE10760	GSM271545	Congenital	Gene Omnibus Express (GEO)	male, FSHD #5	NA	male FSHD #5_U133A_S1	male FSHD #5_U133A_S1	NA	NA	NA	NA	NA	NA	NA
GSE10760	GSM271546	Congenital	Gene Omnibus Express (GEO)	male, FSHD #6	NA	male FSHD #6_U133A_S1	male FSHD #6_U133A_S1	NA	NA	NA	NA	NA	NA	NA
GSE10760	GSM271547	Congenital	Gene Omnibus Express (GEO)	male, FSHD #7	NA	male FSHD #7_U133A_S1	male FSHD #7_U133A_S1	NA	NA	NA	NA	NA	NA	NA
GSE10760	GSM271548	Congenital	Gene Omnibus Express (GEO)	male, FSHD #8	NA	male FSHD #8_U133A_S1	male FSHD #8_U133A_S1	NA	NA	NA	NA	NA	NA	NA
GSE10760	GSM271549	Congenital	Gene Omnibus Express (GEO)	male, FSHD #9	NA	male FSHD #9_U133A_S1	male FSHD #9_U133A_S1	NA	NA	NA	NA	NA	NA	NA
GSE10760	GSM271550	Congenital	Gene Omnibus Express (GEO)	male, FSHD #10	NA	male FSHD #10_U133A_S1	male FSHD #10_U133A_S1	NA	NA	NA	NA	NA	NA	NA
GSE10760	GSM271551	Congenital	Gene Omnibus Express (GEO)	female, FSHD #1	NA	female FSHD #1_U133A_S1	female FSHD #1_U133A_S1	NA	NA	NA	NA	NA	NA	NA
GSE10760	GSM271552	Congenital	Gene Omnibus Express (GEO)	female, FSHD #2	NA	female FSHD #2_U133A_S1	female FSHD #2_U133A_S1	NA	NA	NA	NA	NA	NA	NA
GSE10760	GSM271553	Congenital	Gene Omnibus Express (GEO)	female, FSHD #3	NA	female FSHD #3_U133A_S1	female FSHD #3_U133A_S1	NA	NA	NA	NA	NA	NA	NA
GSE10760	GSM271554	Congenital	Gene Omnibus Express (GEO)	female, FSHD #4	NA	female FSHD #4_U133A_S1	female FSHD #4_U133A_S1	NA	NA	NA	NA	NA	NA	NA
GSE10760	GSM271555	Congenital	Gene Omnibus Express (GEO)	female, FSHD #5	NA	female FSHD #5_U133A_S1	female FSHD #5_U133A_S1	NA	NA	NA	NA	NA	NA	NA
GSE10760	GSM271556	Congenital	Gene Omnibus Express (GEO)	female, FSHD #6	NA	female FSHD #6_U133A_S1	female FSHD #6_U133A_S1	NA	NA	NA	NA	NA	NA	NA
GSE10760	GSM271557	Congenital	Gene Omnibus Express (GEO)	female, FSHD #7	NA	female FSHD #7_U133A_S1	female FSHD #7_U133A_S1	NA	NA	NA	NA	NA	NA	NA
GSE10760	GSM271558	Congenital	Gene Omnibus Express (GEO)	female, FSHD #8	NA	female FSHD #8_U133A_S1	female FSHD #8_U133A_S1	NA	NA	NA	NA	NA	NA	NA
GSE10760	GSM271559	Congenital	Gene Omnibus Express (GEO)	female, FSHD #9	NA	female FSHD #9_U133A_S1	female FSHD #9_U133A_S1	NA	NA	NA	NA	NA	NA	NA
GSE10760	GSM271560	Congenital	Gene Omnibus Express (GEO)	male, 25.2 yr, normal	NA	male 25.2 yr_U133A_S2	male 25.2 yr_U133A_S2	NA	NA	NA	NA	NA	NA	NA
GSE10760	GSM271561	Congenital	Gene Omnibus Express (GEO)	male, 27.1 yr, normal	NA	male 27.1 yr_U133A_S2	male 27.1 yr_U133A_S2	NA	NA	NA	NA	NA	NA	NA
GSE10760	GSM271562	Congenital	Gene Omnibus Express (GEO)	male, 24.2 yr, normal	NA	male 24.2 yr_U133A_S2	male 24.2 yr_U133A_S2	NA	NA	NA	NA	NA	NA	NA
GSE10760	GSM271563	Congenital	Gene Omnibus Express (GEO)	male, 26.2 yr, normal	NA	male 26.2 yr_U133A_S2	male 26.2 yr_U133A_S2	NA	NA	NA	NA	NA	NA	NA
GSE10760	GSM271564	Congenital	Gene Omnibus Express (GEO)	male, 23.4 yr, normal	NA	male 23.4 yr_U133A_S2	male 23.4 yr_U133A_S2	NA	NA	NA	NA	NA	NA	NA
GSE10760	GSM271565	Congenital	Gene Omnibus Express (GEO)	male, 25.1 yr, normal	NA	male 25.1 yr_U133A_S2	male 25.1 yr_U133A_S2	NA	NA	NA	NA	NA	NA	NA
GSE10760	GSM271566	Congenital	Gene Omnibus Express (GEO)	male, 21.5 yr, normal	NA	male 21.5 yr_U133A_S2	male 21.5 yr_U133A_S2	NA	NA	NA	NA	NA	NA	NA
GSE10760	GSM271567	Congenital	Gene Omnibus Express (GEO)	male, 69.2 yr, normal	NA	male 69.2 yr_U133A_S2	male 69.2 yr_U133A_S2	NA	NA	NA	NA	NA	NA	NA
GSE10760	GSM271568	Congenital	Gene Omnibus Express (GEO)	male, 69.6 yr, normal	NA	male 69.6 yr_U133A_S2	male 69.6 yr_U133A_S2	NA	NA	NA	NA	NA	NA	NA
GSE10760	GSM271569	Congenital	Gene Omnibus Express (GEO)	male, 68.4 yr, normal	NA	male 68.4 yr_U133A_S2	male 68.4 yr_U133A_S2	NA	NA	NA	NA	NA	NA	NA
GSE10760	GSM271570	Congenital	Gene Omnibus Express (GEO)	male, 73.5 yr, normal	NA	male 73.5 yr_U133A_S2	male 73.5 yr_U133A_S2	NA	NA	NA	NA	NA	NA	NA
GSE10760	GSM271571	Congenital	Gene Omnibus Express (GEO)	male, 67.2 yr, normal	NA	male 67.2 yr_U133A_S2	male 67.2 yr_U133A_S2	NA	NA	NA	NA	NA	NA	NA
GSE10760	GSM271572	Congenital	Gene Omnibus Express (GEO)	male, 74.5 yr, normal	NA	male 74.5 yr_U133A_S2	male 74.5 yr_U133A_S2	NA	NA	NA	NA	NA	NA	NA
GSE10760	GSM271573	Congenital	Gene Omnibus Express (GEO)	male, 71.2 yr, normal	NA	male 71.2 yr_U133A_S2	male 71.2 yr_U133A_S2	NA	NA	NA	NA	NA	NA	NA
GSE10760	GSM271574	Congenital	Gene Omnibus Express (GEO)	male, 75.1 yr, normal	NA	male 75.1 yr_U133A_S2	male 75.1 yr_U133A_S2	NA	NA	NA	NA	NA	NA	NA
GSE10760	GSM271575	Congenital	Gene Omnibus Express (GEO)	female, 23.5 yr, normal	NA	female 23.5 yr_U133A_S2	female 23.5 yr_U133A_S2	NA	NA	NA	NA	NA	NA	NA
GSE10760	GSM271576	Congenital	Gene Omnibus Express (GEO)	female, 24.4 yr, normal	NA	female 24.4 yr_U133A_S2	female 24.4 yr_U133A_S2	NA	NA	NA	NA	NA	NA	NA
GSE10760	GSM271577	Congenital	Gene Omnibus Express (GEO)	female, 21.5 yr, normal	NA	female 21.5 yr_U133A_S2	female 21.5 yr_U133A_S2	NA	NA	NA	NA	NA	NA	NA
GSE10760	GSM271578	Congenital	Gene Omnibus Express (GEO)	female, 26.5 yr, normal	NA	female 26.5 yr_U133A_S2	female 26.5 yr_U133A_S2	NA	NA	NA	NA	NA	NA	NA
GSE10760	GSM271579	Congenital	Gene Omnibus Express (GEO)	female, 20.1 yr, normal	NA	female 20.1 yr_U133A_S2	female 20.1 yr_U133A_S2	NA	NA	NA	NA	NA	NA	NA
GSE10760	GSM271580	Congenital	Gene Omnibus Express (GEO)	female, 22.5 yr, normal	NA	female 22.5 yr_U133A_S2	female 22.5 yr_U133A_S2	NA	NA	NA	NA	NA	NA	NA
GSE10760	GSM271581	Congenital	Gene Omnibus Express (GEO)	female, 29.8 yr, normal	NA	female 29.8 yr_U133A_S2	female 29.8 yr_U133A_S2	NA	NA	NA	NA	NA	NA	NA
GSE10760	GSM271582	Congenital	Gene Omnibus Express (GEO)	female, 70.7 yr, normal	NA	female 70.7 yr_U133A_S2	female 70.7 yr_U133A_S2	NA	NA	NA	NA	NA	NA	NA
GSE10760	GSM271583	Congenital	Gene Omnibus Express (GEO)	female, 71.4 yr, normal	NA	female 71.4 yr_U133A_S2	female 71.4 yr_U133A_S2	NA	NA	NA	NA	NA	NA	NA
GSE10760	GSM271584	Congenital	Gene Omnibus Express (GEO)	female, 66.6 yr, normal	NA	female 66.6 yr_U133A_S2	female 66.6 yr_U133A_S2	NA	NA	NA	NA	NA	NA	NA
GSE10760	GSM271585	Congenital	Gene Omnibus Express (GEO)	female, 65.1 yr, normal	NA	female 65.1 yr_U133A_S2	female 65.1 yr_U133A_S2	NA	NA	NA	NA	NA	NA	NA
GSE10760	GSM271586	Congenital	Gene Omnibus Express (GEO)	female, 68.4 yr, normal	NA	female 68.4 yr_U133A_S2	female 68.4 yr_U133A_S2	NA	NA	NA	NA	NA	NA	NA
GSE10760	GSM271587	Congenital	Gene Omnibus Express (GEO)	female, 65.9 yr, normal	NA	female 65.9 yr_U133A_S2	female 65.9 yr_U133A_S2	NA	NA	NA	NA	NA	NA	NA
GSE10760	GSM271588	Congenital	Gene Omnibus Express (GEO)	female, 67.3 yr, normal	NA	female 67.3 yr_U133A_S2	female 67.3 yr_U133A_S2	NA	NA	NA	NA	NA	NA	NA
GSE10760	GSM271589	Congenital	Gene Omnibus Express (GEO)	female, 67.9 yr, normal	NA	female 67.9 yr_U133A_S2	female 67.9 yr_U133A_S2	NA	NA	NA	NA	NA	NA	NA
GSE10760	GSM271590	Congenital	Gene Omnibus Express (GEO)	male, FSHD #1	NA	male FSHD #1_U133A_S2	male FSHD #1_U133A_S2	NA	NA	NA	NA	NA	NA	NA
GSE10760	GSM271591	Congenital	Gene Omnibus Express (GEO)	male, FSHD #2	NA	male FSHD #2_U133A_S2	male FSHD #2_U133A_S2	NA	NA	NA	NA	NA	NA	NA
GSE10760	GSM271592	Congenital	Gene Omnibus Express (GEO)	male, FSHD #3	NA	male FSHD #3_U133A_S2	male FSHD #3_U133A_S2	NA	NA	NA	NA	NA	NA	NA
GSE10760	GSM271593	Congenital	Gene Omnibus Express (GEO)	male, FSHD #4	NA	male FSHD #4_U133A_S2	male FSHD #4_U133A_S2	NA	NA	NA	NA	NA	NA	NA
GSE10760	GSM271594	Congenital	Gene Omnibus Express (GEO)	male, FSHD #5	NA	male FSHD #5_U133A_S2	male FSHD #5_U133A_S2	NA	NA	NA	NA	NA	NA	NA
GSE10760	GSM271595	Congenital	Gene Omnibus Express (GEO)	male, FSHD #6	NA	male FSHD #6_U133A_S2	male FSHD #6_U133A_S2	NA	NA	NA	NA	NA	NA	NA
GSE10760	GSM271596	Congenital	Gene Omnibus Express (GEO)	male, FSHD #7	NA	male FSHD #7_U133A_S2	male FSHD #7_U133A_S2	NA	NA	NA	NA	NA	NA	NA
GSE10760	GSM271597	Congenital	Gene Omnibus Express (GEO)	male, FSHD #8	NA	male FSHD #8_U133A_S2	male FSHD #8_U133A_S2	NA	NA	NA	NA	NA	NA	NA
GSE10760	GSM271598	Congenital	Gene Omnibus Express (GEO)	male, FSHD #9	NA	male FSHD #9_U133A_S2	male FSHD #9_U133A_S2	NA	NA	NA	NA	NA	NA	NA
GSE10760	GSM271599	Congenital	Gene Omnibus Express (GEO)	male, FSHD #10	NA	male FSHD #10_U133A_S2	male FSHD #10_U133A_S2	NA	NA	NA	NA	NA	NA	NA
GSE10760	GSM271600	Congenital	Gene Omnibus Express (GEO)	female, FSHD #1	NA	female FSHD #1_U133A_S2	female FSHD #1_U133A_S2	NA	NA	NA	NA	NA	NA	NA
GSE10760	GSM271601	Congenital	Gene Omnibus Express (GEO)	female, FSHD #2	NA	female FSHD #2_U133A_S2	female FSHD #2_U133A_S2	NA	NA	NA	NA	NA	NA	NA
GSE10760	GSM271602	Congenital	Gene Omnibus Express (GEO)	female, FSHD #3	NA	female FSHD #3_U133A_S2	female FSHD #3_U133A_S2	NA	NA	NA	NA	NA	NA	NA
GSE10760	GSM271603	Congenital	Gene Omnibus Express (GEO)	female, FSHD #4	NA	female FSHD #4_U133A_S2	female FSHD #4_U133A_S2	NA	NA	NA	NA	NA	NA	NA
GSE10760	GSM271604	Congenital	Gene Omnibus Express (GEO)	female, FSHD #5	NA	female FSHD #5_U133A_S2	female FSHD #5_U133A_S2	NA	NA	NA	NA	NA	NA	NA
GSE10760	GSM271605	Congenital	Gene Omnibus Express (GEO)	female, FSHD #6	NA	female FSHD #6_U133A_S2	female FSHD #6_U133A_S2	NA	NA	NA	NA	NA	NA	NA
GSE10760	GSM271606	Congenital	Gene Omnibus Express (GEO)	female, FSHD #7	NA	female FSHD #7_U133A_S2	female FSHD #7_U133A_S2	NA	NA	NA	NA	NA	NA	NA
GSE10760	GSM271607	Congenital	Gene Omnibus Express (GEO)	female, FSHD #8	NA	female FSHD #8_U133A_S2	female FSHD #8_U133A_S2	NA	NA	NA	NA	NA	NA	NA
GSE10760	GSM271608	Congenital	Gene Omnibus Express (GEO)	female, FSHD #9	NA	female FSHD #9_U133A_S2	female FSHD #9_U133A_S2	NA	NA	NA	NA	NA	NA	NA
GSE109178	GSM2934802	Congenital	Gene Omnibus Express (GEO)	Asynchronous remodeling in DMD (MIDO-BMD_Pos-10UP)	tissue: vastus lateralis	Sex: M	age: 8	pathology: mild		mutation: Deletion Exons 45-48	pathology note: nice biopsy, relatively static mild myopathy, some fiber size variation	pathology note: nice biopsy, relatively static mild myopathy, some fiber size variation	NA	NA
GSE109178	GSM2934803	Congenital	Gene Omnibus Express (GEO)	Asynchronous remodeling in DMD (MIDO-BMD_Pos-11UP)	tissue: vastus lateralis	Sex: M	age: 12.7	pathology: moderate		mutation: Deletion Exons 5-9	pathology note: Very little muscle in biopsy, few focal regions of poorly preserved, atrophic fibers	pathology note: Very little muscle in biopsy, few focal regions of poorly preserved, atrophic fibers	NA	NA
GSE109178	GSM2934804	Congenital	Gene Omnibus Express (GEO)	Asynchronous remodeling in DMD (MIDO-BMD_Pos-12UP)	tissue: vastus lateralis	Sex: M	age: 6.4	pathology: severe		mutation: Deletion Exon 49	pathology note: biopsy OK, varying fiber orientation, considerable endomysial fat, central nuclei, isolated areas of degen/regen	pathology note: biopsy OK, varying fiber orientation, considerable endomysial fat, central nuclei, isolated areas of degen/regen	NA	NA
GSE109178	GSM2934805	Congenital	Gene Omnibus Express (GEO)	Asynchronous remodeling in DMD (MIDO-BMD_Pos-14UP)	tissue: vastus lateralis	Sex: M	age: 5.8	pathology: severe		mutation: Deletion Exons 61-79	pathology note: Biopsy not great, freeze artefact, mid stage DUchenne?	pathology note: Biopsy not great, freeze artefact, mid stage DUchenne?	NA	NA
GSE109178	GSM2934806	Congenital	Gene Omnibus Express (GEO)	Asynchronous remodeling in DMD (MIDO-BMD_Pos-15UP)	tissue: vastus lateralis	Sex: M	age: 60.8	pathology: mild		mutation: Duplication Exons 51-55	pathology note: nice biopsy, mild dystrophy with many central nuclei. Not much endomysial fibrosis, but more extensive perimysial fibrosis/fatty replacement. No overt degeneration.	pathology note: nice biopsy, mild dystrophy with many central nuclei. Not much endomysial fibrosis, but more extensive perimysial fibrosis/fatty replacement. No overt degeneration.	NA	NA
GSE109178	GSM2934807	Congenital	Gene Omnibus Express (GEO)	Asynchronous remodeling in DMD (MIDO-BMD_Pos-1UP)	tissue: vastus lateralis	Sex: M	age: 11	pathology: mild		mutation: Deletion Exons 48-49	pathology note: nice biopsy; very mild dystrophy; some fiber size variation; few focal areas have increased fibrosis	pathology note: nice biopsy; very mild dystrophy; some fiber size variation; few focal areas have increased fibrosis	NA	NA
GSE109178	GSM2934808	Congenital	Gene Omnibus Express (GEO)	Asynchronous remodeling in DMD (MIDO-BMD_Pos-3UP)	tissue: vastus lateralis	Sex: M	age: 37.6	pathology: mild		mutation: Deletion Exons 45-47	pathology note: excellent condition. It showed fiber size variation, mild fibrosis, numerous central nuclei, 1-2 hypercontracted fibers, and a few small areas of regeneration. This pathology is characteristic of an early stage dystrophy	pathology note: excellent condition. It showed fiber size variation, mild fibrosis, numerous central nuclei, 1-2 hypercontracted fibers, and a few small areas of regeneration. This pathology is characteristic of an early stage dystrophy	NA	NA
GSE109178	GSM2934809	Congenital	Gene Omnibus Express (GEO)	Asynchronous remodeling in DMD (MIDO-BMD_Pos-4UP)	tissue: vastus lateralis	Sex: M	age: 43	pathology: moderate		mutation: Deletion Exons 45-47	pathology note: Nice biopsy. Large fiber size variation. Splitting and central nuclei.Lobulated fibers.Increase in both endo and perymisial connective. Some adipose infiltraction. End stage dystrophy.	pathology note: Nice biopsy. Large fiber size variation. Splitting and central nuclei.Lobulated fibers.Increase in both endo and perymisial connective. Some adipose infiltraction. End stage dystrophy.	NA	NA
GSE109178	GSM2934810	Congenital	Gene Omnibus Express (GEO)	Asynchronous remodeling in DMD (MIDO-BMD_Pos-6UP)	tissue: vastus lateralis	Sex: M	age: 2.5	pathology: mild		mutation: Deletion Exons 45-53	pathology note: nice biopsy, variable endomysial fibrosis, many hypercontracted fibers, central nuclei, early stage DYSTROPHIC	pathology note: nice biopsy, variable endomysial fibrosis, many hypercontracted fibers, central nuclei, early stage DYSTROPHIC	NA	NA
GSE109178	GSM2934811	Congenital	Gene Omnibus Express (GEO)	Asynchronous remodeling in DMD (MIDO-BMD_Pos-7UP)	tissue: vastus lateralis	Sex: M	age: 20	pathology: mild		mutation: Deletion Exons 45-47	pathology note: nice biopsy, variable endomysial fibrosis, many hypercontracted fibers, central nuclei, early stage DYSTROPHIC	pathology note: nice biopsy, variable endomysial fibrosis, many hypercontracted fibers, central nuclei, early stage DYSTROPHIC	NA	NA
GSE109178	GSM2934812	Congenital	Gene Omnibus Express (GEO)	Asynchronous remodeling in DMD (MIDO-BMD_Pos-8UP)	tissue: vastus lateralis	Sex: M	age: 12.2	pathology: moderate		mutation: Deletion Exons 13-41	pathology note: Good (#2 Description: Myopathic, 2nd: nice biopsy, fiber size variation, variable fibrosis, minor fatty replacement, numerous central nuclei, areas of degen/regen	pathology note: Good (#2 Description: Myopathic, 2nd: nice biopsy, fiber size variation, variable fibrosis, minor fatty replacement, numerous central nuclei, areas of degen/regen	NA	NA
GSE109178	GSM2934813	Congenital	Gene Omnibus Express (GEO)	Asynchronous remodeling in DMD (MIDO-CTRL_Pos-1UP)	tissue: vastus lateralis	Sex: NA	age: NA	pathology: NA		mutation: NA	pathology note: NA	pathology note: NA	NA	NA
GSE109178	GSM2934814	Congenital	Gene Omnibus Express (GEO)	Asynchronous remodeling in DMD (MIDO-CTRL_Pos-2UP)	tissue: vastus lateralis	Sex: NA	age: NA	pathology: NA		mutation: NA	pathology note: NA	pathology note: NA	NA	NA
GSE109178	GSM2934815	Congenital	Gene Omnibus Express (GEO)	Asynchronous remodeling in DMD (MIDO-CTRL_Pos-3UP)	tissue: vastus lateralis	Sex: NA	age: NA	pathology: NA		mutation: NA	pathology note: NA	pathology note: NA	NA	NA
GSE109178	GSM2934816	Congenital	Gene Omnibus Express (GEO)	Asynchronous remodeling in DMD (MIDO-CTRL_Pos-4UP)	tissue: vastus lateralis	Sex: NA	age: NA	pathology: NA		mutation: NA	pathology note: NA	pathology note: NA	NA	NA
GSE109178	GSM2934817	Congenital	Gene Omnibus Express (GEO)	Asynchronous remodeling in DMD (MIDO-CTRL_Pos-5UP)	tissue: vastus lateralis	Sex: NA	age: NA	pathology: NA		mutation: NA	pathology note: NA	pathology note: NA	NA	NA
GSE109178	GSM2934818	Congenital	Gene Omnibus Express (GEO)	Asynchronous remodeling in DMD (MIDO-CTRL_Pos-6UP)	tissue: vastus lateralis	Sex: NA	age: NA	pathology: NA		mutation: NA	pathology note: NA	pathology note: NA	NA	NA
GSE109178	GSM2934819	Congenital	Gene Omnibus Express (GEO)	Asynchronous remodeling in DMD (MIDO-DMD_Pos-10UP)	tissue: vastus lateralis	Sex: Male	age: 7	pathology: severe		pathology note: Description: nice biopsy, severe mid/end stage dystrophy, very extensive fibrosis (endomysial, perimysial). A strange large fibrotic blood vessel with a second fibrotic blood vessel inside of it? Fiber size variation, rounded fibers, failed regeneration			NA	NA
GSE109178	GSM2934820	Congenital	Gene Omnibus Express (GEO)	Asynchronous remodeling in DMD (MIDO-DMD_Pos-11UP)	tissue: vastus lateralis	Sex: Male	age: 0.9	pathology: moderate		pathology note: Description: nice biopsy, young child with DYSTROPHIC process, central nuclei, fiber size variation			NA	NA
GSE109178	GSM2934821	Congenital	Gene Omnibus Express (GEO)	Asynchronous remodeling in DMD (MIDO-DMD_Pos-12UP)	tissue: vastus lateralis	Sex: Male	age: 4	pathology: severe		mutation: Exon 3-6 deletion	pathology note: nice biopsy, dystrophic, fiber size variation, degen/regen, focal fatty infiltration and fibrosis, many fascicles with little or no endomysial fibrosis	pathology note: nice biopsy, dystrophic, fiber size variation, degen/regen, focal fatty infiltration and fibrosis, many fascicles with little or no endomysial fibrosis	NA	NA
GSE109178	GSM2934822	Congenital	Gene Omnibus Express (GEO)	Asynchronous remodeling in DMD (MIDO-DMD_Pos-13UP)	tissue: vastus lateralis	Sex: Male	age: 1.6	pathology: severe		pathology note: Description: good condition. It showed fiber size variation, many hypercontracted fibers, cells with central nuclei, numerous areas of active regeneration and several necrotic fibers, mid stage dystrophy			NA	NA
GSE109178	GSM2934823	Congenital	Gene Omnibus Express (GEO)	Asynchronous remodeling in DMD (MIDO-DMD_Pos-14UP)	tissue: vastus lateralis	Sex: Male	age: 4	pathology: moderate		pathology note: nice biopsy, although some freeze artefact. early stage DMD with focal grouped necrosis, some fiber size variation but little fibrosis, young child			NA	NA
GSE109178	GSM2934824	Congenital	Gene Omnibus Express (GEO)	Asynchronous remodeling in DMD (MIDO-DMD_Pos-15UP)	tissue: vastus lateralis	Sex: Male	age: 8	pathology: moderate		mutation: Duplication	pathology note: nice biopsy, fiber size variation, endomysial fibrosis. looks relatively mild for DMD with larger fibers with less endomysial fibrosis than typical	pathology note: nice biopsy, fiber size variation, endomysial fibrosis. looks relatively mild for DMD with larger fibers with less endomysial fibrosis than typical	NA	NA
GSE109178	GSM2934825	Congenital	Gene Omnibus Express (GEO)	Asynchronous remodeling in DMD (MIDO-DMD_Pos-16UP)	tissue: vastus lateralis	Sex: Male	age: 5	pathology: severe		pathology note: Description: nice biopsy, severe dystrophy, fiber size variation, necrosis, fibrosis			NA	NA
GSE109178	GSM2934826	Congenital	Gene Omnibus Express (GEO)	Asynchronous remodeling in DMD (MIDO-DMD_Pos-17UP)	tissue: vastus lateralis	Sex: Male	age: 6	pathology: severe		pathology note: Description: nice biopsy, severe dystrophy, endomysial fibrosis, degen/regen, fiber size variation.			NA	NA
GSE109178	GSM2934827	Congenital	Gene Omnibus Express (GEO)	Asynchronous remodeling in DMD (MIDO-DMD_Pos-1UP)	tissue: vastus lateralis	Sex: Male	age: 1.9	pathology: severe		pathology note: nice biopsy, DMD like, degen/regen, endomysial fibrosis			NA	NA
GSE109178	GSM2934828	Congenital	Gene Omnibus Express (GEO)	Asynchronous remodeling in DMD (MIDO-DMD_Pos-2UP)	tissue: vastus lateralis	Sex: Male	age: 4	pathology: severe		pathology note: Description: nice biopsy, severe dystrophy, considerable inflammation/necrosis.			NA	NA
GSE109178	GSM2934829	Congenital	Gene Omnibus Express (GEO)	Asynchronous remodeling in DMD (MIDO-DMD_Pos-3UP)	tissue: vastus lateralis	Sex: Male	age: 3	pathology: severe		pathology note: Description: Very nice biopsy, fiber size variation, several necrotic fibers and large areas of grouped regeneration, numerous central nuclei, one large area of all rounded fibers, mid stage dystrophy			NA	NA
GSE109178	GSM2934830	Congenital	Gene Omnibus Express (GEO)	Asynchronous remodeling in DMD (MIDO-DMD_Pos-4UP)	tissue: vastus lateralis	Sex: Male	age: 3	pathology: severe		pathology note: nice biopsy, severe dystropy, fiber size variation, necrotic fibers, regeneration			NA	NA
GSE109178	GSM2934831	Congenital	Gene Omnibus Express (GEO)	Asynchronous remodeling in DMD (MIDO-DMD_Pos-5UP)	tissue: vastus lateralis	Sex: Male	age: 1.9	pathology: severe		mutation: Duplication	pathology note: Description: very nice biopsy, variation in fiber size and several hypercontracted or centrally nucleated fibers. We also found focal fatty replacement and many areas of attempted regeneration, characteristic of an early stage dystrophy	pathology note: Description: very nice biopsy, variation in fiber size and several hypercontracted or centrally nucleated fibers. We also found focal fatty replacement and many areas of attempted regeneration, characteristic of an early stage dystrophy	NA	NA
GSE109178	GSM2934832	Congenital	Gene Omnibus Express (GEO)	Asynchronous remodeling in DMD (MIDO-DMD_Pos-6UP)	tissue: vastus lateralis	Sex: Male	age: 1	pathology: moderate		pathology note: Description: very nice biopsy, fiber size variation, hypercontracted fibers, cells with central nuclei, small areas of active regen and necrosis, ealry stage dystrophy			NA	NA
GSE109178	GSM2934833	Congenital	Gene Omnibus Express (GEO)	Asynchronous remodeling in DMD (MIDO-DMD_Pos-7UP)	tissue: vastus lateralis	Sex: Male	age: 2	pathology: severe		pathology note: Description: nice biopsy, small rounded fibers with frequent central nuclei, increased endomysial fibrosis, several areas of focal inflammation, necrotic cells, degeneration, early stage dystrophy			NA	NA
GSE109178	GSM2934834	Congenital	Gene Omnibus Express (GEO)	Asynchronous remodeling in DMD (MIDO-DMD_Pos-8UP)	tissue: vastus lateralis	Sex: Male	age: 3.5	pathology: severe		mutation: Exon 6-16 deletion	pathology note: Description: nice biopsy, tons of hypercontracted fibers, atrophic fibers, size variation, central nuclei, early/mid stage dystrophy, endomysial fibrosis, lots of nerve	pathology note: Description: nice biopsy, tons of hypercontracted fibers, atrophic fibers, size variation, central nuclei, early/mid stage dystrophy, endomysial fibrosis, lots of nerve	NA	NA
GSE109178	GSM2934835	Congenital	Gene Omnibus Express (GEO)	Asynchronous remodeling in DMD (MIDO-DMD_Pos-9UP)	tissue: vastus lateralis	Sex: Male	age: 7	pathology: severe		mutation: Duplication	pathology note: Description: nice biopsy, mid stage severe dystrophy, fiber size variation, endomysial fibrosis, fiber size variation, failed regeneration	pathology note: Description: nice biopsy, mid stage severe dystrophy, fiber size variation, endomysial fibrosis, fiber size variation, failed regeneration	NA	NA
GSE109178	GSM2934836	Congenital	Gene Omnibus Express (GEO)	Asynchronous remodeling in DMD (MIDO-DYS_Neg-5UP)	tissue: vastus lateralis	Sex: F	age: NA	pathology: mild		mutation: Mutaion found by exome seq	pathology note: Nice biopsy, although artifactual space between fibers. Mild dystrophy/myopathy. Mild fiber size variation, few central nuclei.	pathology note: Nice biopsy, although artifactual space between fibers. Mild dystrophy/myopathy. Mild fiber size variation, few central nuclei.	NA	NA
GSE109178	GSM2934838	Congenital	Gene Omnibus Express (GEO)	Asynchronous remodeling in DMD (MIDO-DYS_Pos-3UP)	tissue: vastus lateralis	Sex: M	age: 16	pathology: mild		mutation: 2 found	pathology note: mild dystrophic, about 20% of fibers with central nuclei, some fiber size variation, very mild focal increase in endomysial connective tissue. Occassional overt necrotic fibers, some inflammation both in perimysium and p	pathology note: mild dystrophic, about 20% of fibers with central nuclei, some fiber size variation, very mild focal increase in endomysial connective tissue. Occassional overt necrotic fibers, some inflammation both in perimysium and p	NA	NA
GSE109178	GSM2934839	Congenital	Gene Omnibus Express (GEO)	Asynchronous remodeling in DMD (MIDO-DYS_Pos-4UP)	tissue: vastus lateralis	Sex: F	age: 31	pathology: severe		mutation: 2 found	pathology note: nice biopsy, large amount of fat, fiber size variation and central nuclei, many areas of degeneration and regeneration, mid/end stage DYSTROPHIC	pathology note: nice biopsy, large amount of fat, fiber size variation and central nuclei, many areas of degeneration and regeneration, mid/end stage DYSTROPHIC	NA	NA
GSE109178	GSM2934840	Congenital	Gene Omnibus Express (GEO)	Asynchronous remodeling in DMD (MIDO-DYS_Pos-5UP)	tissue: vastus lateralis	Sex: F	age: 19	pathology: mild		mutation: 2 found	pathology note: Biopsy good, but not terrific. Some freeze artefact, fiber size variation, mild moderate fibrosis, some regenerating fibers, but no overt necrosis	pathology note: Biopsy good, but not terrific. Some freeze artefact, fiber size variation, mild moderate fibrosis, some regenerating fibers, but no overt necrosis	NA	NA
GSE109178	GSM2934841	Congenital	Gene Omnibus Express (GEO)	Asynchronous remodeling in DMD (MIDO-DYS_Pos-6UP)	tissue: vastus lateralis	Sex: F	age: NA	pathology: severe		mutation: 2 found	pathology note: nice biopsy, considerable fatty replacement, remaining fascicles show a DYSTROPHIC picture.	pathology note: nice biopsy, considerable fatty replacement, remaining fascicles show a DYSTROPHIC picture.	NA	NA
GSE109178	GSM2934842	Congenital	Gene Omnibus Express (GEO)	Asynchronous remodeling in DMD (MIDO-DYS_Pos-8UP)	tissue: vastus lateralis	Sex: M	age: 20	pathology: mild		mutation: 1 found	pathology note: nice biopsy, many isolated necrotic fibers in	pathology note: nice biopsy, many isolated necrotic fibers in	NA	NA
GSE109178	GSM2934843	Congenital	Gene Omnibus Express (GEO)	Asynchronous remodeling in DMD (MIDO-DYS_Pos-9UP)	tissue: vastus lateralis	Sex: F	age: 12	pathology: mild		mutation: 1 found	pathology note: mild chronic dystrophy, freeze artefact	pathology note: mild chronic dystrophy, freeze artefact	NA	NA
GSE109178	GSM2934844	Congenital	Gene Omnibus Express (GEO)	Asynchronous remodeling in DMD (MIDO-FKRP_Pos-2UP)	tissue: vastus lateralis	Sex: F	age: 16	pathology: moderate		mutation: p.Leu276Ile	pathology note: Description: 1rst biopsy inadequate; 2nd nice, quite focal, some severe with failed regen, some mild, focal fibrosis, manifesting carrier like	pathology note: Description: 1rst biopsy inadequate; 2nd nice, quite focal, some severe with failed regen, some mild, focal fibrosis, manifesting carrier like	NA	NA
GSE109178	GSM2934845	Congenital	Gene Omnibus Express (GEO)	Asynchronous remodeling in DMD (MIDO-FKRP_Pos-3UP)	tissue: vastus lateralis	Sex: M	age: 12	pathology: mild		mutation: p.Leu276Ile	pathology note: Nice biopsy, normal skeletal muscle; perhaps very slight fiber size variation	pathology note: Nice biopsy, normal skeletal muscle; perhaps very slight fiber size variation	NA	NA
GSE109178	GSM2934846	Congenital	Gene Omnibus Express (GEO)	Asynchronous remodeling in DMD (MIDO-FKRP_Pos-5UP)	tissue: vastus lateralis	Sex: M	age: 40	pathology: severe		mutation: p.Arg143Ser	pathology note: Biopsy largely replaced by fibrofatty tissue, isolated groups of 3-10 fibers remaining, which look myopathic; all type I fibers	pathology note: Biopsy largely replaced by fibrofatty tissue, isolated groups of 3-10 fibers remaining, which look myopathic; all type I fibers	NA	NA
GSE109178	GSM2934847	Congenital	Gene Omnibus Express (GEO)	Asynchronous remodeling in DMD (MIDO-FKRP_Pos-6UP)	tissue: vastus lateralis	Sex: F	age: 22	pathology: mild		mutation: p.Arg143Ser	pathology note: diffuse endomysial inflammation, may be eosinophilic inclusions, little over degen/regen	pathology note: diffuse endomysial inflammation, may be eosinophilic inclusions, little over degen/regen	NA	NA
GSE109178	GSM2934848	Congenital	Gene Omnibus Express (GEO)	Asynchronous remodeling in DMD (MIDO-FKRP_Pos-7UP)	tissue: vastus lateralis	Sex: M	age: 10	pathology: mild		mutation: p.Arg143Ser	pathology note: biopsy shows considerable preservation artefact, relatively mild pathology?	pathology note: biopsy shows considerable preservation artefact, relatively mild pathology?	NA	NA
GSE109178	GSM2934849	Congenital	Gene Omnibus Express (GEO)	Asynchronous remodeling in DMD (MIDO-FKRP_Pos-8UP)	tissue: vastus lateralis	Sex: M	age: 6	pathology: mild		mutation: p.Leu276Ile	pathology note: Nice biopsy, very mild myopathy, some hypercontracted fibers, slight fiber size variation, mild increase in central nuclei	pathology note: Nice biopsy, very mild myopathy, some hypercontracted fibers, slight fiber size variation, mild increase in central nuclei	NA	NA
GSE109178	GSM2934850	Congenital	Gene Omnibus Express (GEO)	Asynchronous remodeling in DMD (MIDO-FKRP_Pos-9UP)	tissue: vastus lateralis	Sex: F	age: 31	pathology: mild		mutation: p.Leu276Ile	pathology note: biopsy eh, freeze artefact, dessication; mild dystrophy?	pathology note: biopsy eh, freeze artefact, dessication; mild dystrophy?	NA	NA
GSE11681	GSM296718	Congenital	Gene Omnibus Express (GEO)	LGMD2A patient_EXP-1_U133A		Gender: Male, Age: 34 years		NA	NA	NA	NA	NA	NA	NA
GSE11681	GSM296719	Congenital	Gene Omnibus Express (GEO)	LGMD2A patient_EXP-2_U133A		Gender: Female, Age: 33 years		NA	NA	NA	NA	NA	NA	NA
GSE11681	GSM296720	Congenital	Gene Omnibus Express (GEO)	Control_EXP-25_U133A		Gender: Female, Age: 57years		NA	NA	NA	NA	NA	NA	NA
GSE11681	GSM296721	Congenital	Gene Omnibus Express (GEO)	Control_EXP-27_U133A		Gender: Male, Age: 50 years		NA	NA	NA	NA	NA	NA	NA
GSE11681	GSM296722	Congenital	Gene Omnibus Express (GEO)	Control_EXP-28_U133A		Gender: Male, Age: 22 years		NA	NA	NA	NA	NA	NA	NA
GSE11681	GSM296723	Congenital	Gene Omnibus Express (GEO)	Control_EXP-29_U133A		Gender: Female, Age: 73 years		NA	NA	NA	NA	NA	NA	NA
GSE11681	GSM296724	Congenital	Gene Omnibus Express (GEO)	LGMD2A patient_EXP-3_U133A		Gender: Male, Age: 37 years		NA	NA	NA	NA	NA	NA	NA
GSE11681	GSM296725	Congenital	Gene Omnibus Express (GEO)	Control_EXP-30_U133A		Gender: Male, Age: 84 years		NA	NA	NA	NA	NA	NA	NA
GSE11681	GSM296726	Congenital	Gene Omnibus Express (GEO)	Control_EXP-31_U133A		Gender: Male, Age: 46 years		NA	NA	NA	NA	NA	NA	NA
GSE11681	GSM296727	Congenital	Gene Omnibus Express (GEO)	Control_EXP-32_U133A		Gender: Male, Age: 48 years		NA	NA	NA	NA	NA	NA	NA
GSE11681	GSM296728	Congenital	Gene Omnibus Express (GEO)	Control_EXP-33_U133A		Gender: Male, Age: 51 years		NA	NA	NA	NA	NA	NA	NA
GSE11681	GSM296729	Congenital	Gene Omnibus Express (GEO)	LGMD2A patient_EXP-35_U133A		Gender: Male, Age: 48 years		NA	NA	NA	NA	NA	NA	NA
GSE11681	GSM296730	Congenital	Gene Omnibus Express (GEO)	LGMD2A patient_EXP-36_U133A		Gender: Male, Age: 26 years		NA	NA	NA	NA	NA	NA	NA
GSE11681	GSM296731	Congenital	Gene Omnibus Express (GEO)	Control_EXP-38_U133A		Gender: Male, Age: 31 years		NA	NA	NA	NA	NA	NA	NA
GSE11681	GSM296732	Congenital	Gene Omnibus Express (GEO)	Control_EXP-39_U133A		Gender: Male, Age: 40 years		NA	NA	NA	NA	NA	NA	NA
GSE11681	GSM296733	Congenital	Gene Omnibus Express (GEO)	LGMD2A patient_EXP-4_U133A		Gender: Male, Age: 44 years		NA	NA	NA	NA	NA	NA	NA
GSE11681	GSM296734	Congenital	Gene Omnibus Express (GEO)	LGMD2A patient_EXP-40_U133A		Gender: Male, Age: 29 years		NA	NA	NA	NA	NA	NA	NA
GSE11681	GSM296735	Congenital	Gene Omnibus Express (GEO)	LGMD2A patient_EXP-41_U133A		Gender: Female, Age: 17 years		NA	NA	NA	NA	NA	NA	NA
GSE11681	GSM296736	Congenital	Gene Omnibus Express (GEO)	LGMD2A patient_EXP-5_U133A		Gender: Male, Age: 13 years		NA	NA	NA	NA	NA	NA	NA
GSE11681	GSM296737	Congenital	Gene Omnibus Express (GEO)	LGMD2A patient_EXP-9_U133A		Gender: Female, Age: 14 years		NA	NA	NA	NA	NA	NA	NA
GSE12648	GSM317365	Congenital	Gene Omnibus Express (GEO)	Hereditary Inclusion Body Myopathy	Affected, tissue: deltoid, age: 26, gender: male	Affected, tissue: deltoid, age: 26, gender: male	Affected deltoid 1	Mutations: p.(Gly222Arg)/p.(Arg748Gln)	NA	NA	NA	NA	NA	NA
GSE12648	GSM317366	Congenital	Gene Omnibus Express (GEO)	Hereditary Inclusion Body Myopathy	Affected, tissue: deltoid, age: 55, gender: female	Affected, tissue: deltoid, age: 55, gender: female	Affected deltoid 2	Mutations: c.946-1G>A/p.(Gln660Arg)	NA	NA	NA	NA	NA	NA
GSE12648	GSM317367	Congenital	Gene Omnibus Express (GEO)	Hereditary Inclusion Body Myopathy	Affected, tissue: deltoid, age: 45, gender: male	Affected, tissue: deltoid, age: 45, gender: male	Affected deltoid 3	Mutations: No	NA	NA	NA	NA	NA	NA
GSE12648	GSM317368	Congenital	Gene Omnibus Express (GEO)	Hereditary Inclusion Body Myopathy	Affected, tissue: deltoid, age: 29, gender: male	Affected, tissue: deltoid, age: 29, gender: male	Affected deltoid 4	Mutations: No	NA	NA	NA	NA	NA	NA
GSE12648	GSM317369	Congenital	Gene Omnibus Express (GEO)	Hereditary Inclusion Body Myopathy	Affected, tissue: biceps, age: 29, gender: male	Affected, tissue: biceps, age: 29, gender: male	Affected biceps 1	Mutations: No	NA	NA	NA	NA	NA	NA
GSE12648	GSM317370	Congenital	Gene Omnibus Express (GEO)	Hereditary Inclusion Body Myopathy	Affected, tissue: quadriceps, age: 59, gender: female	Affected, tissue: quadriceps, age: 59, gender: female	Affected quadriceps	Mutations: No	NA	NA	NA	NA	NA	NA
GSE12648	GSM317371	Congenital	Gene Omnibus Express (GEO)	Hereditary Inclusion Body Myopathy	Affected, tissue: deltoid, age: 40, gender: male	Affected, tissue: deltoid, age: 40, gender: male	Affected deltoid 5	Mutations: p.(Met248Arg)/p.(Arg769Gln)	NA	NA	NA	NA	NA	NA
GSE12648	GSM317372	Congenital	Gene Omnibus Express (GEO)	Hereditary Inclusion Body Myopathy	Affected, tissue: deltoid, age: 46, gender: female	Affected, tissue: deltoid, age: 46, gender: female	Affected deltoid 6	Mutations: No	NA	NA	NA	NA	NA	NA
GSE12648	GSM317373	Congenital	Gene Omnibus Express (GEO)	Hereditary Inclusion Body Myopathy	Affected, tissue: biceps, age: 25, gender: female	Affected, tissue: biceps, age: 25, gender: female	Affected biceps 2	Mutations: No	NA	NA	NA	NA	NA	NA
GSE12648	GSM317374	Congenital	Gene Omnibus Express (GEO)	Hereditary Inclusion Body Myopathy	Affected, tissue: tibialis, age: 26, gender: male	Affected, tissue: tibialis, age: 26, gender: male	Affected tibialis anterior	Mutations: No	NA	NA	NA	NA	NA	NA
GSE12648	GSM317375	Congenital	Gene Omnibus Express (GEO)	Normal	Normal, tissue: quadriceps, age: 18, gender: male	Normal, tissue: quadriceps, age: 18, gender: male	Normal quadriceps 1	Mutations: No	NA	NA	NA	NA	NA	NA
GSE12648	GSM317376	Congenital	Gene Omnibus Express (GEO)	Normal	Normal, tissue: quadriceps, age: 52, gender: female	Normal, tissue: quadriceps, age: 52, gender: female	Normal quadriceps 2	Mutations: p.(Gln142X)/p.(Gln142X)	NA	NA	NA	NA	NA	NA
GSE12648	GSM317377	Congenital	Gene Omnibus Express (GEO)	Normal	Normal, tissue: gluteus, age: 56, gender: male	Normal, tissue: gluteus, age: 56, gender: male	Normal gluteus	Mutations: p.(Lys254Glu)/c.1910delC	NA	NA	NA	NA	NA	NA
GSE12648	GSM317378	Congenital	Gene Omnibus Express (GEO)	Normal	Normal, tissue: deltoid, age: 26, gender: male	Normal, tissue: deltoid, age: 26, gender: male	Normal deltoid 1	Mutations: No	NA	NA	NA	NA	NA	NA
GSE12648	GSM317379	Congenital	Gene Omnibus Express (GEO)	Normal	Normal, tissue: deltoid, age: 19, gender: male	Normal, tissue: deltoid, age: 19, gender: male	Normal deltoid 2	Mutations: No	NA	NA	NA	NA	NA	NA
GSE12648	GSM317380	Congenital	Gene Omnibus Express (GEO)	Normal	Normal, tissue: paraspinal, age: 73, gender: female	Normal, tissue: paraspinal, age: 73, gender: female	Normal paraspinal	Mutations: p.(Gln300X)/p.(Gln660Arg)	NA	NA	NA	NA	NA	NA
GSE12648	GSM317381	Congenital	Gene Omnibus Express (GEO)	Normal	Normal, tissue: triceps, age: 31, gender: female	Normal, tissue: triceps, age: 31, gender: female	Normal triceps 1	Mutations: p.(Ala160Gly)/c.1029+3A>G	NA	NA	NA	NA	NA	NA
GSE12648	GSM317382	Congenital	Gene Omnibus Express (GEO)	Normal	Normal, tissue: deltoid, age: 74, gender: female	Normal, tissue: deltoid, age: 74, gender: female	Normal deltoid 3	Mutations: c.2185-12_2194del/p.(Arg788SerfsX14)	NA	NA	NA	NA	NA	NA
GSE12648	GSM317383	Congenital	Gene Omnibus Express (GEO)	Normal	Normal, tissue: quadriceps, age: 21, gender: male	Normal, tissue: quadriceps, age: 21, gender: male	Normal quadriceps 3	Mutations: p.(Arg788SerfsX14)/p.(Arg788SerfsX14)	NA	NA	NA	NA	NA	NA
GSE12648	GSM317384	Congenital	Gene Omnibus Express (GEO)	Normal	Normal, tissue: triceps, age: 48, gender: female	Normal, tissue: triceps, age: 48, gender: female	Normal triceps 2	Mutations: p.(Arg490Trp)/p.(Gly691TrpfsX7)	NA	NA	NA	NA	NA	NA
GSE13205	GSM333436	ICUAW	Gene Omnibus Express (GEO)	Muscle septic k49		Gender:male, Age:60yrs	Muscle septic k49	NA	NA	NA	NA	NA	NA	NA
GSE13205	GSM333437	ICUAW	Gene Omnibus Express (GEO)	Muscle septic k50		Gender:male, Age:46yrs	Muscle septic k50	NA	NA	NA	NA	NA	NA	NA
GSE13205	GSM333438	ICUAW	Gene Omnibus Express (GEO)	Muscle septic k53		Gender:male, Age:77yrs	Muscle septic k53	NA	NA	NA	NA	NA	NA	NA
GSE13205	GSM333439	ICUAW	Gene Omnibus Express (GEO)	Muscle septic k54		Gender:female, Age:56yrs	Muscle septic k54	NA	NA	NA	NA	NA	NA	NA
GSE13205	GSM333440	ICUAW	Gene Omnibus Express (GEO)	Muscle septic k55		Gender:male, Age:77yrs	Muscle septic k55	NA	NA	NA	NA	NA	NA	NA
GSE13205	GSM333441	ICUAW	Gene Omnibus Express (GEO)	Muscle septic k56		Gender:female, Age:69yrs	Muscle septic k56	NA	NA	NA	NA	NA	NA	NA
GSE13205	GSM333442	ICUAW	Gene Omnibus Express (GEO)	Muscle septic k57		Gender:male, Age:77yrs	Muscle septic k57	NA	NA	NA	NA	NA	NA	NA
GSE13205	GSM333443	ICUAW	Gene Omnibus Express (GEO)	Muscle septic k59		Gender:male, Age:74yrs	Muscle septic k59	NA	NA	NA	NA	NA	NA	NA
GSE13205	GSM333444	ICUAW	Gene Omnibus Express (GEO)	Muscle septic k60		Gender:female, Age:67yrs	Muscle septic k60	NA	NA	NA	NA	NA	NA	NA
GSE13205	GSM333445	ICUAW	Gene Omnibus Express (GEO)	Muscle septic k61		Gender:male, Age:77yrs	Muscle septic k61	NA	NA	NA	NA	NA	NA	NA
GSE13205	GSM333446	ICUAW	Gene Omnibus Express (GEO)	Muscle septic k62		Gender:male, Age:48yrs	Muscle septic k62	NA	NA	NA	NA	NA	NA	NA
GSE13205	GSM333447	ICUAW	Gene Omnibus Express (GEO)	Muscle septic k63		Gender:female, Age:71yrs	Muscle septic k63	NA	NA	NA	NA	NA	NA	NA
GSE13205	GSM333448	ICUAW	Gene Omnibus Express (GEO)	Muscle septic k64		Gender:female, Age:25yrs	Muscle septic k64	NA	NA	NA	NA	NA	NA	NA
GSE13205	GSM333449	ICUAW	Gene Omnibus Express (GEO)	Muscle control k65		Gender:male, Age:70yrs	Muscle control k65	NA	NA	NA	NA	NA	NA	NA
GSE13205	GSM333450	ICUAW	Gene Omnibus Express (GEO)	Muscle control k66		Gender:male, Age:76yrs	Muscle control k66	NA	NA	NA	NA	NA	NA	NA
GSE13205	GSM333451	ICUAW	Gene Omnibus Express (GEO)	Muscle control k67		Gender:male, Age:76yrs	Muscle control k67	NA	NA	NA	NA	NA	NA	NA
GSE13205	GSM333452	ICUAW	Gene Omnibus Express (GEO)	Muscle control k68		Gender:female, Age:72yrs	Muscle control k68	NA	NA	NA	NA	NA	NA	NA
GSE13205	GSM333453	ICUAW	Gene Omnibus Express (GEO)	Muscle control k69		Gender:male, Age:60yrs	Muscle control k69	NA	NA	NA	NA	NA	NA	NA
GSE13205	GSM333454	ICUAW	Gene Omnibus Express (GEO)	Muscle control k70		Gender:male, Age:76yrs	Muscle control k70	NA	NA	NA	NA	NA	NA	NA
GSE13205	GSM333455	ICUAW	Gene Omnibus Express (GEO)	Muscle control k71		Gender:male, Age:71yrs	Muscle control k71	NA	NA	NA	NA	NA	NA	NA
GSE13205	GSM333456	ICUAW	Gene Omnibus Express (GEO)	Muscle control k72		Gender:male, Age:70yrs	Muscle control k72	NA	NA	NA	NA	NA	NA	NA
GSE13608	GSM343029	Congenital	Gene Omnibus Express (GEO)	DM1_F?_BB_01_b	biopsy site: Biceps brachii	age unknown	DM1 patient	NA	NA	NA	NA	NA	NA	NA
GSE13608	GSM343030	Congenital	Gene Omnibus Express (GEO)	DM1_F?_BB_02_b	biopsy site: Biceps brachii	age unknown	DM1 patient	NA	NA	NA	NA	NA	NA	NA
GSE13608	GSM343031	Congenital	Gene Omnibus Express (GEO)	DM1_F?_D_03_b	biopsy site: Deltoid	age unknown	DM1 patient	NA	NA	NA	NA	NA	NA	NA
GSE13608	GSM343032	Congenital	Gene Omnibus Express (GEO)	DM1_F55_D_04_b	biopsy site: Deltoid	age 55	DM1 patient	NA	NA	NA	NA	NA	NA	NA
GSE13608	GSM343033	Congenital	Gene Omnibus Express (GEO)	DM1_??_?_05_b	biopsy site: unknown	age unknown	DM1 patient	NA	NA	NA	NA	NA	NA	NA
GSE13608	GSM343034	Congenital	Gene Omnibus Express (GEO)	DM1_F54_?_06_b	biopsy site: unknown	age 54	DM1 patient	NA	NA	NA	NA	NA	NA	NA
GSE13608	GSM343035	Congenital	Gene Omnibus Express (GEO)	DM1_M25_?_07_b	biopsy site: unknown	age 25	DM1 patient	NA	NA	NA	NA	NA	NA	NA
GSE13608	GSM343036	Congenital	Gene Omnibus Express (GEO)	DM1_F29_BB_08_b	biopsy site: Biceps brachii	age 29	DM1 patient	NA	NA	NA	NA	NA	NA	NA
GSE13608	GSM343037	Congenital	Gene Omnibus Express (GEO)	DM1_??_?_09_b	biopsy site: unknown	age unknown	DM1 patient	NA	NA	NA	NA	NA	NA	NA
GSE13608	GSM343038	Congenital	Gene Omnibus Express (GEO)	DM1_M21_?_10_b	biopsy site: unknown	age 21	DM1 patient	NA	NA	NA	NA	NA	NA	NA
GSE13608	GSM343039	Congenital	Gene Omnibus Express (GEO)	DM2_F71_BB_01_b	biopsy site: Biceps brachii	age 71	DM2 patient	NA	NA	NA	NA	NA	NA	NA
GSE13608	GSM343040	Congenital	Gene Omnibus Express (GEO)	DM2_M39_BB_02_b	biopsy site: Biceps brachii	age 39	DM2 patient	NA	NA	NA	NA	NA	NA	NA
GSE13608	GSM343041	Congenital	Gene Omnibus Express (GEO)	DM2_M69_Q_03_b	biopsy site: Quadriceps	age 69	DM2 patient	NA	NA	NA	NA	NA	NA	NA
GSE13608	GSM343042	Congenital	Gene Omnibus Express (GEO)	DM2_M?_BB_04_b	biopsy site: Biceps brachii	age unknown	DM2 patient	NA	NA	NA	NA	NA	NA	NA
GSE13608	GSM343043	Congenital	Gene Omnibus Express (GEO)	DM2_M68_D_05_b	biopsy site: Deltoid	age 68	DM2 patient	NA	NA	NA	NA	NA	NA	NA
GSE13608	GSM343044	Congenital	Gene Omnibus Express (GEO)	DM2_M32_D_06_b	biopsy site: Deltoid	age 32	DM2 patient	NA	NA	NA	NA	NA	NA	NA
GSE13608	GSM343045	Congenital	Gene Omnibus Express (GEO)	DM2_F47_D_07_b	biopsy site: Deltoid	age 47	DM2 patient	NA	NA	NA	NA	NA	NA	NA
GSE13608	GSM343046	Congenital	Gene Omnibus Express (GEO)	DM2_F57_VL_08_b	biopsy site: Vastus lateralis	age 57	DM2 patient	NA	NA	NA	NA	NA	NA	NA
GSE13608	GSM343047	Congenital	Gene Omnibus Express (GEO)	DM2_F43_VL_09_b	biopsy site: Vastus lateralis	age 43	DM2 patient	NA	NA	NA	NA	NA	NA	NA
GSE13608	GSM343048	Congenital	Gene Omnibus Express (GEO)	DM2_F37_VL_10_b	biopsy site: Vastus lateralis	age 37	DM2 patient	NA	NA	NA	NA	NA	NA	NA
GSE13608	GSM343049	Congenital	Gene Omnibus Express (GEO)	DM2_M47_VL_11_b	biopsy site: Vastus lateralis	age 47	DM2 patient	NA	NA	NA	NA	NA	NA	NA
GSE13608	GSM343050	Congenital	Gene Omnibus Express (GEO)	DM2_M54_VL_12_b	biopsy site: Vastus lateralis	age 54	DM2 patient	NA	NA	NA	NA	NA	NA	NA
GSE13608	GSM343051	Congenital	Gene Omnibus Express (GEO)	DM2_F43_?_13_b	biopsy site: unknown	age 43	DM2 patient	NA	NA	NA	NA	NA	NA	NA
GSE13608	GSM343052	Congenital	Gene Omnibus Express (GEO)	DM2_F65_?_14_b	biopsy site: unknown	age 65	DM2 patient	NA	NA	NA	NA	NA	NA	NA
GSE13608	GSM343053	Congenital	Gene Omnibus Express (GEO)	DM2_F42_?_15_b	biopsy site: unknown	age 42	DM2 patient	NA	NA	NA	NA	NA	NA	NA
GSE13608	GSM343054	Congenital	Gene Omnibus Express (GEO)	DM2_F50_?_16_b	biopsy site: unknown	age 50	DM2 patient	NA	NA	NA	NA	NA	NA	NA
GSE13608	GSM343055	Congenital	Gene Omnibus Express (GEO)	DM2_F51_?_17_b	biopsy site: unknown	age 51	DM2 patient	NA	NA	NA	NA	NA	NA	NA
GSE13608	GSM343056	Congenital	Gene Omnibus Express (GEO)	DM2_F58_?_18_b	biopsy site: unknown	age 58	DM2 patient	NA	NA	NA	NA	NA	NA	NA
GSE13608	GSM343057	Congenital	Gene Omnibus Express (GEO)	DM2_M51_?_19_b	biopsy site: unknown	age 51	DM2 patient	NA	NA	NA	NA	NA	NA	NA
GSE13608	GSM343058	Congenital	Gene Omnibus Express (GEO)	DM2_F55_?_20_b	biopsy site: unknown	age 55	DM2 patient	NA	NA	NA	NA	NA	NA	NA
GSE13608	GSM343059	Congenital	Gene Omnibus Express (GEO)	DMx_M28_D_16	biopsy site: Deltoid	age 28	DMX patient	NA	NA	NA	NA	NA	NA	NA
GSE13608	GSM343060	Congenital	Gene Omnibus Express (GEO)	DMx_F49_BB_01	biopsy site: Biceps brachii	age 49	DMX patient	NA	NA	NA	NA	NA	NA	NA
GSE13608	GSM343061	Congenital	Gene Omnibus Express (GEO)	DMx_F?_TA_02	biopsy site: Tibialis anterior	age unknown	DMX patient	NA	NA	NA	NA	NA	NA	NA
GSE13608	GSM343062	Congenital	Gene Omnibus Express (GEO)	DMx_M?_BB_03	biopsy site: Biceps brachii	age unknown	DMX patient	NA	NA	NA	NA	NA	NA	NA
GSE13608	GSM343063	Congenital	Gene Omnibus Express (GEO)	DMx_F75_BB_04	biopsy site: Biceps brachii	age 75	DMX patient	NA	NA	NA	NA	NA	NA	NA
GSE13608	GSM343064	Congenital	Gene Omnibus Express (GEO)	DMx_M73_BB_05	biopsy site: Biceps brachii	age 73	DMX patient	NA	NA	NA	NA	NA	NA	NA
GSE13608	GSM343065	Congenital	Gene Omnibus Express (GEO)	DMx_F55_BB_06	biopsy site: Biceps brachii	age 55	DMX patient	NA	NA	NA	NA	NA	NA	NA
GSE13608	GSM343066	Congenital	Gene Omnibus Express (GEO)	DMx_F?_BB_07	biopsy site: Biceps brachii	age unknown	DMX patient	NA	NA	NA	NA	NA	NA	NA
GSE13608	GSM343067	Congenital	Gene Omnibus Express (GEO)	DMx_F?_BB_08	biopsy site: Biceps brachii	age unknown	DMX patient	NA	NA	NA	NA	NA	NA	NA
GSE13608	GSM343068	Congenital	Gene Omnibus Express (GEO)	DMx_F?_BB_09	biopsy site: Biceps brachii	age unknown	DMX patient	NA	NA	NA	NA	NA	NA	NA
GSE13608	GSM343069	Congenital	Gene Omnibus Express (GEO)	DMx_M?_BB_10	biopsy site: Biceps brachii	age unknown	DMX patient	NA	NA	NA	NA	NA	NA	NA
GSE13608	GSM343070	Congenital	Gene Omnibus Express (GEO)	DMx_M53_D_11	biopsy site: Deltoid	age 53	DMX patient	NA	NA	NA	NA	NA	NA	NA
GSE13608	GSM343071	Congenital	Gene Omnibus Express (GEO)	DMx_M36_D_12	biopsy site: Deltoid	age 36	DMX patient	NA	NA	NA	NA	NA	NA	NA
GSE13608	GSM343072	Congenital	Gene Omnibus Express (GEO)	DMx_M46_VL_13	biopsy site: Vastus lateralis	age 46	DMX patient	NA	NA	NA	NA	NA	NA	NA
GSE13608	GSM343073	Congenital	Gene Omnibus Express (GEO)	DMx_M48_G_14	biopsy site: Gastrocnemius	age 48	DMX patient	NA	NA	NA	NA	NA	NA	NA
GSE13608	GSM343074	Congenital	Gene Omnibus Express (GEO)	DMx_M69_?_15	biopsy site: unknown	age 69	DMX patient	NA	NA	NA	NA	NA	NA	NA
GSE13608	GSM343075	Congenital	Gene Omnibus Express (GEO)	N_F61_?_01_b	biopsy site: unknown	age 61	Normal adult patient	NA	NA	NA	NA	NA	NA	NA
GSE13608	GSM343076	Congenital	Gene Omnibus Express (GEO)	N_M85_?_02_b	biopsy site: unknown	age 85	Normal adult patient	NA	NA	NA	NA	NA	NA	NA
GSE13608	GSM343077	Congenital	Gene Omnibus Express (GEO)	N_M43_?_03_b	biopsy site: unknown	age 43	Normal adult patient	NA	NA	NA	NA	NA	NA	NA
GSE13608	GSM343078	Congenital	Gene Omnibus Express (GEO)	N_M43_?_04_b	biopsy site: unknown	age 43	Normal adult patient	NA	NA	NA	NA	NA	NA	NA
GSE13608	GSM343079	Congenital	Gene Omnibus Express (GEO)	N_M26_?_05_b	biopsy site: unknown	age 26	Normal adult patient	NA	NA	NA	NA	NA	NA	NA
GSE13608	GSM343080	Congenital	Gene Omnibus Express (GEO)	N_MF43-46_?_06_b	biopsy site: unknown	age 43-46	Normal adult patient	NA	NA	NA	NA	NA	NA	NA
GSE13608	GSM343081	Congenital	Gene Omnibus Express (GEO)	N_Ff_?_07	biopsy site: unknown	age f	Normal fetus patient	NA	NA	NA	NA	NA	NA	NA
GSE13608	GSM343082	Congenital	Gene Omnibus Express (GEO)	N_Ff_?_08	biopsy site: unknown	age f	Normal fetus patient	NA	NA	NA	NA	NA	NA	NA
GSE13608	GSM343083	Congenital	Gene Omnibus Express (GEO)	N_Mf_?_09	biopsy site: unknown	age f	Normal fetus patient	NA	NA	NA	NA	NA	NA	NA
GSE13608	GSM343084	Congenital	Gene Omnibus Express (GEO)	BMD_M?_TB_01	biopsy site: Triceps brachii	age unknown	Baker Myotonic Dystrophy patient	NA	NA	NA	NA	NA	NA	NA
GSE13608	GSM343085	Congenital	Gene Omnibus Express (GEO)	BMD_M?_BB_02	biopsy site: Biceps brachii	age unknown	Baker Myotonic Dystrophy patient	NA	NA	NA	NA	NA	NA	NA
GSE13608	GSM343086	Congenital	Gene Omnibus Express (GEO)	BMD_M50_D_03	biopsy site: Deltoid	age 50	Baker Myotonic Dystrophy patient	NA	NA	NA	NA	NA	NA	NA
GSE13608	GSM343087	Congenital	Gene Omnibus Express (GEO)	BMD_M45_BB_04	biopsy site: Biceps brachii	age 45	Baker Myotonic Dystrophy patient	NA	NA	NA	NA	NA	NA	NA
GSE13608	GSM343088	Congenital	Gene Omnibus Express (GEO)	BMD_M26_BB_05	biopsy site: Biceps brachii	age 26	Baker Myotonic Dystrophy patient	NA	NA	NA	NA	NA	NA	NA
GSE13608	GSM343089	Congenital	Gene Omnibus Express (GEO)	DMD_M5_BB_01	biopsy site: Biceps brachii	age 5	Duchenne Muscular Dystrophy patient	NA	NA	NA	NA	NA	NA	NA
GSE13608	GSM343090	Congenital	Gene Omnibus Express (GEO)	DMD_M8_BB_02	biopsy site: Biceps brachii	age 8	Duchenne Muscular Dystrophy patient	NA	NA	NA	NA	NA	NA	NA
GSE13608	GSM343091	Congenital	Gene Omnibus Express (GEO)	DMD_M20_G_03	biopsy site: Gastrocnemius	age 20	Duchenne Muscular Dystrophy patient	NA	NA	NA	NA	NA	NA	NA
GSE13608	GSM343092	Congenital	Gene Omnibus Express (GEO)	TMD_M64_G_01	biopsy site: Gastrocnemius	age 64	Tibial Muscular Dystropy patient	NA	NA	NA	NA	NA	NA	NA
GSE13608	GSM343093	Congenital	Gene Omnibus Express (GEO)	TMD_M58_EDL_02	biopsy site: Extensor hallucis/Digitorum longus	age 58	Tibial Muscular Dystropy patient	NA	NA	NA	NA	NA	NA	NA
GSE13608	GSM343094	Congenital	Gene Omnibus Express (GEO)	TMD_F88_EDL_03	biopsy site: Extensor hallucis/Digitorum longus	age 88	Tibial Muscular Dystropy patient	NA	NA	NA	NA	NA	NA	NA
GSE13608	GSM343095	Congenital	Gene Omnibus Express (GEO)	TMD_M58_TA_04	biopsy site: Tibialis anterior	age 58	Tibial Muscular Dystropy patient	NA	NA	NA	NA	NA	NA	NA
GSE13608	GSM343096	Congenital	Gene Omnibus Express (GEO)	MC-AD_F?_BB_01	biopsy site: Biceps brachii	age unknown	Myotonia Congenita Autosomal Dominant patient	NA	NA	NA	NA	NA	NA	NA
GSE14901	GSM373146	Immobility	Gene Omnibus Express (GEO)	Male_PRECAST_D01	vastus lateralis	gender: male	condition: precast	NA	NA	NA	NA	NA	NA	NA
GSE14901	GSM373147	Immobility	Gene Omnibus Express (GEO)	Male_CAST02D_D01	vastus lateralis	gender: male	condition: cast	NA	NA	NA	NA	NA	NA	NA
GSE14901	GSM373148	Immobility	Gene Omnibus Express (GEO)	Male_CAST14D_D01	vastus lateralis	gender: male	condition: cast	NA	NA	NA	NA	NA	NA	NA
GSE14901	GSM373149	Immobility	Gene Omnibus Express (GEO)	Male_PRECAST_D02	vastus lateralis	gender: male	condition: precast	NA	NA	NA	NA	NA	NA	NA
GSE14901	GSM373150	Immobility	Gene Omnibus Express (GEO)	Male_CAST02D_D02	vastus lateralis	gender: male	condition: cast	NA	NA	NA	NA	NA	NA	NA
GSE14901	GSM373151	Immobility	Gene Omnibus Express (GEO)	Male_CAST14D_D02	vastus lateralis	gender: male	condition: cast	NA	NA	NA	NA	NA	NA	NA
GSE14901	GSM373152	Immobility	Gene Omnibus Express (GEO)	Male_PRECAST_D04	vastus lateralis	gender: male	condition: precast	NA	NA	NA	NA	NA	NA	NA
GSE14901	GSM373153	Immobility	Gene Omnibus Express (GEO)	Male_CAST02D_D04	vastus lateralis	gender: male	condition: cast	NA	NA	NA	NA	NA	NA	NA
GSE14901	GSM373154	Immobility	Gene Omnibus Express (GEO)	Male_CAST14D_D04	vastus lateralis	gender: male	condition: cast	NA	NA	NA	NA	NA	NA	NA
GSE14901	GSM373155	Immobility	Gene Omnibus Express (GEO)	Male_PRECAST_D05	vastus lateralis	gender: male	condition: precast	NA	NA	NA	NA	NA	NA	NA
GSE14901	GSM373156	Immobility	Gene Omnibus Express (GEO)	Male_CAST02D_D05	vastus lateralis	gender: male	condition: cast	NA	NA	NA	NA	NA	NA	NA
GSE14901	GSM373157	Immobility	Gene Omnibus Express (GEO)	Male_CAST14D_D05	vastus lateralis	gender: male	condition: cast	NA	NA	NA	NA	NA	NA	NA
GSE14901	GSM373158	Immobility	Gene Omnibus Express (GEO)	Male_PRECAST_D06	vastus lateralis	gender: male	condition: precast	NA	NA	NA	NA	NA	NA	NA
GSE14901	GSM373159	Immobility	Gene Omnibus Express (GEO)	Male_CAST02D_D06	vastus lateralis	gender: male	condition: cast	NA	NA	NA	NA	NA	NA	NA
GSE14901	GSM373160	Immobility	Gene Omnibus Express (GEO)	Male_CAST14D_D06	vastus lateralis	gender: male	condition: cast	NA	NA	NA	NA	NA	NA	NA
GSE14901	GSM373161	Immobility	Gene Omnibus Express (GEO)	Male_PRECAST_D07	vastus lateralis	gender: male	condition: precast	NA	NA	NA	NA	NA	NA	NA
GSE14901	GSM373162	Immobility	Gene Omnibus Express (GEO)	Male_CAST02D_D07	vastus lateralis	gender: male	condition: cast	NA	NA	NA	NA	NA	NA	NA
GSE14901	GSM373163	Immobility	Gene Omnibus Express (GEO)	Male_CAST14D_D07	vastus lateralis	gender: male	condition: cast	NA	NA	NA	NA	NA	NA	NA
GSE14901	GSM373164	Immobility	Gene Omnibus Express (GEO)	Male_PRECAST_D08	vastus lateralis	gender: male	condition: precast	NA	NA	NA	NA	NA	NA	NA
GSE14901	GSM373165	Immobility	Gene Omnibus Express (GEO)	Male_CAST02D_D08	vastus lateralis	gender: male	condition: cast	NA	NA	NA	NA	NA	NA	NA
GSE14901	GSM373166	Immobility	Gene Omnibus Express (GEO)	Male_CAST14D_D08	vastus lateralis	gender: male	condition: cast	NA	NA	NA	NA	NA	NA	NA
GSE14901	GSM373167	Immobility	Gene Omnibus Express (GEO)	Male_PRECAST_D09	vastus lateralis	gender: male	condition: precast	NA	NA	NA	NA	NA	NA	NA
GSE14901	GSM373168	Immobility	Gene Omnibus Express (GEO)	Male_CAST02D_D09	vastus lateralis	gender: male	condition: cast	NA	NA	NA	NA	NA	NA	NA
GSE14901	GSM373169	Immobility	Gene Omnibus Express (GEO)	Male_CAST14D_D09	vastus lateralis	gender: male	condition: cast	NA	NA	NA	NA	NA	NA	NA
GSE14901	GSM373170	Immobility	Gene Omnibus Express (GEO)	Male_PRECAST_D10	vastus lateralis	gender: male	condition: precast	NA	NA	NA	NA	NA	NA	NA
GSE14901	GSM373171	Immobility	Gene Omnibus Express (GEO)	Male_CAST02D_D10	vastus lateralis	gender: male	condition: cast	NA	NA	NA	NA	NA	NA	NA
GSE14901	GSM373172	Immobility	Gene Omnibus Express (GEO)	Male_CAST14D_D10	vastus lateralis	gender: male	condition: cast	NA	NA	NA	NA	NA	NA	NA
GSE14901	GSM373173	Immobility	Gene Omnibus Express (GEO)	Male_PRECAST_D11	vastus lateralis	gender: male	condition: precast	NA	NA	NA	NA	NA	NA	NA
GSE14901	GSM373174	Immobility	Gene Omnibus Express (GEO)	Male_CAST02D_D11	vastus lateralis	gender: male	condition: cast	NA	NA	NA	NA	NA	NA	NA
GSE14901	GSM373175	Immobility	Gene Omnibus Express (GEO)	Male_CAST14D_D11	vastus lateralis	gender: male	condition: cast	NA	NA	NA	NA	NA	NA	NA
GSE14901	GSM373176	Immobility	Gene Omnibus Express (GEO)	Male_PRECAST_D12	vastus lateralis	gender: male	condition: precast	NA	NA	NA	NA	NA	NA	NA
GSE14901	GSM373177	Immobility	Gene Omnibus Express (GEO)	Male_CAST02D_D12	vastus lateralis	gender: male	condition: cast	NA	NA	NA	NA	NA	NA	NA
GSE14901	GSM373178	Immobility	Gene Omnibus Express (GEO)	Male_CAST14D_D12	vastus lateralis	gender: male	condition: cast	NA	NA	NA	NA	NA	NA	NA
GSE14901	GSM373179	Immobility	Gene Omnibus Express (GEO)	Female_PRECAST_D13	vastus lateralis	gender: female	condition: precast	NA	NA	NA	NA	NA	NA	NA
GSE14901	GSM373180	Immobility	Gene Omnibus Express (GEO)	Female_CAST02D_D13	vastus lateralis	gender: female	condition: cast	NA	NA	NA	NA	NA	NA	NA
GSE14901	GSM373181	Immobility	Gene Omnibus Express (GEO)	Female_CAST14D_D13	vastus lateralis	gender: female	condition: cast	NA	NA	NA	NA	NA	NA	NA
GSE14901	GSM373182	Immobility	Gene Omnibus Express (GEO)	Female_PRECAST_D14	vastus lateralis	gender: female	condition: precast	NA	NA	NA	NA	NA	NA	NA
GSE14901	GSM373183	Immobility	Gene Omnibus Express (GEO)	Female_CAST02D_D14	vastus lateralis	gender: female	condition: cast	NA	NA	NA	NA	NA	NA	NA
GSE14901	GSM373184	Immobility	Gene Omnibus Express (GEO)	Female_CAST14D_D14	vastus lateralis	gender: female	condition: cast	NA	NA	NA	NA	NA	NA	NA
GSE14901	GSM373185	Immobility	Gene Omnibus Express (GEO)	Female_PRECAST_D15	vastus lateralis	gender: female	condition: precast	NA	NA	NA	NA	NA	NA	NA
GSE14901	GSM373186	Immobility	Gene Omnibus Express (GEO)	Female_CAST02D_D15	vastus lateralis	gender: female	condition: cast	NA	NA	NA	NA	NA	NA	NA
GSE14901	GSM373187	Immobility	Gene Omnibus Express (GEO)	Female_CAST14D_D15	vastus lateralis	gender: female	condition: cast	NA	NA	NA	NA	NA	NA	NA
GSE14901	GSM373188	Immobility	Gene Omnibus Express (GEO)	Female_PRECAST_D16	vastus lateralis	gender: female	condition: precast	NA	NA	NA	NA	NA	NA	NA
GSE14901	GSM373189	Immobility	Gene Omnibus Express (GEO)	Female_CAST02D_D16	vastus lateralis	gender: female	condition: cast	NA	NA	NA	NA	NA	NA	NA
GSE14901	GSM373190	Immobility	Gene Omnibus Express (GEO)	Female_CAST14D_D16	vastus lateralis	gender: female	condition: cast	NA	NA	NA	NA	NA	NA	NA
GSE14901	GSM373191	Immobility	Gene Omnibus Express (GEO)	Female_PRECAST_D17	vastus lateralis	gender: female	condition: precast	NA	NA	NA	NA	NA	NA	NA
GSE14901	GSM373192	Immobility	Gene Omnibus Express (GEO)	Female_CAST02D_D17	vastus lateralis	gender: female	condition: cast	NA	NA	NA	NA	NA	NA	NA
GSE14901	GSM373193	Immobility	Gene Omnibus Express (GEO)	Female_CAST14D_D17	vastus lateralis	gender: female	condition: cast	NA	NA	NA	NA	NA	NA	NA
GSE14901	GSM373194	Immobility	Gene Omnibus Express (GEO)	Female_PRECAST_D18	vastus lateralis	gender: female	condition: precast	NA	NA	NA	NA	NA	NA	NA
GSE14901	GSM373195	Immobility	Gene Omnibus Express (GEO)	Female_CAST02D_D18	vastus lateralis	gender: female	condition: cast	NA	NA	NA	NA	NA	NA	NA
GSE14901	GSM373196	Immobility	Gene Omnibus Express (GEO)	Female_CAST14D_D18	vastus lateralis	gender: female	condition: cast	NA	NA	NA	NA	NA	NA	NA
GSE14901	GSM373197	Immobility	Gene Omnibus Express (GEO)	Female_PRECAST_D19	vastus lateralis	gender: female	condition: precast	NA	NA	NA	NA	NA	NA	NA
GSE14901	GSM373198	Immobility	Gene Omnibus Express (GEO)	Female_CAST02D_D19	vastus lateralis	gender: female	condition: cast	NA	NA	NA	NA	NA	NA	NA
GSE14901	GSM373199	Immobility	Gene Omnibus Express (GEO)	Female_CAST14D_D19	vastus lateralis	gender: female	condition: cast	NA	NA	NA	NA	NA	NA	NA
GSE14901	GSM373200	Immobility	Gene Omnibus Express (GEO)	Female_PRECAST_D20	vastus lateralis	gender: female	condition: precast	NA	NA	NA	NA	NA	NA	NA
GSE14901	GSM373201	Immobility	Gene Omnibus Express (GEO)	Female_CAST02D_D20	vastus lateralis	gender: female	condition: cast	NA	NA	NA	NA	NA	NA	NA
GSE14901	GSM373202	Immobility	Gene Omnibus Express (GEO)	Female_CAST14D_D20	vastus lateralis	gender: female	condition: cast	NA	NA	NA	NA	NA	NA	NA
GSE14901	GSM373203	Immobility	Gene Omnibus Express (GEO)	Female_PRECAST_D21	vastus lateralis	gender: female	condition: precast	NA	NA	NA	NA	NA	NA	NA
GSE14901	GSM373204	Immobility	Gene Omnibus Express (GEO)	Female_CAST02D_D21	vastus lateralis	gender: female	condition: cast	NA	NA	NA	NA	NA	NA	NA
GSE14901	GSM373205	Immobility	Gene Omnibus Express (GEO)	Female_CAST14D_D21	vastus lateralis	gender: female	condition: cast	NA	NA	NA	NA	NA	NA	NA
GSE14901	GSM373206	Immobility	Gene Omnibus Express (GEO)	Female_PRECAST_D23	vastus lateralis	gender: female	condition: precast	NA	NA	NA	NA	NA	NA	NA
GSE14901	GSM373207	Immobility	Gene Omnibus Express (GEO)	Female_CAST02D_D23	vastus lateralis	gender: female	condition: cast	NA	NA	NA	NA	NA	NA	NA
GSE14901	GSM373208	Immobility	Gene Omnibus Express (GEO)	Female_CAST14D_D23	vastus lateralis	gender: female	condition: cast	NA	NA	NA	NA	NA	NA	NA
GSE14901	GSM373209	Immobility	Gene Omnibus Express (GEO)	Female_PRECAST_D24	vastus lateralis	gender: female	condition: precast	NA	NA	NA	NA	NA	NA	NA
GSE14901	GSM373210	Immobility	Gene Omnibus Express (GEO)	Female_CAST02D_D24	vastus lateralis	gender: female	condition: cast	NA	NA	NA	NA	NA	NA	NA
GSE14901	GSM373211	Immobility	Gene Omnibus Express (GEO)	Female_CAST14D_D24	vastus lateralis	gender: female	condition: cast	NA	NA	NA	NA	NA	NA	NA
GSE14901	GSM373212	Immobility	Gene Omnibus Express (GEO)	Female_PRECAST_D26	vastus lateralis	gender: female	condition: precast	NA	NA	NA	NA	NA	NA	NA
GSE14901	GSM373213	Immobility	Gene Omnibus Express (GEO)	Female_CAST02D_D26	vastus lateralis	gender: female	condition: cast	NA	NA	NA	NA	NA	NA	NA
GSE14901	GSM373214	Immobility	Gene Omnibus Express (GEO)	Female_CAST14D_D26	vastus lateralis	gender: female	condition: cast	NA	NA	NA	NA	NA	NA	NA
GSE14901	GSM373215	Immobility	Gene Omnibus Express (GEO)	Male_PRECAST_D66	vastus lateralis	gender: male	condition: precast	NA	NA	NA	NA	NA	NA	NA
GSE14901	GSM373216	Immobility	Gene Omnibus Express (GEO)	Male_CAST02D_D66	vastus lateralis	gender: male	condition: cast	NA	NA	NA	NA	NA	NA	NA
GSE14901	GSM373217	Immobility	Gene Omnibus Express (GEO)	Male_CAST14D_D66	vastus lateralis	gender: male	condition: cast	NA	NA	NA	NA	NA	NA	NA
GSE15090	GSM377456	Congenital	Gene Omnibus Express (GEO)	Subject 1, Family 1, Affected FSHD	tissue: Muscle: Biceps	sex: Male	age: 49		NA	NA	NA	NA	NA	NA
GSE15090	GSM377458	Congenital	Gene Omnibus Express (GEO)	Subject 3, Family 1, Control	tissue: Muscle: Biceps	sex: Female	age: 41		NA	NA	NA	NA	NA	NA
GSE15090	GSM377459	Congenital	Gene Omnibus Express (GEO)	Subject 4, Family 2, Affected FSHD	tissue: Muscle: Deltoid	sex: Male	age: 30		NA	NA	NA	NA	NA	NA
GSE15090	GSM377461	Congenital	Gene Omnibus Express (GEO)	Subject 6, Family 2, Control	tissue: Muscle: Deltoid	sex: Female	age: 38		NA	NA	NA	NA	NA	NA
GSE15090	GSM377462	Congenital	Gene Omnibus Express (GEO)	Subject 7, Family 3, Affected FSHD	tissue: Muscle: Deltoid	sex: Female	age: 14		NA	NA	NA	NA	NA	NA
GSE15090	GSM377464	Congenital	Gene Omnibus Express (GEO)	Subject 9, Family 3, Control	tissue: Muscle: Deltoid	sex: Female	age: 35		NA	NA	NA	NA	NA	NA
GSE15090	GSM377465	Congenital	Gene Omnibus Express (GEO)	Subject 10, Family 4, Affected FSHD	tissue: Muscle: Biceps	sex: Male	age: 12		NA	NA	NA	NA	NA	NA
GSE15090	GSM377467	Congenital	Gene Omnibus Express (GEO)	Subject 12, Family 4, Control	tissue: Muscle: Biceps	sex: Male	age: 16		NA	NA	NA	NA	NA	NA
GSE15090	GSM377468	Congenital	Gene Omnibus Express (GEO)	Subject 13, Family 5, Affected FSHD	tissue: Muscle: Biceps	sex: Male	age: 38		NA	NA	NA	NA	NA	NA
GSE15090	GSM377470	Congenital	Gene Omnibus Express (GEO)	Subject 15, Family 5, Control	tissue: Muscle: Biceps	sex: Male	age: 39		NA	NA	NA	NA	NA	NA
GSE1551	GSM26512	Congenital	Gene Omnibus Express (GEO)	GEIM4-U133A-DM	NA	NA	GEIM4-U133A-DM	NA	NA	NA	NA	NA	NA	NA
GSE1551	GSM26513	Congenital	Gene Omnibus Express (GEO)	GEIM9-U133A-DM	NA	NA	GEIM9-U133A-DM	NA	NA	NA	NA	NA	NA	NA
GSE1551	GSM26514	Congenital	Gene Omnibus Express (GEO)	GEIM12-U133A-DM	NA	NA	GEIM12-U133A-DM	NA	NA	NA	NA	NA	NA	NA
GSE1551	GSM26515	Congenital	Gene Omnibus Express (GEO)	GEIM19-U133A-DM	NA	NA	GEIM19-U133A-DM	NA	NA	NA	NA	NA	NA	NA
GSE1551	GSM26516	Congenital	Gene Omnibus Express (GEO)	GEIM30-U133A-DM	NA	NA	GEIM30-U133A-DM	NA	NA	NA	NA	NA	NA	NA
GSE1551	GSM26517	Congenital	Gene Omnibus Express (GEO)	GEIM39-U133A-DM	NA	NA	GEIM39-U133A-DM	NA	NA	NA	NA	NA	NA	NA
GSE1551	GSM26518	Congenital	Gene Omnibus Express (GEO)	GEIM58-U133A-DM	NA	NA	GEIM58-U133A-DM	NA	NA	NA	NA	NA	NA	NA
GSE1551	GSM26519	Congenital	Gene Omnibus Express (GEO)	GEIM86-U133A-DM	NA	NA	GEIM86-U133A-DM	NA	NA	NA	NA	NA	NA	NA
GSE1551	GSM26520	Congenital	Gene Omnibus Express (GEO)	GEIM87-U133A-DM	NA	NA	GEIM87-U133A-DM	NA	NA	NA	NA	NA	NA	NA
GSE1551	GSM26521	Congenital	Gene Omnibus Express (GEO)	GEIM168-U133A-DM	NA	NA	GEIM168-U133A-DM	NA	NA	NA	NA	NA	NA	NA
GSE1551	GSM26522	Congenital	Gene Omnibus Express (GEO)	GEIM177-U133A-DM	NA	NA	GEIM177-U133A-DM	NA	NA	NA	NA	NA	NA	NA
GSE1551	GSM26523	Congenital	Gene Omnibus Express (GEO)	GEIM179-U133A-DM	NA	NA	GEIM179-U133A-DM	NA	NA	NA	NA	NA	NA	NA
GSE1551	GSM26524	Congenital	Gene Omnibus Express (GEO)	GEIM195-U133A-DM	NA	NA	GEIM195-U133A-DM	NA	NA	NA	NA	NA	NA	NA
GSE1551	GSM26525	Congenital	Gene Omnibus Express (GEO)	GEIM45-U133A-Norm	NA	NA	GEIM45-U133A-Norm	NA	NA	NA	NA	NA	NA	NA
GSE1551	GSM26526	Congenital	Gene Omnibus Express (GEO)	GEIM50-U133A-Norm	NA	NA	GEIM50-U133A-Norm	NA	NA	NA	NA	NA	NA	NA
GSE1551	GSM26527	Congenital	Gene Omnibus Express (GEO)	GEIM57-U133A-Norm	NA	NA	GEIM57-U133A-Norm	NA	NA	NA	NA	NA	NA	NA
GSE1551	GSM26528	Congenital	Gene Omnibus Express (GEO)	GEIM63-U133A-Norm	NA	NA	GEIM63-U133A-Norm	NA	NA	NA	NA	NA	NA	NA
GSE1551	GSM26529	Congenital	Gene Omnibus Express (GEO)	GEIM110-U133A-Norm	NA	NA	GEIM110-U133A-Norm	NA	NA	NA	NA	NA	NA	NA
GSE1551	GSM26530	Congenital	Gene Omnibus Express (GEO)	GEIM128-U133A-Norm	NA	NA	GEIM128-U133A-Norm	NA	NA	NA	NA	NA	NA	NA
GSE1551	GSM26531	Congenital	Gene Omnibus Express (GEO)	GEIM133-U133A-Norm	NA	NA	GEIM133-U133A-Norm	NA	NA	NA	NA	NA	NA	NA
GSE1551	GSM26532	Congenital	Gene Omnibus Express (GEO)	GEIM176-U133A-Norm	NA	NA	GEIM176-U133A-Norm	NA	NA	NA	NA	NA	NA	NA
GSE1551	GSM26533	Congenital	Gene Omnibus Express (GEO)	GEIM186-U133A-Norm	NA	NA	GEIM186-U133A-Norm	NA	NA	NA	NA	NA	NA	NA
GSE1551	GSM26534	Congenital	Gene Omnibus Express (GEO)	GEIM193-U133A-Norm	NA	NA	GEIM193-U133A-Norm	NA	NA	NA	NA	NA	NA	NA
GSE1786	GSM30836	Chronic	Gene Omnibus Express (GEO)	vastus lateralis biopsy, 72 year-old healthy trained male (#52)	vastus lateralis biopsy, 72 year-old healthy trained male (#52)	NA		NA	NA	NA	NA	NA	NA	NA
GSE1786	GSM30837	Chronic	Gene Omnibus Express (GEO)	vastus lateralis biopsy, 56 year-old healthy trained male (#56)	vastus lateralis biopsy, 56 year-old healthy trained male (#56)	NA		NA	NA	NA	NA	NA	NA	NA
GSE1786	GSM30838	Chronic	Gene Omnibus Express (GEO)	vastus lateralis biopsy, 76 year-old healthy trained male (#71)	vastus lateralis biopsy, 76 year-old healthy trained male (#71)	NA		NA	NA	NA	NA	NA	NA	NA
GSE1786	GSM30839	Chronic	Gene Omnibus Express (GEO)	vastus lateralis biopsy, 68 year-old healthy trained male (#80)	vastus lateralis biopsy, 68 year-old healthy trained male (#80)	NA		NA	NA	NA	NA	NA	NA	NA
GSE1786	GSM30840	Chronic	Gene Omnibus Express (GEO)	vastus lateralis biopsy, 66 year-old healthy trained male (#85)	vastus lateralis biopsy, 66 year-old healthy trained male (#85)	NA		NA	NA	NA	NA	NA	NA	NA
GSE1786	GSM30841	Chronic	Gene Omnibus Express (GEO)	vastus lateralis biopsy, 67 year-old healthy trained male (#90)	vastus lateralis biopsy, 67 year-old healthy trained male (#90)	NA		NA	NA	NA	NA	NA	NA	NA
GSE1786	GSM30842	Chronic	Gene Omnibus Express (GEO)	vastus lateralis biopsy, 72 year-old healthy sedentary male (#23)	vastus lateralis biopsy, 72 year-old healthy sedentary male (#23)	NA		NA	NA	NA	NA	NA	NA	NA
GSE1786	GSM30843	Chronic	Gene Omnibus Express (GEO)	vastus lateralis biopsy, 56 year-old healthy sedentary male (#3)	vastus lateralis biopsy, 56 year-old healthy sedentary male (#3)	NA		NA	NA	NA	NA	NA	NA	NA
GSE1786	GSM30844	Chronic	Gene Omnibus Express (GEO)	vastus lateralis biopsy, 76 year-old healthy sedentary male (#47)	vastus lateralis biopsy, 76 year-old healthy sedentary male (#47)	NA		NA	NA	NA	NA	NA	NA	NA
GSE1786	GSM30845	Chronic	Gene Omnibus Express (GEO)	vastus lateralis biopsy, 68 year-old healthy sedentary male (#58)	vastus lateralis biopsy, 68 year-old healthy sedentary male (#58)	NA		NA	NA	NA	NA	NA	NA	NA
GSE1786	GSM30846	Chronic	Gene Omnibus Express (GEO)	vastus lateralis biopsy, 66 year-old healthy sedentary male (#68)	vastus lateralis biopsy, 66 year-old healthy sedentary male (#68)	NA		NA	NA	NA	NA	NA	NA	NA
GSE1786	GSM30847	Chronic	Gene Omnibus Express (GEO)	vastus lateralis biopsy, 67 year-old healthy sedentary male (#74B)	vastus lateralis biopsy, 67 year-old healthy sedentary male (#74B)	NA		NA	NA	NA	NA	NA	NA	NA
GSE1786	GSM48107	Chronic	Gene Omnibus Express (GEO)	vastus lateralis biopsy,63 year-old sedentary COPD patient (male #20).	vastus lateralis biopsy,63 year-old sedentary COPD patient (male #20).	NA		NA	NA	NA	NA	NA	NA	NA
GSE1786	GSM48108	Chronic	Gene Omnibus Express (GEO)	vastus lateralis biopsy, 63 year-old trained COPD patient (male #64).	vastus lateralis biopsy, 63 year-old trained COPD patient (male #64).	NA		NA	NA	NA	NA	NA	NA	NA
GSE1786	GSM48109	Chronic	Gene Omnibus Express (GEO)	vastus lateralis biopsy,65 year-old sedentary COPD patient (male #48).	vastus lateralis biopsy,65 year-old sedentary COPD patient (male #48).	NA		NA	NA	NA	NA	NA	NA	NA
GSE1786	GSM48110	Chronic	Gene Omnibus Express (GEO)	vastus lateralis biopsy, 65 year-old trained COPD patient (male #76).	vastus lateralis biopsy, 65 year-old trained COPD patient (male #76).	NA		NA	NA	NA	NA	NA	NA	NA
GSE1786	GSM48111	Chronic	Gene Omnibus Express (GEO)	vastus lateralis biopsy, 80 year-old sedentary COPD patient (male #24).	vastus lateralis biopsy, 80 year-old sedentary COPD patient (male #24).	NA		NA	NA	NA	NA	NA	NA	NA
GSE1786	GSM48112	Chronic	Gene Omnibus Express (GEO)	vastus lateralis biopsy, 80 year-old trained COPD patient (male #42).	vastus lateralis biopsy, 80 year-old trained COPD patient (male #42).	NA		NA	NA	NA	NA	NA	NA	NA
GSE1786	GSM48113	Chronic	Gene Omnibus Express (GEO)	vastus lateralis biopsy, 71 year-old sedentary COPD patient (male #1).	vastus lateralis biopsy, 71 year-old sedentary COPD patient (male #1).	NA		NA	NA	NA	NA	NA	NA	NA
GSE1786	GSM48114	Chronic	Gene Omnibus Express (GEO)	vastus lateralis biopsy, 71 year-old trained COPD patient (male #35).	vastus lateralis biopsy, 71 year-old trained COPD patient (male #35).	NA		NA	NA	NA	NA	NA	NA	NA
GSE1786	GSM48115	Chronic	Gene Omnibus Express (GEO)	vastus lateralis biopsy, 76 year-old sedentary COPD patient (male #13).	vastus lateralis biopsy, 76 year-old sedentary COPD patient (male #13).	NA		NA	NA	NA	NA	NA	NA	NA
GSE1786	GSM48116	Chronic	Gene Omnibus Express (GEO)	vastus lateralis biopsy, 76 year-old trained COPD patient (male #40).	vastus lateralis biopsy, 76 year-old trained COPD patient (male #40).	NA		NA	NA	NA	NA	NA	NA	NA
GSE1786	GSM48117	Chronic	Gene Omnibus Express (GEO)	vastus lateralis biopsy, 76* year-old sedentary COPD patient (male #7).	vastus lateralis biopsy, 76* year-old sedentary COPD patient (male #7).	NA		NA	NA	NA	NA	NA	NA	NA
GSE1786	GSM48118	Chronic	Gene Omnibus Express (GEO)	vastus lateralis biopsy, 76* year-old trained COPD patient (male #38).	vastus lateralis biopsy, 76* year-old trained COPD patient (male #38).	NA		NA	NA	NA	NA	NA	NA	NA
GSE18715	GSM464614	Congenital	Gene Omnibus Express (GEO)	POLG1 patient P38	tissue: skeletal muscle	gender: male		age: 36	NA	NA	NA	NA	NA	NA
GSE18715	GSM464615	Congenital	Gene Omnibus Express (GEO)	POLG1 patient P54	tissue: skeletal muscle	gender: female		age: 23	NA	NA	NA	NA	NA	NA
GSE18715	GSM464616	Congenital	Gene Omnibus Express (GEO)	POLG1 patient P194	tissue: skeletal muscle	gender: female		age: 0	NA	NA	NA	NA	NA	NA
GSE18715	GSM464617	Congenital	Gene Omnibus Express (GEO)	POLG1 patient P423	tissue: skeletal muscle	gender: female		age: 68	NA	NA	NA	NA	NA	NA
GSE18715	GSM464618	Congenital	Gene Omnibus Express (GEO)	POLG1 patient P477	tissue: skeletal muscle	gender: female		age: 50	NA	NA	NA	NA	NA	NA
GSE18715	GSM464619	Congenital	Gene Omnibus Express (GEO)	POLG1 patient P509	tissue: skeletal muscle	gender: female		age: 4	NA	NA	NA	NA	NA	NA
GSE18715	GSM464620	Congenital	Gene Omnibus Express (GEO)	Control subject C3	tissue: skeletal muscle	gender: female		age: 34	NA	NA	NA	NA	NA	NA
GSE18715	GSM464621	Congenital	Gene Omnibus Express (GEO)	Control subject C4	tissue: skeletal muscle	gender: female		age: 64	NA	NA	NA	NA	NA	NA
GSE18715	GSM464622	Congenital	Gene Omnibus Express (GEO)	Control subject C5	tissue: skeletal muscle	gender: female		age: 17	NA	NA	NA	NA	NA	NA
GSE18715	GSM464623	Congenital	Gene Omnibus Express (GEO)	Control subject C7	tissue: skeletal muscle	gender: female		age: 22	NA	NA	NA	NA	NA	NA
GSE18715	GSM464624	Congenital	Gene Omnibus Express (GEO)	Control subject C8	tissue: skeletal muscle	gender: male		age: 53	NA	NA	NA	NA	NA	NA
GSE18715	GSM464625	Congenital	Gene Omnibus Express (GEO)	Control subject C9	tissue: skeletal muscle	gender: male		age: 25	NA	NA	NA	NA	NA	NA
GSE18715	GSM464626	Congenital	Gene Omnibus Express (GEO)	Control subject C11	tissue: skeletal muscle	gender: male		age: 0	NA	NA	NA	NA	NA	NA
GSE18715	GSM464627	Congenital	Gene Omnibus Express (GEO)	Control subject C12	tissue: skeletal muscle	gender: male		age: 1	NA	NA	NA	NA	NA	NA
GSE18715	GSM464628	Congenital	Gene Omnibus Express (GEO)	Control subject C13	tissue: skeletal muscle	gender: male		age: 9	NA	NA	NA	NA	NA	NA
GSE18715	GSM464629	Congenital	Gene Omnibus Express (GEO)	Control subject C14	tissue: skeletal muscle	gender: male		age: 2	NA	NA	NA	NA	NA	NA
GSE18715	GSM464630	Congenital	Gene Omnibus Express (GEO)	Control subject C15	tissue: skeletal muscle	gender: female		age: 5	NA	NA	NA	NA	NA	NA
GSE18715	GSM464631	Congenital	Gene Omnibus Express (GEO)	Control subject C16	tissue: skeletal muscle	gender: male		age: 2	NA	NA	NA	NA	NA	NA
GSE21496	GSM537121	Immobility	Gene Omnibus Express (GEO)	7-Muscle_Unloading_48h	tissue: vastus lateralis	NA		NA	NA	NA	NA	NA	NA	NA
GSE21496	GSM537122	Immobility	Gene Omnibus Express (GEO)	7-Muscle_Unloading_0h	tissue: vastus lateralis	NA		NA	NA	NA	NA	NA	NA	NA
GSE21496	GSM537124	Immobility	Gene Omnibus Express (GEO)	6-Muscle_Unloading_48h	tissue: vastus lateralis	NA		NA	NA	NA	NA	NA	NA	NA
GSE21496	GSM537125	Immobility	Gene Omnibus Express (GEO)	6-Muscle_Unloading_0h	tissue: vastus lateralis	NA		NA	NA	NA	NA	NA	NA	NA
GSE21496	GSM537127	Immobility	Gene Omnibus Express (GEO)	5-Muscle_Unloading_48h	tissue: vastus lateralis	NA		NA	NA	NA	NA	NA	NA	NA
GSE21496	GSM537128	Immobility	Gene Omnibus Express (GEO)	5-Muscle_Unloading_0h	tissue: vastus lateralis	NA		NA	NA	NA	NA	NA	NA	NA
GSE21496	GSM537130	Immobility	Gene Omnibus Express (GEO)	4-Muscle_Unloading_48h	tissue: vastus lateralis	NA		NA	NA	NA	NA	NA	NA	NA
GSE21496	GSM537131	Immobility	Gene Omnibus Express (GEO)	4-Muscle_Unloading_0h	tissue: vastus lateralis	NA		NA	NA	NA	NA	NA	NA	NA
GSE21496	GSM537133	Immobility	Gene Omnibus Express (GEO)	3-Muscle_Unloading_48h	tissue: vastus lateralis	NA		NA	NA	NA	NA	NA	NA	NA
GSE21496	GSM537134	Immobility	Gene Omnibus Express (GEO)	3-Muscle_Unloading_0h	tissue: vastus lateralis	NA		NA	NA	NA	NA	NA	NA	NA
GSE21496	GSM537136	Immobility	Gene Omnibus Express (GEO)	2-Muscle_Unloading_48h	tissue: vastus lateralis	NA		NA	NA	NA	NA	NA	NA	NA
GSE21496	GSM537137	Immobility	Gene Omnibus Express (GEO)	2-Muscle_Unloading_0h	tissue: vastus lateralis	NA		NA	NA	NA	NA	NA	NA	NA
GSE21496	GSM537139	Immobility	Gene Omnibus Express (GEO)	1-Muscle_Unloading_48h	tissue: vastus lateralis	NA		NA	NA	NA	NA	NA	NA	NA
GSE21496	GSM537140	Immobility	Gene Omnibus Express (GEO)	1-Muscle_Unloading_0h	tissue: vastus lateralis	NA		NA	NA	NA	NA	NA	NA	NA
GSE27536	GSM680029	Chronic	Gene Omnibus Express (GEO)	Muscle biopsies from healthy sedentary individual #1	tissue: musculus vastus lateralis	disease state: healthy		exercise state: sedentary	bmi: normal	NA	NA	NA	NA	NA
GSE27536	GSM680030	Chronic	Gene Omnibus Express (GEO)	Muscle biopsies from healthy sedentary individual #10	tissue: musculus vastus lateralis	disease state: healthy		exercise state: sedentary	bmi: normal	NA	NA	NA	NA	NA
GSE27536	GSM680031	Chronic	Gene Omnibus Express (GEO)	Muscle biopsies from healthy sedentary individuals #11	tissue: musculus vastus lateralis	disease state: healthy		exercise state: sedentary	bmi: normal	NA	NA	NA	NA	NA
GSE27536	GSM680032	Chronic	Gene Omnibus Express (GEO)	Muscle biopsies from healthy sedentary individuals #12	tissue: musculus vastus lateralis	disease state: healthy		exercise state: sedentary	bmi: normal	NA	NA	NA	NA	NA
GSE27536	GSM680033	Chronic	Gene Omnibus Express (GEO)	Muscle biopsies from healthy sedentary individuals #13	tissue: musculus vastus lateralis	disease state: healthy		exercise state: sedentary	bmi: normal	NA	NA	NA	NA	NA
GSE27536	GSM680034	Chronic	Gene Omnibus Express (GEO)	Muscle biopsies from healthy sedentary individuals #15	tissue: musculus vastus lateralis	disease state: healthy		exercise state: sedentary	bmi: normal	NA	NA	NA	NA	NA
GSE27536	GSM680035	Chronic	Gene Omnibus Express (GEO)	Muscle biopsies from healthy sedentary individual #2	tissue: musculus vastus lateralis	disease state: healthy		exercise state: sedentary	bmi: normal	NA	NA	NA	NA	NA
GSE27536	GSM680036	Chronic	Gene Omnibus Express (GEO)	Muscle biopsies from healthy sedentary individual #4	tissue: musculus vastus lateralis	disease state: healthy		exercise state: sedentary	bmi: normal	NA	NA	NA	NA	NA
GSE27536	GSM680037	Chronic	Gene Omnibus Express (GEO)	Muscle biopsies from healthy sedentary individuals #5	tissue: musculus vastus lateralis	disease state: healthy		exercise state: sedentary	bmi: normal	NA	NA	NA	NA	NA
GSE27536	GSM680038	Chronic	Gene Omnibus Express (GEO)	Muscle biopsies from healthy sedentary individuals #7	tissue: musculus vastus lateralis	disease state: healthy		exercise state: sedentary	bmi: normal	NA	NA	NA	NA	NA
GSE27536	GSM680039	Chronic	Gene Omnibus Express (GEO)	Muscle biopsies from healthy sedentary individuals #8	tissue: musculus vastus lateralis	disease state: healthy		exercise state: sedentary	bmi: normal	NA	NA	NA	NA	NA
GSE27536	GSM680040	Chronic	Gene Omnibus Express (GEO)	Muscle biopsies from healthy sedentary individuals #9	tissue: musculus vastus lateralis	disease state: healthy		exercise state: sedentary	bmi: normal	NA	NA	NA	NA	NA
GSE27536	GSM680041	Chronic	Gene Omnibus Express (GEO)	Muscle biopsies from healthy individual #1 after 8w training	tissue: musculus vastus lateralis	disease state: healthy		exercise state: trained	bmi: normal	NA	NA	NA	NA	NA
GSE27536	GSM680042	Chronic	Gene Omnibus Express (GEO)	Muscle biopsies from healthy individual #10 after 8w training	tissue: musculus vastus lateralis	disease state: healthy		exercise state: trained	bmi: normal	NA	NA	NA	NA	NA
GSE27536	GSM680043	Chronic	Gene Omnibus Express (GEO)	Muscle biopsies from healthy individual #11 after 8w training	tissue: musculus vastus lateralis	disease state: healthy		exercise state: trained	bmi: normal	NA	NA	NA	NA	NA
GSE27536	GSM680044	Chronic	Gene Omnibus Express (GEO)	Muscle biopsies from healthy individual #12 after 8w training	tissue: musculus vastus lateralis	disease state: healthy		exercise state: trained	bmi: normal	NA	NA	NA	NA	NA
GSE27536	GSM680045	Chronic	Gene Omnibus Express (GEO)	Muscle biopsies from healthy individual #13 after 8w training	tissue: musculus vastus lateralis	disease state: healthy		exercise state: trained	bmi: normal	NA	NA	NA	NA	NA
GSE27536	GSM680046	Chronic	Gene Omnibus Express (GEO)	Muscle biopsies from healthy individual #15 after 8w training	tissue: musculus vastus lateralis	disease state: healthy		exercise state: trained	bmi: normal	NA	NA	NA	NA	NA
GSE27536	GSM680047	Chronic	Gene Omnibus Express (GEO)	Muscle biopsies from healthy individual #2 after 8w training	tissue: musculus vastus lateralis	disease state: healthy		exercise state: trained	bmi: normal	NA	NA	NA	NA	NA
GSE27536	GSM680048	Chronic	Gene Omnibus Express (GEO)	Muscle biopsies from healthy individual #4 after 8w training	tissue: musculus vastus lateralis	disease state: healthy		exercise state: trained	bmi: normal	NA	NA	NA	NA	NA
GSE27536	GSM680049	Chronic	Gene Omnibus Express (GEO)	Muscle biopsies from healthy individual #5 after 8w training	tissue: musculus vastus lateralis	disease state: healthy		exercise state: trained	bmi: normal	NA	NA	NA	NA	NA
GSE27536	GSM680050	Chronic	Gene Omnibus Express (GEO)	Muscle biopsies from healthy individual #7 after 8w training	tissue: musculus vastus lateralis	disease state: healthy		exercise state: trained	bmi: normal	NA	NA	NA	NA	NA
GSE27536	GSM680051	Chronic	Gene Omnibus Express (GEO)	Muscle biopsies from healthy individual #8 after 8w training	tissue: musculus vastus lateralis	disease state: healthy		exercise state: trained	bmi: normal	NA	NA	NA	NA	NA
GSE27536	GSM680052	Chronic	Gene Omnibus Express (GEO)	Muscle biopsies from healthy individual #9 after 8w training	tissue: musculus vastus lateralis	disease state: healthy		exercise state: trained	bmi: normal	NA	NA	NA	NA	NA
GSE27536	GSM680053	Chronic	Gene Omnibus Express (GEO)	Muscle biopsies from sedentary COPD patient #17 with normal Body Mass Index	tissue: musculus vastus lateralis	disease state: chronic obstructive pulmonary disease (COPD)		exercise state: sedentary	bmi: normal	NA	NA	NA	NA	NA
GSE27536	GSM680054	Chronic	Gene Omnibus Express (GEO)	Muscle biopsies from sedentary COPD patient #18 with normal Body Mass Index	tissue: musculus vastus lateralis	disease state: chronic obstructive pulmonary disease (COPD)		exercise state: sedentary	bmi: normal	NA	NA	NA	NA	NA
GSE27536	GSM680055	Chronic	Gene Omnibus Express (GEO)	Muscle biopsies from sedentary COPD patient #20 with normal Body Mass Index	tissue: musculus vastus lateralis	disease state: chronic obstructive pulmonary disease (COPD)		exercise state: sedentary	bmi: normal	NA	NA	NA	NA	NA
GSE27536	GSM680056	Chronic	Gene Omnibus Express (GEO)	Muscle biopsies from sedentary COPD patient #22 with normal Body Mass Index	tissue: musculus vastus lateralis	disease state: chronic obstructive pulmonary disease (COPD)		exercise state: sedentary	bmi: normal	NA	NA	NA	NA	NA
GSE27536	GSM680057	Chronic	Gene Omnibus Express (GEO)	Muscle biopsies from sedentary COPD patient #24 with normal Body Mass Index	tissue: musculus vastus lateralis	disease state: chronic obstructive pulmonary disease (COPD)		exercise state: sedentary	bmi: normal	NA	NA	NA	NA	NA
GSE27536	GSM680058	Chronic	Gene Omnibus Express (GEO)	Muscle biopsies from sedentary COPD patient #25 with normal Body Mass Index	tissue: musculus vastus lateralis	disease state: chronic obstructive pulmonary disease (COPD)		exercise state: sedentary	bmi: normal	NA	NA	NA	NA	NA
GSE27536	GSM680059	Chronic	Gene Omnibus Express (GEO)	Muscle biopsies from sedentary COPD patient #27 with normal Body Mass Index	tissue: musculus vastus lateralis	disease state: chronic obstructive pulmonary disease (COPD)		exercise state: sedentary	bmi: normal	NA	NA	NA	NA	NA
GSE27536	GSM680060	Chronic	Gene Omnibus Express (GEO)	Muscle biopsies from sedentary COPD patient #30 with normal Body Mass Index	tissue: musculus vastus lateralis	disease state: chronic obstructive pulmonary disease (COPD)		exercise state: sedentary	bmi: normal	NA	NA	NA	NA	NA
GSE27536	GSM680061	Chronic	Gene Omnibus Express (GEO)	Muscle biopsies from sedentary COPD patient #34 with normal Body Mass Index	tissue: musculus vastus lateralis	disease state: chronic obstructive pulmonary disease (COPD)		exercise state: sedentary	bmi: normal	NA	NA	NA	NA	NA
GSE27536	GSM680062	Chronic	Gene Omnibus Express (GEO)	Muscle biopsies from trained COPD patient #17 with normal Body Mass Index	tissue: musculus vastus lateralis	disease state: chronic obstructive pulmonary disease (COPD)		exercise state: trained	bmi: normal	NA	NA	NA	NA	NA
GSE27536	GSM680063	Chronic	Gene Omnibus Express (GEO)	Muscle biopsies from trained COPD patient #18 with normal Body Mass Index	tissue: musculus vastus lateralis	disease state: chronic obstructive pulmonary disease (COPD)		exercise state: trained	bmi: normal	NA	NA	NA	NA	NA
GSE27536	GSM680064	Chronic	Gene Omnibus Express (GEO)	Muscle biopsies from trained COPD patient #20 with normal Body Mass Index	tissue: musculus vastus lateralis	disease state: chronic obstructive pulmonary disease (COPD)		exercise state: trained	bmi: normal	NA	NA	NA	NA	NA
GSE27536	GSM680065	Chronic	Gene Omnibus Express (GEO)	Muscle biopsies from trained COPD patient #22 with normal Body Mass Index	tissue: musculus vastus lateralis	disease state: chronic obstructive pulmonary disease (COPD)		exercise state: trained	bmi: normal	NA	NA	NA	NA	NA
GSE27536	GSM680066	Chronic	Gene Omnibus Express (GEO)	Muscle biopsies from trained COPD patient #24 with normal Body Mass Index	tissue: musculus vastus lateralis	disease state: chronic obstructive pulmonary disease (COPD)		exercise state: trained	bmi: normal	NA	NA	NA	NA	NA
GSE27536	GSM680067	Chronic	Gene Omnibus Express (GEO)	Muscle biopsies from trained COPD patient #25 with normal Body Mass Index	tissue: musculus vastus lateralis	disease state: chronic obstructive pulmonary disease (COPD)		exercise state: trained	bmi: normal	NA	NA	NA	NA	NA
GSE27536	GSM680068	Chronic	Gene Omnibus Express (GEO)	Muscle biopsies from trained COPD patient #27 with normal Body Mass Index	tissue: musculus vastus lateralis	disease state: chronic obstructive pulmonary disease (COPD)		exercise state: trained	bmi: normal	NA	NA	NA	NA	NA
GSE27536	GSM680069	Chronic	Gene Omnibus Express (GEO)	Muscle biopsies from trained COPD patient #30 with normal Body Mass Index	tissue: musculus vastus lateralis	disease state: chronic obstructive pulmonary disease (COPD)		exercise state: trained	bmi: normal	NA	NA	NA	NA	NA
GSE27536	GSM680070	Chronic	Gene Omnibus Express (GEO)	Muscle biopsies from trained COPD patient #34 with normal Body Mass Index	tissue: musculus vastus lateralis	disease state: chronic obstructive pulmonary disease (COPD)		exercise state: trained	bmi: normal	NA	NA	NA	NA	NA
GSE27536	GSM680071	Chronic	Gene Omnibus Express (GEO)	Muscle biopsies from sedentary COPD patient #36 with low Body Mass Index	tissue: musculus vastus lateralis	disease state: chronic obstructive pulmonary disease (COPD)		exercise state: sedentary	bmi: low	NA	NA	NA	NA	NA
GSE27536	GSM680072	Chronic	Gene Omnibus Express (GEO)	Muscle biopsies from sedentary COPD patient #37 with low Body Mass Index	tissue: musculus vastus lateralis	disease state: chronic obstructive pulmonary disease (COPD)		exercise state: sedentary	bmi: low	NA	NA	NA	NA	NA
GSE27536	GSM680073	Chronic	Gene Omnibus Express (GEO)	Muscle biopsies from sedentary COPD patient #38 with low Body Mass Index	tissue: musculus vastus lateralis	disease state: chronic obstructive pulmonary disease (COPD)		exercise state: sedentary	bmi: low	NA	NA	NA	NA	NA
GSE27536	GSM680074	Chronic	Gene Omnibus Express (GEO)	Muscle biopsies from sedentary COPD patient #39 with low Body Mass Index	tissue: musculus vastus lateralis	disease state: chronic obstructive pulmonary disease (COPD)		exercise state: sedentary	bmi: low	NA	NA	NA	NA	NA
GSE27536	GSM680075	Chronic	Gene Omnibus Express (GEO)	Muscle biopsies from sedentary COPD patient #41 with low Body Mass Index	tissue: musculus vastus lateralis	disease state: chronic obstructive pulmonary disease (COPD)		exercise state: sedentary	bmi: low	NA	NA	NA	NA	NA
GSE27536	GSM680076	Chronic	Gene Omnibus Express (GEO)	Muscle biopsies from sedentary COPD patient #42 with low Body Mass Index	tissue: musculus vastus lateralis	disease state: chronic obstructive pulmonary disease (COPD)		exercise state: sedentary	bmi: low	NA	NA	NA	NA	NA
GSE27536	GSM680077	Chronic	Gene Omnibus Express (GEO)	Muscle biopsies from trained COPD patient #36 with low Body Mass Index	tissue: musculus vastus lateralis	disease state: chronic obstructive pulmonary disease (COPD)		exercise state: trained	bmi: low	NA	NA	NA	NA	NA
GSE27536	GSM680078	Chronic	Gene Omnibus Express (GEO)	Muscle biopsies from trained COPD patient #37 with low Body Mass Index	tissue: musculus vastus lateralis	disease state: chronic obstructive pulmonary disease (COPD)		exercise state: trained	bmi: low	NA	NA	NA	NA	NA
GSE27536	GSM680079	Chronic	Gene Omnibus Express (GEO)	Muscle biopsies from trained COPD patient #38 with low Body Mass Index	tissue: musculus vastus lateralis	disease state: chronic obstructive pulmonary disease (COPD)		exercise state: trained	bmi: low	NA	NA	NA	NA	NA
GSE27536	GSM680080	Chronic	Gene Omnibus Express (GEO)	Muscle biopsies from trained COPD patient #39 with low Body Mass Index	tissue: musculus vastus lateralis	disease state: chronic obstructive pulmonary disease (COPD)		exercise state: trained	bmi: low	NA	NA	NA	NA	NA
GSE27536	GSM680081	Chronic	Gene Omnibus Express (GEO)	Muscle biopsies from trained COPD patient #41 with low Body Mass Index	tissue: musculus vastus lateralis	disease state: chronic obstructive pulmonary disease (COPD)		exercise state: trained	bmi: low	NA	NA	NA	NA	NA
GSE27536	GSM680082	Chronic	Gene Omnibus Express (GEO)	Muscle biopsies from trained COPD patient #42 with low Body Mass Index	tissue: musculus vastus lateralis	disease state: chronic obstructive pulmonary disease (COPD)		exercise state: trained	bmi: low	NA	NA	NA	NA	NA
GSE3112	GSM69481	IM	Gene Omnibus Express (GEO)	GEIM1-IBM	Human skeletal muscle biopsy sample	NA		NA	NA	NA	NA	NA	NA	NA
GSE3112	GSM69482	IM	Gene Omnibus Express (GEO)	GEIM7-IBM	Human skeletal muscle biopsy sample	NA		NA	NA	NA	NA	NA	NA	NA
GSE3112	GSM69483	IM	Gene Omnibus Express (GEO)	GEIM20-IBM	Human skeletal muscle biopsy sample	NA		NA	NA	NA	NA	NA	NA	NA
GSE3112	GSM69484	IM	Gene Omnibus Express (GEO)	GEIM27-IBM	Human skeletal muscle biopsy sample	NA		NA	NA	NA	NA	NA	NA	NA
GSE3112	GSM69485	IM	Gene Omnibus Express (GEO)	GEIM36-IBM	Human skeletal muscle biopsy sample	NA		NA	NA	NA	NA	NA	NA	NA
GSE3112	GSM69486	IM	Gene Omnibus Express (GEO)	GEIM38-IBM	Human skeletal muscle biopsy sample	NA		NA	NA	NA	NA	NA	NA	NA
GSE3112	GSM69487	IM	Gene Omnibus Express (GEO)	GEIM54-IBM	Human skeletal muscle biopsy sample	NA		NA	NA	NA	NA	NA	NA	NA
GSE3112	GSM69488	IM	Gene Omnibus Express (GEO)	GEIM61-IBM	Human skeletal muscle biopsy sample	NA		NA	NA	NA	NA	NA	NA	NA
GSE3112	GSM69489	IM	Gene Omnibus Express (GEO)	GEIM62-IBM	Human skeletal muscle biopsy sample	NA		NA	NA	NA	NA	NA	NA	NA
GSE3112	GSM69490	IM	Gene Omnibus Express (GEO)	GEIM67-IBM	Human skeletal muscle biopsy sample	NA		NA	NA	NA	NA	NA	NA	NA
GSE3112	GSM69491	IM	Gene Omnibus Express (GEO)	GEIM79-IBM	Human skeletal muscle biopsy sample	NA		NA	NA	NA	NA	NA	NA	NA
GSE3112	GSM69492	IM	Gene Omnibus Express (GEO)	GEIM83-IBM	Human skeletal muscle biopsy sample	NA		NA	NA	NA	NA	NA	NA	NA
GSE3112	GSM69493	IM	Gene Omnibus Express (GEO)	GEIM91-IBM	Human skeletal muscle biopsy sample	NA		NA	NA	NA	NA	NA	NA	NA
GSE3112	GSM69494	IM	Gene Omnibus Express (GEO)	GEIM112-IBM	Human skeletal muscle biopsy sample	NA		NA	NA	NA	NA	NA	NA	NA
GSE3112	GSM69495	IM	Gene Omnibus Express (GEO)	GEIM127-IBM	Human skeletal muscle biopsy sample	NA		NA	NA	NA	NA	NA	NA	NA
GSE3112	GSM69496	IM	Gene Omnibus Express (GEO)	GEIM167-IBM	Human skeletal muscle biopsy sample	NA		NA	NA	NA	NA	NA	NA	NA
GSE3112	GSM69497	IM	Gene Omnibus Express (GEO)	GEIM169-IBM	Human skeletal muscle biopsy sample	NA		NA	NA	NA	NA	NA	NA	NA
GSE3112	GSM69498	IM	Gene Omnibus Express (GEO)	GEIM170-IBM	Human skeletal muscle biopsy sample	NA		NA	NA	NA	NA	NA	NA	NA
GSE3112	GSM69499	IM	Gene Omnibus Express (GEO)	GEIM180-IBM	Human skeletal muscle biopsy sample	NA		NA	NA	NA	NA	NA	NA	NA
GSE3112	GSM69500	IM	Gene Omnibus Express (GEO)	GEIM183-IBM	Human skeletal muscle biopsy sample	NA		NA	NA	NA	NA	NA	NA	NA
GSE3112	GSM69501	IM	Gene Omnibus Express (GEO)	GEIM223-IBM	Human skeletal muscle biopsy sample	NA		NA	NA	NA	NA	NA	NA	NA
GSE3112	GSM69502	IM	Gene Omnibus Express (GEO)	GEIM237-IBM	Human skeletal muscle biopsy sample	NA		NA	NA	NA	NA	NA	NA	NA
GSE3112	GSM69503	IM	Gene Omnibus Express (GEO)	GEIM251-IBM	Human skeletal muscle biopsy sample	NA		NA	NA	NA	NA	NA	NA	NA
GSE3112	GSM69504	IM	Gene Omnibus Express (GEO)	GEIM16-PM	Human skeletal muscle biopsy sample	NA		NA	NA	NA	NA	NA	NA	NA
GSE3112	GSM69505	IM	Gene Omnibus Express (GEO)	GEIM17-PM	Human skeletal muscle biopsy sample	NA		NA	NA	NA	NA	NA	NA	NA
GSE3112	GSM69506	IM	Gene Omnibus Express (GEO)	GEIM80-PM	Human skeletal muscle biopsy sample	NA		NA	NA	NA	NA	NA	NA	NA
GSE3112	GSM69507	IM	Gene Omnibus Express (GEO)	GEIM164-PM	Human skeletal muscle biopsy sample	NA		NA	NA	NA	NA	NA	NA	NA
GSE3112	GSM69508	IM	Gene Omnibus Express (GEO)	GEIM175-PM	Human skeletal muscle biopsy sample	NA		NA	NA	NA	NA	NA	NA	NA
GSE3112	GSM69509	IM	Gene Omnibus Express (GEO)	GEIM197-PM	Human skeletal muscle biopsy sample	NA		NA	NA	NA	NA	NA	NA	NA
GSE3112	GSM69510	IM	Gene Omnibus Express (GEO)	GEIM45-NORM	Human skeletal muscle biopsy sample	NA		NA	NA	NA	NA	NA	NA	NA
GSE3112	GSM69511	IM	Gene Omnibus Express (GEO)	GEIM50-NORM	Human skeletal muscle biopsy sample	NA		NA	NA	NA	NA	NA	NA	NA
GSE3112	GSM69512	IM	Gene Omnibus Express (GEO)	GEIM57-NORM	Human skeletal muscle biopsy sample	NA		NA	NA	NA	NA	NA	NA	NA
GSE3112	GSM69513	IM	Gene Omnibus Express (GEO)	GEIM63-NORM	Human skeletal muscle biopsy sample	NA		NA	NA	NA	NA	NA	NA	NA
GSE3112	GSM69514	IM	Gene Omnibus Express (GEO)	GEIM110-NORM	Human skeletal muscle biopsy sample	NA		NA	NA	NA	NA	NA	NA	NA
GSE3112	GSM69515	IM	Gene Omnibus Express (GEO)	GEIM128-NORM	Human skeletal muscle biopsy sample	NA		NA	NA	NA	NA	NA	NA	NA
GSE3112	GSM69516	IM	Gene Omnibus Express (GEO)	GEIM133-NORM	Human skeletal muscle biopsy sample	NA		NA	NA	NA	NA	NA	NA	NA
GSE3112	GSM69517	IM	Gene Omnibus Express (GEO)	GEIM176-NORM	Human skeletal muscle biopsy sample	NA		NA	NA	NA	NA	NA	NA	NA
GSE3112	GSM69518	IM	Gene Omnibus Express (GEO)	GEIM186-NORM	Human skeletal muscle biopsy sample	NA		NA	NA	NA	NA	NA	NA	NA
GSE3112	GSM69519	IM	Gene Omnibus Express (GEO)	GEIM193-NORM	Human skeletal muscle biopsy sample	NA		NA	NA	NA	NA	NA	NA	NA
GSE3112	GSM69520	IM	Gene Omnibus Express (GEO)	GEIM218-NORM	Human skeletal muscle biopsy sample	NA		NA	NA	NA	NA	NA	NA	NA
GSE31243	GSM774470	CP	Gene Omnibus Express (GEO)	Typically Developing Control, Gracilis, Patient Replicate 1	muscle: GR	gender: M	disease: TD	age: 15.6	NA	NA	NA	NA	NA	NA
GSE31243	GSM774471	CP	Gene Omnibus Express (GEO)	Typically Developing Control, Semitendinosus, Patient Replicate 1	muscle: ST	gender: M	disease: TD	age: 15.6	NA	NA	NA	NA	NA	NA
GSE31243	GSM774472	CP	Gene Omnibus Express (GEO)	Typically Developing Control, Gracilis, Patient Replicate 2	muscle: GR	gender: F	disease: TD	age: 17.4	NA	NA	NA	NA	NA	NA
GSE31243	GSM774473	CP	Gene Omnibus Express (GEO)	Typically Developing Control, Semitendinosus, Patient Replicate 2	muscle: ST	gender: F	disease: TD	age: 17.4	NA	NA	NA	NA	NA	NA
GSE31243	GSM774474	CP	Gene Omnibus Express (GEO)	Typically Developing Control, Gracilis, Patient Replicate 3	muscle: GR	gender: F	disease: TD	age: 15.5	NA	NA	NA	NA	NA	NA
GSE31243	GSM774475	CP	Gene Omnibus Express (GEO)	Typically Developing Control, Semitendinosus, Patient Replicate 3	muscle: ST	gender: F	disease: TD	age: 15.5	NA	NA	NA	NA	NA	NA
GSE31243	GSM774476	CP	Gene Omnibus Express (GEO)	Typically Developing Control, Gracilis, Patient Replicate 4	muscle: GR	gender: F	disease: TD	age: 15.5	NA	NA	NA	NA	NA	NA
GSE31243	GSM774477	CP	Gene Omnibus Express (GEO)	Typically Developing Control, Semitendinosus, Patient Replicate 4	muscle: ST	gender: F	disease: TD	age: 15.5	NA	NA	NA	NA	NA	NA
GSE31243	GSM774478	CP	Gene Omnibus Express (GEO)	Typically Developing Control, Gracilis, Patient Replicate 5	muscle: GR	gender: M	disease: TD	age: 14.9	NA	NA	NA	NA	NA	NA
GSE31243	GSM774479	CP	Gene Omnibus Express (GEO)	Typically Developing Control, Semitendinosus, Patient Replicate 5	muscle: ST	gender: M	disease: TD	age: 14.9	NA	NA	NA	NA	NA	NA
GSE31243	GSM774480	CP	Gene Omnibus Express (GEO)	Typically Developing Control, Gracilis, Patient Replicate 6	muscle: GR	gender: M	disease: TD	age: 14.8	NA	NA	NA	NA	NA	NA
GSE31243	GSM774481	CP	Gene Omnibus Express (GEO)	Typically Developing Control, Semitendinosus, Patient Replicate 6	muscle: ST	gender: M	disease: TD	age: 14.8	NA	NA	NA	NA	NA	NA
GSE31243	GSM774482	CP	Gene Omnibus Express (GEO)	Typically Developing Control, Gracilis, Patient Replicate 7	muscle: GR	gender: M	disease: TD	age: 14	NA	NA	NA	NA	NA	NA
GSE31243	GSM774483	CP	Gene Omnibus Express (GEO)	Typically Developing Control, Semitendinosus, Patient Replicate 7	muscle: ST	gender: M	disease: TD	age: 14	NA	NA	NA	NA	NA	NA
GSE31243	GSM774484	CP	Gene Omnibus Express (GEO)	Typically Developing Control, Gracilis, Patient Replicate 8	muscle: GR	gender: M	disease: TD	age: 14	NA	NA	NA	NA	NA	NA
GSE31243	GSM774485	CP	Gene Omnibus Express (GEO)	Typically Developing Control, Semitendinosus, Patient Replicate 8	muscle: ST	gender: M	disease: TD	age: 14	NA	NA	NA	NA	NA	NA
GSE31243	GSM774486	CP	Gene Omnibus Express (GEO)	Typically Developing Control, Gracilis, Patient Replicate 9	muscle: GR	gender: M	disease: TD	age: 13	NA	NA	NA	NA	NA	NA
GSE31243	GSM774487	CP	Gene Omnibus Express (GEO)	Typically Developing Control, Semitendinosus, Patient Replicate 9	muscle: ST	gender: M	disease: TD	age: 13	NA	NA	NA	NA	NA	NA
GSE31243	GSM774488	CP	Gene Omnibus Express (GEO)	Typically Developing Control, Gracilis, Patient Replicate 10	muscle: GR	gender: F	disease: TD	age: 12.8	NA	NA	NA	NA	NA	NA
GSE31243	GSM774489	CP	Gene Omnibus Express (GEO)	Typically Developing Control, Semitendinosus, Patient Replicate 10	muscle: ST	gender: F	disease: TD	age: 12.8	NA	NA	NA	NA	NA	NA
GSE31243	GSM774490	CP	Gene Omnibus Express (GEO)	Cerebral Palsy, Gracilis, Patient Replicate 1	muscle: GR	gender: M	disease: CP	age: 4.1	NA	NA	NA	NA	NA	NA
GSE31243	GSM774491	CP	Gene Omnibus Express (GEO)	Cerebral Palsy, Semitendinosus, Patient Replicate 1	muscle: ST	gender: M	disease: CP	age: 4.1	NA	NA	NA	NA	NA	NA
GSE31243	GSM774492	CP	Gene Omnibus Express (GEO)	Cerebral Palsy, Gracilis, Patient Replicate 2	muscle: GR	gender: M	disease: CP	age: 5.9	NA	NA	NA	NA	NA	NA
GSE31243	GSM774493	CP	Gene Omnibus Express (GEO)	Cerebral Palsy, Semitendinosus, Patient Replicate 2	muscle: ST	gender: M	disease: CP	age: 5.9	NA	NA	NA	NA	NA	NA
GSE31243	GSM774494	CP	Gene Omnibus Express (GEO)	Cerebral Palsy, Gracilis, Patient Replicate 3	muscle: GR	gender: M	disease: CP	age: 8.7	NA	NA	NA	NA	NA	NA
GSE31243	GSM774495	CP	Gene Omnibus Express (GEO)	Cerebral Palsy, Semitendinosus, Patient Replicate 3	muscle: ST	gender: M	disease: CP	age: 8.7	NA	NA	NA	NA	NA	NA
GSE31243	GSM774496	CP	Gene Omnibus Express (GEO)	Cerebral Palsy, Gracilis, Patient Replicate 4	muscle: GR	gender: M	disease: CP	age: 11.2	NA	NA	NA	NA	NA	NA
GSE31243	GSM774497	CP	Gene Omnibus Express (GEO)	Cerebral Palsy, Semitendinosus, Patient Replicate 4	muscle: ST	gender: M	disease: CP	age: 11.2	NA	NA	NA	NA	NA	NA
GSE31243	GSM774498	CP	Gene Omnibus Express (GEO)	Cerebral Palsy, Gracilis, Patient Replicate 5	muscle: GR	gender: M	disease: CP	age: 9.4	NA	NA	NA	NA	NA	NA
GSE31243	GSM774499	CP	Gene Omnibus Express (GEO)	Cerebral Palsy, Semitendinosus, Patient Replicate 5	muscle: ST	gender: M	disease: CP	age: 9.4	NA	NA	NA	NA	NA	NA
GSE31243	GSM774500	CP	Gene Omnibus Express (GEO)	Cerebral Palsy, Gracilis, Patient Replicate 6	muscle: GR	gender: M	disease: CP	age: 15.3	NA	NA	NA	NA	NA	NA
GSE31243	GSM774501	CP	Gene Omnibus Express (GEO)	Cerebral Palsy, Semitendinosus, Patient Replicate 6	muscle: ST	gender: M	disease: CP	age: 15.3	NA	NA	NA	NA	NA	NA
GSE31243	GSM774502	CP	Gene Omnibus Express (GEO)	Cerebral Palsy, Gracilis, Patient Replicate 7	muscle: GR	gender: M	disease: CP	age: 16.7	NA	NA	NA	NA	NA	NA
GSE31243	GSM774503	CP	Gene Omnibus Express (GEO)	Cerebral Palsy, Semitendinosus, Patient Replicate 7	muscle: ST	gender: M	disease: CP	age: 16.7	NA	NA	NA	NA	NA	NA
GSE31243	GSM774504	CP	Gene Omnibus Express (GEO)	Cerebral Palsy, Gracilis, Patient Replicate 8	muscle: GR	gender: M	disease: CP	age: 15.2	NA	NA	NA	NA	NA	NA
GSE31243	GSM774505	CP	Gene Omnibus Express (GEO)	Cerebral Palsy, Semitendinosus, Patient Replicate 8	muscle: ST	gender: M	disease: CP	age: 15.2	NA	NA	NA	NA	NA	NA
GSE31243	GSM774506	CP	Gene Omnibus Express (GEO)	Cerebral Palsy, Gracilis, Patient Replicate 9	muscle: GR	gender: F	disease: CP	age: 7.9	NA	NA	NA	NA	NA	NA
GSE31243	GSM774507	CP	Gene Omnibus Express (GEO)	Cerebral Palsy, Semitendinosus, Patient Replicate 9	muscle: ST	gender: F	disease: CP	age: 7.9	NA	NA	NA	NA	NA	NA
GSE31243	GSM774508	CP	Gene Omnibus Express (GEO)	Cerebral Palsy, Gracilis, Patient Replicate 10	muscle: GR	gender: M	disease: CP	age: 10.1	NA	NA	NA	NA	NA	NA
GSE31243	GSM774509	CP	Gene Omnibus Express (GEO)	Cerebral Palsy, Semitendinosus, Patient Replicate 10	muscle: ST	gender: M	disease: CP	age: 10.1	NA	NA	NA	NA	NA	NA
GSE34111	GSM842012	Chronic	Gene Omnibus Express (GEO)	Pre-op quadriceps muscle sample Sample20	tissue: skeletal muscle	Sex: M	condition: cancer	age: 80	bmi: 22.8	weightlossfromusual: -0.94	crp: 22	height(cm): 172	currentwgt: 67.4	quadsstr(n/kg): 3.56
GSE34111	GSM842013	Chronic	Gene Omnibus Express (GEO)	Pre-op quadriceps muscle sample Sample13	tissue: skeletal muscle	Sex: M	condition: cancer	age: 82	bmi: 25.6	weightlossfromusual: -3.89	crp: 1	height(cm): 174	currentwgt: 77.6	quadsstr(n/kg): 3.74
GSE34111	GSM842014	Chronic	Gene Omnibus Express (GEO)	Pre-op quadriceps muscle sample Sample4	tissue: skeletal muscle	Sex: M	condition: cancer	age: 74	bmi: 29.8	weightlossfromusual: 4.26	crp: 14	height(cm): 170	currentwgt: 86	quadsstr(n/kg): 2.85
GSE34111	GSM842015	Chronic	Gene Omnibus Express (GEO)	Pre-op quadriceps muscle sample Sample91	tissue: skeletal muscle	Sex: M	condition: cancer	age: 61	bmi: 29.8	weightlossfromusual: -6.44	crp: 1	height(cm): 173	currentwgt: 89.1	quadsstr(n/kg): 3.28
GSE34111	GSM842016	Chronic	Gene Omnibus Express (GEO)	Pre-op quadriceps muscle sample Sample80	tissue: skeletal muscle	Sex: M	condition: cancer	age: 58	bmi: 20.1	weightlossfromusual: -1.26	crp: 1	height(cm): 172	currentwgt: 59.5	quadsstr(n/kg): 3.72
GSE34111	GSM842017	Chronic	Gene Omnibus Express (GEO)	Pre-op quadriceps muscle sample Sample78	tissue: skeletal muscle	Sex: M	condition: cancer	age: 56	bmi: 27.1	weightlossfromusual: -0.72	crp: 6	height(cm): 174	currentwgt: 81.9	quadsstr(n/kg): 3.96
GSE34111	GSM842018	Chronic	Gene Omnibus Express (GEO)	Pre-op quadriceps muscle sample Sample12	tissue: skeletal muscle	Sex: M	condition: cancer	age: 70	bmi: 32.9	weightlossfromusual: -3.48	crp: 28	height(cm): 179	currentwgt: 105.5	quadsstr(n/kg): 2.06
GSE34111	GSM842019	Chronic	Gene Omnibus Express (GEO)	Pre-op quadriceps muscle sample Sample24	tissue: skeletal muscle	Sex: F	condition: cancer	age: 59	bmi: 20.5	weightlossfromusual: -25.03	crp: 36	height(cm): 166	currentwgt: 56.4	quadsstr(n/kg): 3.02
GSE34111	GSM842020	Chronic	Gene Omnibus Express (GEO)	Pre-op quadriceps muscle sample Sample47	tissue: skeletal muscle	Sex: M	condition: cancer	age: 59	bmi: 30.5	weightlossfromusual: -23.38	crp: 1	height(cm): 174	currentwgt: 92.4	quadsstr(n/kg): 3.81
GSE34111	GSM842021	Chronic	Gene Omnibus Express (GEO)	Pre-op quadriceps muscle sample Sample34	tissue: skeletal muscle	Sex: M	condition: cancer	age: 67	bmi: 31.6	weightlossfromusual: -10.14	crp: 1	height(cm): 170	currentwgt: 91.3	quadsstr(n/kg): 4.23
GSE34111	GSM842022	Chronic	Gene Omnibus Express (GEO)	Pre-op quadriceps muscle sample Sample95	tissue: skeletal muscle	Sex: M	condition: cancer	age: 60	bmi: 22	weightlossfromusual: -1.21	crp: 1	height(cm): 165	currentwgt: 59.6	quadsstr(n/kg): 5.87
GSE34111	GSM842023	Chronic	Gene Omnibus Express (GEO)	Pre-op quadriceps muscle sample Sample87	tissue: skeletal muscle	Sex: F	condition: cancer	age: 63	bmi: 23.4	weightlossfromusual: -16.25	crp: 5	height(cm): 175	currentwgt: 71.8	quadsstr(n/kg): 1.93
GSE34111	GSM842036	Chronic	Gene Omnibus Express (GEO)	Control quadriceps muscle sample Sample100	tissue: skeletal muscle	Sex: M	condition: healthy control	age: 51	bmi: 26.5	weightlossfromusual: 0	crp: NA	height(cm): 184.5	currentwgt: 87.4	quadsstr(n/kg): NA
GSE34111	GSM842037	Chronic	Gene Omnibus Express (GEO)	Control quadriceps muscle sample Sample73	tissue: skeletal muscle	Sex: F	condition: healthy control	age: 77	bmi: 22.7	weightlossfromusual: 0	crp: NA	height(cm): 168	currentwgt: 64	quadsstr(n/kg): NA
GSE34111	GSM842038	Chronic	Gene Omnibus Express (GEO)	Control quadriceps muscle sample Sample75	tissue: skeletal muscle	Sex: F	condition: healthy control	age: 42	bmi: 26.7	weightlossfromusual: 0	crp: NA	height(cm): 156	currentwgt: 65	quadsstr(n/kg): NA
GSE34111	GSM842039	Chronic	Gene Omnibus Express (GEO)	Control quadriceps muscle sample Sample79	tissue: skeletal muscle	Sex: M	condition: healthy control	age: 66	bmi: 27.1	weightlossfromusual: 0	crp: NA	height(cm): 178	currentwgt: 86	quadsstr(n/kg): NA
GSE34111	GSM842040	Chronic	Gene Omnibus Express (GEO)	Control quadriceps muscle sample Sample94	tissue: skeletal muscle	Sex: M	condition: healthy control	age: 66	bmi: 33.5	weightlossfromusual: 0	crp: 2	height(cm): 173	currentwgt: 100.2	quadsstr(n/kg): NA
GSE34111	GSM842041	Chronic	Gene Omnibus Express (GEO)	Control quadriceps muscle sample Sample99	tissue: skeletal muscle	Sex: M	condition: healthy control	age: 48	bmi: 33	weightlossfromusual: 0	crp: NA	height(cm): 180	currentwgt: 107	quadsstr(n/kg): NA
GSE36398a	GSM892342	Congenital	Gene Omnibus Express (GEO)	Biceps, FSHD, cohort 03, subject 03A	tissue: Biceps	Sex: F	disease state: FSHD	age (y): 40	NA	NA	NA	NA	NA	NA
GSE36398a	GSM892343	Congenital	Gene Omnibus Express (GEO)	Deltoid, control, cohort 03, subject 03U	tissue: Deltoid	Sex: F	disease state: control	age (y): 42	NA	NA	NA	NA	NA	NA
GSE36398a	GSM892344	Congenital	Gene Omnibus Express (GEO)	Biceps, control, cohort 03, subject 03U	tissue: Biceps	Sex: F	disease state: control	age (y): 42	NA	NA	NA	NA	NA	NA
GSE36398a	GSM892345	Congenital	Gene Omnibus Express (GEO)	Biceps, FSHD, cohort 07, subject 07A	tissue: Biceps	Sex: F	disease state: FSHD	age (y): 18	NA	NA	NA	NA	NA	NA
GSE36398a	GSM892347	Congenital	Gene Omnibus Express (GEO)	Biceps, control, cohort 07, subject 07U	tissue: Biceps	Sex: F	disease state: control	age (y): 49	NA	NA	NA	NA	NA	NA
GSE36398a	GSM892348	Congenital	Gene Omnibus Express (GEO)	Deltoid, control, cohort 07, subject 07U	tissue: Deltoid	Sex: F	disease state: control	age (y): 49	NA	NA	NA	NA	NA	NA
GSE36398a	GSM892349	Congenital	Gene Omnibus Express (GEO)	Biceps, FSHD, cohort 09, subject 09A	tissue: Biceps	Sex: F	disease state: FSHD	age (y): 31	NA	NA	NA	NA	NA	NA
GSE36398a	GSM892351	Congenital	Gene Omnibus Express (GEO)	Biceps, control, cohort 09, subject 09U	tissue: Biceps	Sex: F	disease state: control	age (y): 57	NA	NA	NA	NA	NA	NA
GSE36398a	GSM892352	Congenital	Gene Omnibus Express (GEO)	Deltoid, control, cohort 09, subject 09U	tissue: Deltoid	Sex: F	disease state: control	age (y): 57	NA	NA	NA	NA	NA	NA
GSE36398a	GSM892353	Congenital	Gene Omnibus Express (GEO)	Biceps, FSHD, cohort 12, subject 12A	tissue: Biceps	Sex: F	disease state: FSHD	age (y): 22	NA	NA	NA	NA	NA	NA
GSE36398a	GSM892355	Congenital	Gene Omnibus Express (GEO)	Biceps, FSHD, cohort 12, subject 12B	tissue: Biceps	Sex: M	disease state: FSHD	age (y): 49	NA	NA	NA	NA	NA	NA
GSE36398a	GSM892357	Congenital	Gene Omnibus Express (GEO)	Biceps, control, cohort 12, subject 12U	tissue: Biceps	Sex: F	disease state: control	age (y): 24	NA	NA	NA	NA	NA	NA
GSE36398a	GSM892358	Congenital	Gene Omnibus Express (GEO)	Deltoid, control, cohort 12, subject 12U	tissue: Deltoid	Sex: F	disease state: control	age (y): 24	NA	NA	NA	NA	NA	NA
GSE36398a	GSM892359	Congenital	Gene Omnibus Express (GEO)	Biceps, control, cohort 12, subject 12V	tissue: Biceps	Sex: F	disease state: control	age (y): 45	NA	NA	NA	NA	NA	NA
GSE36398a	GSM892360	Congenital	Gene Omnibus Express (GEO)	Deltoid, control, cohort 12, subject 12V	tissue: Deltoid	Sex: F	disease state: control	age (y): 45	NA	NA	NA	NA	NA	NA
GSE36398a	GSM892361	Congenital	Gene Omnibus Express (GEO)	Biceps, FSHD, cohort 13, subject 13B	tissue: Biceps	Sex: F	disease state: FSHD	age (y): 42	NA	NA	NA	NA	NA	NA
GSE36398a	GSM892363	Congenital	Gene Omnibus Express (GEO)	Biceps, control, cohort 13, subject 13U	tissue: Biceps	Sex: F	disease state: control	age (y): 63	NA	NA	NA	NA	NA	NA
GSE36398a	GSM892364	Congenital	Gene Omnibus Express (GEO)	Deltoid, control, cohort 13, subject 13U	tissue: Deltoid	Sex: F	disease state: control	age (y): 63	NA	NA	NA	NA	NA	NA
GSE36398a	GSM892365	Congenital	Gene Omnibus Express (GEO)	Biceps, FSHD, cohort 18, subject 18A	tissue: Biceps	Sex: F	disease state: FSHD	age (y): 36	NA	NA	NA	NA	NA	NA
GSE36398a	GSM892367	Congenital	Gene Omnibus Express (GEO)	Biceps, control, cohort 18, subject 18U	tissue: Biceps	Sex: M	disease state: control	age (y): 37	NA	NA	NA	NA	NA	NA
GSE36398a	GSM892368	Congenital	Gene Omnibus Express (GEO)	Deltoid, control, cohort 18, subject 18U	tissue: Deltoid	Sex: M	disease state: control	age (y): 37	NA	NA	NA	NA	NA	NA
GSE36398a	GSM892369	Congenital	Gene Omnibus Express (GEO)	Biceps, FSHD, cohort 19, subject 19A	tissue: Biceps	Sex: M	disease state: FSHD	age (y): 65	NA	NA	NA	NA	NA	NA
GSE36398a	GSM892371	Congenital	Gene Omnibus Express (GEO)	Biceps, control, cohort 19, subject 19U	tissue: Biceps	Sex: F	disease state: control	age (y): 41	NA	NA	NA	NA	NA	NA
GSE36398a	GSM892372	Congenital	Gene Omnibus Express (GEO)	Deltoid, control, cohort 19, subject 19U	tissue: Deltoid	Sex: F	disease state: control	age (y): 41	NA	NA	NA	NA	NA	NA
GSE36398b	GSM892373	Congenital	Gene Omnibus Express (GEO)	Biceps, FSHD, cohort 15, subject 15A	tissue: Biceps	Sex: M	disease state: FSHD	age (y): 66	NA	NA	NA	NA	NA	NA
GSE36398b	GSM892374	Congenital	Gene Omnibus Express (GEO)	Deltoid, FSHD, cohort 15, subject 15A	tissue: Deltoid	Sex: M	disease state: FSHD	age (y): 66	NA	NA	NA	NA	NA	NA
GSE36398b	GSM892375	Congenital	Gene Omnibus Express (GEO)	Biceps, control, cohort 15, subject 15V	tissue: Biceps	Sex: F	disease state: control	age (y): 60	NA	NA	NA	NA	NA	NA
GSE36398b	GSM892376	Congenital	Gene Omnibus Express (GEO)	Deltoid, control, cohort 15, subject 15V	tissue: Deltoid	Sex: F	disease state: control	age (y): 60	NA	NA	NA	NA	NA	NA
GSE36398b	GSM892377	Congenital	Gene Omnibus Express (GEO)	Biceps, FSHD, cohort 20, subject 20A	tissue: Biceps	Sex: M	disease state: FSHD	age (y): 28	NA	NA	NA	NA	NA	NA
GSE36398b	GSM892378	Congenital	Gene Omnibus Express (GEO)	Deltoid, FSHD, cohort 20, subject 20A	tissue: Deltoid	Sex: M	disease state: FSHD	age (y): 28	NA	NA	NA	NA	NA	NA
GSE36398b	GSM892379	Congenital	Gene Omnibus Express (GEO)	Biceps, control, cohort 20, subject 20U	tissue: Biceps	Sex: F	disease state: control	age (y): 48	NA	NA	NA	NA	NA	NA
GSE36398b	GSM892380	Congenital	Gene Omnibus Express (GEO)	Deltoid, control, cohort 20, subject 20U	tissue: Deltoid	Sex: F	disease state: control	age (y): 48	NA	NA	NA	NA	NA	NA
GSE36398b	GSM892381	Congenital	Gene Omnibus Express (GEO)	Biceps, FSHD, cohort 21, subject 21A	tissue: Biceps	Sex: F	disease state: FSHD	age (y): 82	NA	NA	NA	NA	NA	NA
GSE36398b	GSM892382	Congenital	Gene Omnibus Express (GEO)	Deltoid, FSHD, cohort 21, subject 21A	tissue: Deltoid	Sex: F	disease state: FSHD	age (y): 82	NA	NA	NA	NA	NA	NA
GSE36398b	GSM892383	Congenital	Gene Omnibus Express (GEO)	Biceps, FSHD, cohort 21, subject 21B	tissue: Biceps	Sex: F	disease state: FSHD	age (y): 59	NA	NA	NA	NA	NA	NA
GSE36398b	GSM892384	Congenital	Gene Omnibus Express (GEO)	Deltoid, FSHD, cohort 21, subject 21B	tissue: Deltoid	Sex: F	disease state: FSHD	age (y): 59	NA	NA	NA	NA	NA	NA
GSE36398b	GSM892385	Congenital	Gene Omnibus Express (GEO)	Biceps, control, cohort 21, subject 21U	tissue: Biceps	Sex: F	disease state: control	age (y): 48	NA	NA	NA	NA	NA	NA
GSE36398b	GSM892386	Congenital	Gene Omnibus Express (GEO)	Deltoid, control, cohort 21, subject 21U	tissue: Deltoid	Sex: F	disease state: control	age (y): 48	NA	NA	NA	NA	NA	NA
GSE36398b	GSM892387	Congenital	Gene Omnibus Express (GEO)	Biceps, FSHD, cohort 22, subject 22A	tissue: Biceps	Sex: F	disease state: FSHD	age (y): 71	NA	NA	NA	NA	NA	NA
GSE36398b	GSM892388	Congenital	Gene Omnibus Express (GEO)	Deltoid, FSHD, cohort 22, subject 22A	tissue: Deltoid	Sex: F	disease state: FSHD	age (y): 71	NA	NA	NA	NA	NA	NA
GSE36398b	GSM892389	Congenital	Gene Omnibus Express (GEO)	Biceps, control, cohort 22, subject 22U	tissue: Biceps	Sex: F	disease state: control	age (y): 43	NA	NA	NA	NA	NA	NA
GSE36398b	GSM892390	Congenital	Gene Omnibus Express (GEO)	Deltoid, control, cohort 22, subject 22U	tissue: Deltoid	Sex: F	disease state: control	age (y): 43	NA	NA	NA	NA	NA	NA
GSE37084	GSM910396	Congenital	Gene Omnibus Express (GEO)	Control sample 01	tissue: biceps brachii biopsy taken from control subjects	gender: male	disease state: control	age: 35 years	NA	NA	NA	NA	NA	NA
GSE37084	GSM910397	Congenital	Gene Omnibus Express (GEO)	Control sample 02	tissue: biceps brachii biopsy taken from control subjects	gender: male	disease state: control	age: 47 years	NA	NA	NA	NA	NA	NA
GSE37084	GSM910398	Congenital	Gene Omnibus Express (GEO)	Control sample 03	tissue: biceps brachii biopsy taken from control subjects	gender: male	disease state: control	age: 47 years	NA	NA	NA	NA	NA	NA
GSE37084	GSM910399	Congenital	Gene Omnibus Express (GEO)	Control sample 04	tissue: biceps brachii biopsy taken from control subjects	gender: male	disease state: control	age: 37 years	NA	NA	NA	NA	NA	NA
GSE37084	GSM910400	Congenital	Gene Omnibus Express (GEO)	Control sample 05	tissue: biceps brachii biopsy taken from control subjects	gender: male	disease state: control	age: 44 years	NA	NA	NA	NA	NA	NA
GSE37084	GSM910401	Congenital	Gene Omnibus Express (GEO)	Control sample 06	tissue: biceps brachii biopsy taken from control subjects	gender: male	disease state: control	age: 74 years	NA	NA	NA	NA	NA	NA
GSE37084	GSM910402	Congenital	Gene Omnibus Express (GEO)	Control sample 07	tissue: biceps brachii biopsy taken from control subjects	gender: female	disease state: control	age: 54 years	NA	NA	NA	NA	NA	NA
GSE37084	GSM910403	Congenital	Gene Omnibus Express (GEO)	Control sample 08	tissue: biceps brachii biopsy taken from control subjects	gender: female	disease state: control	age: 52 years	NA	NA	NA	NA	NA	NA
GSE37084	GSM910404	Congenital	Gene Omnibus Express (GEO)	Control sample 09	tissue: biceps brachii biopsy taken from control subjects	gender: male	disease state: control	age: 62 years	NA	NA	NA	NA	NA	NA
GSE37084	GSM910405	Congenital	Gene Omnibus Express (GEO)	Control sample 10	tissue: biceps brachii biopsy taken from control subjects	gender: female	disease state: control	age: 58 years	NA	NA	NA	NA	NA	NA
GSE37084	GSM910406	Congenital	Gene Omnibus Express (GEO)	DM2 sample 01	tissue: biceps brachii biopsy taken from Myotoni Dystrophy type 2 subjects	gender: male	disease state: myotonic dystrophy type 2	age: 56 years	NA	NA	NA	NA	NA	NA
GSE37084	GSM910407	Congenital	Gene Omnibus Express (GEO)	DM2 sample 02	tissue: biceps brachii biopsy taken from Myotoni Dystrophy type 2 subjects	gender: male	disease state: myotonic dystrophy type 2	age: 60 years	NA	NA	NA	NA	NA	NA
GSE37084	GSM910408	Congenital	Gene Omnibus Express (GEO)	DM2 sample 03	tissue: biceps brachii biopsy taken from Myotoni Dystrophy type 2 subjects	gender: male	disease state: myotonic dystrophy type 2	age: 61 years	NA	NA	NA	NA	NA	NA
GSE37084	GSM910409	Congenital	Gene Omnibus Express (GEO)	DM2 sample 04	tissue: biceps brachii biopsy taken from Myotoni Dystrophy type 2 subjects	gender: male	disease state: myotonic dystrophy type 2	age: 64 years	NA	NA	NA	NA	NA	NA
GSE37084	GSM910410	Congenital	Gene Omnibus Express (GEO)	DM2 sample 05	tissue: biceps brachii biopsy taken from Myotoni Dystrophy type 2 subjects	gender: male	disease state: myotonic dystrophy type 2	age: 62 years	NA	NA	NA	NA	NA	NA
GSE37084	GSM910411	Congenital	Gene Omnibus Express (GEO)	DM2 sample 06	tissue: biceps brachii biopsy taken from Myotoni Dystrophy type 2 subjects	gender: female	disease state: myotonic dystrophy type 2	age: 59 years	NA	NA	NA	NA	NA	NA
GSE37084	GSM910412	Congenital	Gene Omnibus Express (GEO)	DM2 sample 07	tissue: biceps brachii biopsy taken from Myotoni Dystrophy type 2 subjects	gender: female	disease state: myotonic dystrophy type 2	age: 59 years	NA	NA	NA	NA	NA	NA
GSE37084	GSM910413	Congenital	Gene Omnibus Express (GEO)	DM2 sample 08	tissue: biceps brachii biopsy taken from Myotoni Dystrophy type 2 subjects	gender: male	disease state: myotonic dystrophy type 2	age: 70 years	NA	NA	NA	NA	NA	NA
GSE37084	GSM910414	Congenital	Gene Omnibus Express (GEO)	DM2 sample 09	tissue: biceps brachii biopsy taken from Myotoni Dystrophy type 2 subjects	gender: male	disease state: myotonic dystrophy type 2	age: 47 years	NA	NA	NA	NA	NA	NA
GSE37084	GSM910415	Congenital	Gene Omnibus Express (GEO)	DM2 sample 10	tissue: biceps brachii biopsy taken from Myotoni Dystrophy type 2 subjects	gender: male	disease state: myotonic dystrophy type 2	age: 61 years	NA	NA	NA	NA	NA	NA
GSE38417	GSM941830	Congenital	Gene Omnibus Express (GEO)	control biological rep1	tissue: skeletal muscle	NA	sample type: CONTROL	age: unknown	NA	NA	NA	NA	NA	NA
GSE38417	GSM941831	Congenital	Gene Omnibus Express (GEO)	control biological rep2	tissue: skeletal muscle	NA	sample type: CONTROL	age: unknown	NA	NA	NA	NA	NA	NA
GSE38417	GSM941832	Congenital	Gene Omnibus Express (GEO)	control biological rep3	tissue: skeletal muscle	NA	sample type: CONTROL	age: unknown	NA	NA	NA	NA	NA	NA
GSE38417	GSM941833	Congenital	Gene Omnibus Express (GEO)	control biological rep4	tissue: skeletal muscle	NA	sample type: CONTROL	age: unknown	NA	NA	NA	NA	NA	NA
GSE38417	GSM941834	Congenital	Gene Omnibus Express (GEO)	control biological rep5	tissue: skeletal muscle	NA	sample type: CONTROL	age: unknown	NA	NA	NA	NA	NA	NA
GSE38417	GSM941835	Congenital	Gene Omnibus Express (GEO)	control biological rep6	tissue: skeletal muscle	NA	sample type: CONTROL	age: unknown	NA	NA	NA	NA	NA	NA
GSE38417	GSM941836	Congenital	Gene Omnibus Express (GEO)	DMD biological rep1	tissue: skeletal muscle	NA	sample type: Duchenne muscular dystrophy (DMD) patient	age: 11mo	NA	NA	NA	NA	NA	NA
GSE38417	GSM941837	Congenital	Gene Omnibus Express (GEO)	DMD biological rep2	tissue: skeletal muscle	NA	sample type: Duchenne muscular dystrophy (DMD) patient	age: 4yrs	NA	NA	NA	NA	NA	NA
GSE38417	GSM941838	Congenital	Gene Omnibus Express (GEO)	DMD biological rep3	tissue: skeletal muscle	NA	sample type: Duchenne muscular dystrophy (DMD) patient	age: 1yr 8mo	NA	NA	NA	NA	NA	NA
GSE38417	GSM941839	Congenital	Gene Omnibus Express (GEO)	DMD biological rep4	tissue: skeletal muscle	NA	sample type: Duchenne muscular dystrophy (DMD) patient	age: 4yrs	NA	NA	NA	NA	NA	NA
GSE38417	GSM941840	Congenital	Gene Omnibus Express (GEO)	DMD biological rep5	tissue: skeletal muscle	NA	sample type: Duchenne muscular dystrophy (DMD) patient	age: 8yrs	NA	NA	NA	NA	NA	NA
GSE38417	GSM941841	Congenital	Gene Omnibus Express (GEO)	DMD biological rep6	tissue: skeletal muscle	NA	sample type: Duchenne muscular dystrophy (DMD) patient	age: 5yrs	NA	NA	NA	NA	NA	NA
GSE38417	GSM941842	Congenital	Gene Omnibus Express (GEO)	DMD biological rep7	tissue: skeletal muscle	NA	sample type: Duchenne muscular dystrophy (DMD) patient	age: 6yrs	NA	NA	NA	NA	NA	NA
GSE38417	GSM941843	Congenital	Gene Omnibus Express (GEO)	DMD biological rep8	tissue: skeletal muscle	NA	sample type: Duchenne muscular dystrophy (DMD) patient	age: 5yrs	NA	NA	NA	NA	NA	NA
GSE38417	GSM941844	Congenital	Gene Omnibus Express (GEO)	DMD biological rep9	tissue: skeletal muscle	NA	sample type: Duchenne muscular dystrophy (DMD) patient	age: 4yrs	NA	NA	NA	NA	NA	NA
GSE38417	GSM941845	Congenital	Gene Omnibus Express (GEO)	DMD biological rep10	tissue: skeletal muscle	NA	sample type: Duchenne muscular dystrophy (DMD) patient	age: 3yrs	NA	NA	NA	NA	NA	NA
GSE38417	GSM941846	Congenital	Gene Omnibus Express (GEO)	DMD biological rep11	tissue: skeletal muscle	NA	sample type: Duchenne muscular dystrophy (DMD) patient	age: 3yrs	NA	NA	NA	NA	NA	NA
GSE38417	GSM941847	Congenital	Gene Omnibus Express (GEO)	DMD biological rep12	tissue: skeletal muscle	NA	sample type: Duchenne muscular dystrophy (DMD) patient	age: 1yr 11mo	NA	NA	NA	NA	NA	NA
GSE38417	GSM941848	Congenital	Gene Omnibus Express (GEO)	DMD biological rep13	tissue: skeletal muscle	NA	sample type: Duchenne muscular dystrophy (DMD) patient	age: 1yrs	NA	NA	NA	NA	NA	NA
GSE38417	GSM941849	Congenital	Gene Omnibus Express (GEO)	DMD biological rep14	tissue: skeletal muscle	NA	sample type: Duchenne muscular dystrophy (DMD) patient	age: 2yrs	NA	NA	NA	NA	NA	NA
GSE38417	GSM941850	Congenital	Gene Omnibus Express (GEO)	DMD biological rep15	tissue: skeletal muscle	NA	sample type: Duchenne muscular dystrophy (DMD) patient	age: 3yr 7mo	NA	NA	NA	NA	NA	NA
GSE38417	GSM941851	Congenital	Gene Omnibus Express (GEO)	DMD biological rep16	tissue: skeletal muscle	NA	sample type: Duchenne muscular dystrophy (DMD) patient	age: 7yrs	NA	NA	NA	NA	NA	NA
GSE38680a	GSM947480	Congenital	Gene Omnibus Express (GEO)	Quadriceps_Control_1	tissue: Quadriceps muscle	gender: M	response: --	age at baseline: 5y	diagnosis: Control	treatment: None	treatment time (rhgaa): --	motor status (52 weeks treatment): --	change in glycogen content (52 weeks treatment): --	NA
GSE38680a	GSM947481	Congenital	Gene Omnibus Express (GEO)	Quadriceps_Control_2	tissue: Quadriceps muscle	gender: M	response: --	age at baseline: 6m	diagnosis: Control	treatment: None	treatment time (rhgaa): --	motor status (52 weeks treatment): --	change in glycogen content (52 weeks treatment): --	NA
GSE38680a	GSM947482	Congenital	Gene Omnibus Express (GEO)	Quadriceps_Control_3	tissue: Quadriceps muscle	gender: M	response: --	age at baseline: 9y	diagnosis: Control	treatment: None	treatment time (rhgaa): --	motor status (52 weeks treatment): --	change in glycogen content (52 weeks treatment): --	NA
GSE38680a	GSM947483	Congenital	Gene Omnibus Express (GEO)	Quadriceps_Control_4	tissue: Quadriceps muscle	gender: F	response: --	age at baseline: 8m	diagnosis: Control	treatment: None	treatment time (rhgaa): --	motor status (52 weeks treatment): --	change in glycogen content (52 weeks treatment): --	NA
GSE38680a	GSM947484	Congenital	Gene Omnibus Express (GEO)	Quadriceps_Control_5	tissue: Quadriceps muscle	gender: F	response: --	age at baseline: 6m	diagnosis: Control	treatment: None	treatment time (rhgaa): --	motor status (52 weeks treatment): --	change in glycogen content (52 weeks treatment): --	NA
GSE38680a	GSM947485	Congenital	Gene Omnibus Express (GEO)	Quadriceps_Control_6	tissue: Quadriceps muscle	gender: M	response: --	age at baseline: 5m	diagnosis: Control	treatment: None	treatment time (rhgaa): --	motor status (52 weeks treatment): --	change in glycogen content (52 weeks treatment): --	NA
GSE38680a	GSM947486	Congenital	Gene Omnibus Express (GEO)	Quadriceps_Control_7	tissue: Quadriceps muscle	gender: F	response: --	age at baseline: 6m	diagnosis: Control	treatment: None	treatment time (rhgaa): --	motor status (52 weeks treatment): --	change in glycogen content (52 weeks treatment): --	NA
GSE38680a	GSM947487	Congenital	Gene Omnibus Express (GEO)	Quadriceps_Pompe_1_00wks	tissue: Quadriceps muscle	gender: M	response: Poor Clinical Outcome	age at baseline: 5m	diagnosis: Pompe	treatment: rhGAA	treatment time (rhgaa): 00 Weeks	motor status (52 weeks treatment): No gains	change in glycogen content (52 weeks treatment): Increased	NA
GSE38680a	GSM947488	Congenital	Gene Omnibus Express (GEO)	Quadriceps_Pompe_1_12wks	tissue: Quadriceps muscle	gender: M	response: Poor Clinical Outcome	age at baseline: 5m	diagnosis: Pompe	treatment: rhGAA	treatment time (rhgaa): 12 Weeks	motor status (52 weeks treatment): No gains	change in glycogen content (52 weeks treatment): Increased	NA
GSE38680a	GSM947489	Congenital	Gene Omnibus Express (GEO)	Quadriceps_Pompe_1_52wks	tissue: Quadriceps muscle	gender: M	response: Poor Clinical Outcome	age at baseline: 5m	diagnosis: Pompe	treatment: rhGAA	treatment time (rhgaa): 52 Weeks	motor status (52 weeks treatment): No gains	change in glycogen content (52 weeks treatment): Increased	NA
GSE38680a	GSM947490	Congenital	Gene Omnibus Express (GEO)	Quadriceps_Pompe_2_00wks	tissue: Quadriceps muscle	gender: M	response: Positive Clinical Outcome	age at baseline: 7m	diagnosis: Pompe	treatment: rhGAA	treatment time (rhgaa): 00 Weeks	motor status (52 weeks treatment): Walking	change in glycogen content (52 weeks treatment): Stable	NA
GSE38680a	GSM947491	Congenital	Gene Omnibus Express (GEO)	Quadriceps_Pompe_2_12wks	tissue: Quadriceps muscle	gender: M	response: Positive Clinical Outcome	age at baseline: 7m	diagnosis: Pompe	treatment: rhGAA	treatment time (rhgaa): 12 Weeks	motor status (52 weeks treatment): Walking	change in glycogen content (52 weeks treatment): Stable	NA
GSE38680a	GSM947492	Congenital	Gene Omnibus Express (GEO)	Quadriceps_Pompe_2_52wks	tissue: Quadriceps muscle	gender: M	response: Positive Clinical Outcome	age at baseline: 7m	diagnosis: Pompe	treatment: rhGAA	treatment time (rhgaa): 52 Weeks	motor status (52 weeks treatment): Walking	change in glycogen content (52 weeks treatment): Stable	NA
GSE38680a	GSM947493	Congenital	Gene Omnibus Express (GEO)	Quadriceps_Pompe_3_00wks	tissue: Quadriceps muscle	gender: F	response: Poor Clinical Outcome	age at baseline: 5.7m	diagnosis: Pompe	treatment: rhGAA	treatment time (rhgaa): 00 Weeks	motor status (52 weeks treatment): No gains	change in glycogen content (52 weeks treatment): Decreased	NA
GSE38680a	GSM947494	Congenital	Gene Omnibus Express (GEO)	Quadriceps_Pompe_3_12wks	tissue: Quadriceps muscle	gender: F	response: Poor Clinical Outcome	age at baseline: 5.7m	diagnosis: Pompe	treatment: rhGAA	treatment time (rhgaa): 12 Weeks	motor status (52 weeks treatment): No gains	change in glycogen content (52 weeks treatment): Decreased	NA
GSE38680a	GSM947495	Congenital	Gene Omnibus Express (GEO)	Quadriceps_Pompe_3_52wks	tissue: Quadriceps muscle	gender: F	response: Poor Clinical Outcome	age at baseline: 5.7m	diagnosis: Pompe	treatment: rhGAA	treatment time (rhgaa): 52 Weeks	motor status (52 weeks treatment): No gains	change in glycogen content (52 weeks treatment): Decreased	NA
GSE38680a	GSM947496	Congenital	Gene Omnibus Express (GEO)	Quadriceps_Pompe_4_00wks	tissue: Quadriceps muscle	gender: M	response: Poor Clinical Outcome	age at baseline: 5.9m	diagnosis: Pompe	treatment: rhGAA	treatment time (rhgaa): 00 Weeks	motor status (52 weeks treatment): No gains	change in glycogen content (52 weeks treatment): Increased	NA
GSE38680a	GSM947497	Congenital	Gene Omnibus Express (GEO)	Quadriceps_Pompe_4_12wks	tissue: Quadriceps muscle	gender: M	response: Poor Clinical Outcome	age at baseline: 5.9m	diagnosis: Pompe	treatment: rhGAA	treatment time (rhgaa): 12 Weeks	motor status (52 weeks treatment): No gains	change in glycogen content (52 weeks treatment): Increased	NA
GSE38680a	GSM947498	Congenital	Gene Omnibus Express (GEO)	Quadriceps_Pompe_4_52wks	tissue: Quadriceps muscle	gender: M	response: Poor Clinical Outcome	age at baseline: 5.9m	diagnosis: Pompe	treatment: rhGAA	treatment time (rhgaa): 52 Weeks	motor status (52 weeks treatment): No gains	change in glycogen content (52 weeks treatment): Increased	NA
GSE38680a	GSM947499	Congenital	Gene Omnibus Express (GEO)	Quadriceps_Pompe_5_00wks	tissue: Quadriceps muscle	gender: M	response: Positive Clinical Outcome	age at baseline: 6.9m	diagnosis: Pompe	treatment: rhGAA	treatment time (rhgaa): 00 Weeks	motor status (52 weeks treatment): Walking	change in glycogen content (52 weeks treatment): Decreased	NA
GSE38680a	GSM947500	Congenital	Gene Omnibus Express (GEO)	Quadriceps_Pompe_5_12wks	tissue: Quadriceps muscle	gender: M	response: Positive Clinical Outcome	age at baseline: 6.9m	diagnosis: Pompe	treatment: rhGAA	treatment time (rhgaa): 12 Weeks	motor status (52 weeks treatment): Walking	change in glycogen content (52 weeks treatment): Decreased	NA
GSE38680a	GSM947501	Congenital	Gene Omnibus Express (GEO)	Quadriceps_Pompe_5_52wks	tissue: Quadriceps muscle	gender: M	response: Positive Clinical Outcome	age at baseline: 6.9m	diagnosis: Pompe	treatment: rhGAA	treatment time (rhgaa): 52 Weeks	motor status (52 weeks treatment): Walking	change in glycogen content (52 weeks treatment): Decreased	NA
GSE38680a	GSM947502	Congenital	Gene Omnibus Express (GEO)	Quadriceps_Pompe_6_00wks	tissue: Quadriceps muscle	gender: M	response: Positive Clinical Outcome	age at baseline: 4.3m	diagnosis: Pompe	treatment: rhGAA	treatment time (rhgaa): 00 Weeks	motor status (52 weeks treatment): Walking	change in glycogen content (52 weeks treatment): Decreased	NA
GSE38680a	GSM947503	Congenital	Gene Omnibus Express (GEO)	Quadriceps_Pompe_6_12wks	tissue: Quadriceps muscle	gender: M	response: Positive Clinical Outcome	age at baseline: 4.3m	diagnosis: Pompe	treatment: rhGAA	treatment time (rhgaa): 12 Weeks	motor status (52 weeks treatment): Walking	change in glycogen content (52 weeks treatment): Decreased	NA
GSE38680a	GSM947504	Congenital	Gene Omnibus Express (GEO)	Quadriceps_Pompe_6_52wks	tissue: Quadriceps muscle	gender: M	response: Positive Clinical Outcome	age at baseline: 4.3m	diagnosis: Pompe	treatment: rhGAA	treatment time (rhgaa): 52 Weeks	motor status (52 weeks treatment): Walking	change in glycogen content (52 weeks treatment): Decreased	NA
GSE38680a	GSM947505	Congenital	Gene Omnibus Express (GEO)	Quadriceps_Pompe_7_00wks	tissue: Quadriceps muscle	gender: F	response: Positive Clinical Outcome	age at baseline: 5.3m	diagnosis: Pompe	treatment: rhGAA	treatment time (rhgaa): 00 Weeks	motor status (52 weeks treatment): Walking	change in glycogen content (52 weeks treatment): Decreased	NA
GSE38680a	GSM947506	Congenital	Gene Omnibus Express (GEO)	Quadriceps_Pompe_7_12wks	tissue: Quadriceps muscle	gender: F	response: Positive Clinical Outcome	age at baseline: 5.3m	diagnosis: Pompe	treatment: rhGAA	treatment time (rhgaa): 12 Weeks	motor status (52 weeks treatment): Walking	change in glycogen content (52 weeks treatment): Decreased	NA
GSE38680a	GSM947507	Congenital	Gene Omnibus Express (GEO)	Quadriceps_Pompe_7_52wks	tissue: Quadriceps muscle	gender: F	response: Positive Clinical Outcome	age at baseline: 5.3m	diagnosis: Pompe	treatment: rhGAA	treatment time (rhgaa): 52 Weeks	motor status (52 weeks treatment): Walking	change in glycogen content (52 weeks treatment): Decreased	NA
GSE38680a	GSM947508	Congenital	Gene Omnibus Express (GEO)	Quadriceps_Pompe_8_00wks	tissue: Quadriceps muscle	gender: M	response: Positive Clinical Outcome	age at baseline: 6.4m	diagnosis: Pompe	treatment: rhGAA	treatment time (rhgaa): 00 Weeks	motor status (52 weeks treatment): Standing	change in glycogen content (52 weeks treatment): Decreased	NA
GSE38680a	GSM947509	Congenital	Gene Omnibus Express (GEO)	Quadriceps_Pompe_8_12wks	tissue: Quadriceps muscle	gender: M	response: Positive Clinical Outcome	age at baseline: 6.4m	diagnosis: Pompe	treatment: rhGAA	treatment time (rhgaa): 12 Weeks	motor status (52 weeks treatment): Standing	change in glycogen content (52 weeks treatment): Decreased	NA
GSE38680a	GSM947510	Congenital	Gene Omnibus Express (GEO)	Quadriceps_Pompe_8_52wks	tissue: Quadriceps muscle	gender: M	response: Positive Clinical Outcome	age at baseline: 6.4m	diagnosis: Pompe	treatment: rhGAA	treatment time (rhgaa): 52 Weeks	motor status (52 weeks treatment): Standing	change in glycogen content (52 weeks treatment): Decreased	NA
GSE38680a	GSM947511	Congenital	Gene Omnibus Express (GEO)	Quadriceps_Pompe_9_00wks	tissue: Quadriceps muscle	gender: F	response: Positive Clinical Outcome	age at baseline: 1.2m	diagnosis: Pompe	treatment: rhGAA	treatment time (rhgaa): 00 Weeks	motor status (52 weeks treatment): Walking	change in glycogen content (52 weeks treatment): Decreased	NA
GSE38680a	GSM947512	Congenital	Gene Omnibus Express (GEO)	Quadriceps_Pompe_9_12wks	tissue: Quadriceps muscle	gender: F	response: Positive Clinical Outcome	age at baseline: 1.2m	diagnosis: Pompe	treatment: rhGAA	treatment time (rhgaa): 12 Weeks	motor status (52 weeks treatment): Walking	change in glycogen content (52 weeks treatment): Decreased	NA
GSE38680a	GSM947513	Congenital	Gene Omnibus Express (GEO)	Quadriceps_Pompe_9_52wks	tissue: Quadriceps muscle	gender: F	response: Positive Clinical Outcome	age at baseline: 1.2m	diagnosis: Pompe	treatment: rhGAA	treatment time (rhgaa): 52 Weeks	motor status (52 weeks treatment): Walking	change in glycogen content (52 weeks treatment): Decreased	NA
GSE38680a	GSM947514	Congenital	Gene Omnibus Express (GEO)	Quadriceps_Pompe_10_00wks	tissue: Quadriceps muscle	gender: M	response: Positive Clinical Outcome	age at baseline: 6.9m	diagnosis: Pompe	treatment: rhGAA	treatment time (rhgaa): 00 Weeks	motor status (52 weeks treatment): Walking	change in glycogen content (52 weeks treatment): Decreased	NA
GSE38680a	GSM947515	Congenital	Gene Omnibus Express (GEO)	Quadriceps_Pompe_10_12wks	tissue: Quadriceps muscle	gender: M	response: Positive Clinical Outcome	age at baseline: 6.9m	diagnosis: Pompe	treatment: rhGAA	treatment time (rhgaa): 12 Weeks	motor status (52 weeks treatment): Walking	change in glycogen content (52 weeks treatment): Decreased	NA
GSE38680a	GSM947516	Congenital	Gene Omnibus Express (GEO)	Quadriceps_Pompe_10_52wks	tissue: Quadriceps muscle	gender: M	response: Positive Clinical Outcome	age at baseline: 6.9m	diagnosis: Pompe	treatment: rhGAA	treatment time (rhgaa): 52 Weeks	motor status (52 weeks treatment): Walking	change in glycogen content (52 weeks treatment): Decreased	NA
GSE38680a	GSM947517	Congenital	Gene Omnibus Express (GEO)	Quadriceps_Pompe_11_00wks	tissue: Quadriceps muscle	gender: F	response: Poor Clinical Outcome	age at baseline: 2.1m	diagnosis: Pompe	treatment: rhGAA	treatment time (rhgaa): 00 Weeks	motor status (52 weeks treatment): No gains	change in glycogen content (52 weeks treatment): Stable	NA
GSE38680a	GSM947518	Congenital	Gene Omnibus Express (GEO)	Quadriceps_Pompe_11_12wks	tissue: Quadriceps muscle	gender: F	response: Poor Clinical Outcome	age at baseline: 2.1m	diagnosis: Pompe	treatment: rhGAA	treatment time (rhgaa): 12 Weeks	motor status (52 weeks treatment): No gains	change in glycogen content (52 weeks treatment): Stable	NA
GSE38680b	GSM947461	Congenital	Gene Omnibus Express (GEO)	Biceps_Control_1	tissue: Biceps muscle	gender: M	response: --	age at baseline: 1y 2m	diagnosis: Control	treatment: None	treatment time (rhgaa): --	motor status (52 weeks treatment): --	change in glycogen content (52 weeks treatment): --	NA
GSE38680b	GSM947462	Congenital	Gene Omnibus Express (GEO)	Biceps_Control_2	tissue: Biceps muscle	gender: M	response: --	age at baseline: 1y 11m	diagnosis: Control	treatment: None	treatment time (rhgaa): --	motor status (52 weeks treatment): --	change in glycogen content (52 weeks treatment): --	NA
GSE38680b	GSM947463	Congenital	Gene Omnibus Express (GEO)	Biceps_Control_3	tissue: Biceps muscle	gender: M	response: --	age at baseline: 2y 1m	diagnosis: Control	treatment: None	treatment time (rhgaa): --	motor status (52 weeks treatment): --	change in glycogen content (52 weeks treatment): --	NA
GSE38680b	GSM947464	Congenital	Gene Omnibus Express (GEO)	Biceps_Control_4	tissue: Biceps muscle	gender: M	response: --	age at baseline: 2m	diagnosis: Control	treatment: None	treatment time (rhgaa): --	motor status (52 weeks treatment): --	change in glycogen content (52 weeks treatment): --	NA
GSE38680b	GSM947465	Congenital	Gene Omnibus Express (GEO)	Biceps_Control_5	tissue: Biceps muscle	gender: F	response: --	age at baseline: 2y	diagnosis: Control	treatment: None	treatment time (rhgaa): --	motor status (52 weeks treatment): --	change in glycogen content (52 weeks treatment): --	NA
GSE38680b	GSM947466	Congenital	Gene Omnibus Express (GEO)	Biceps_Control_6	tissue: Biceps muscle	gender: F	response: --	age at baseline: 2y	diagnosis: Control	treatment: None	treatment time (rhgaa): --	motor status (52 weeks treatment): --	change in glycogen content (52 weeks treatment): --	NA
GSE38680b	GSM947467	Congenital	Gene Omnibus Express (GEO)	Biceps_Control_7	tissue: Biceps muscle	gender: F	response: --	age at baseline: 2y 3m	diagnosis: Control	treatment: None	treatment time (rhgaa): --	motor status (52 weeks treatment): --	change in glycogen content (52 weeks treatment): --	NA
GSE38680b	GSM947468	Congenital	Gene Omnibus Express (GEO)	Biceps_Control_8	tissue: Biceps muscle	gender: F	response: --	age at baseline: 1y 9m	diagnosis: Control	treatment: None	treatment time (rhgaa): --	motor status (52 weeks treatment): --	change in glycogen content (52 weeks treatment): --	NA
GSE38680b	GSM947469	Congenital	Gene Omnibus Express (GEO)	Biceps_Control_9	tissue: Biceps muscle	gender: F	response: --	age at baseline: 2y 11m	diagnosis: Control	treatment: None	treatment time (rhgaa): --	motor status (52 weeks treatment): --	change in glycogen content (52 weeks treatment): --	NA
GSE38680b	GSM947470	Congenital	Gene Omnibus Express (GEO)	Biceps_Control_10	tissue: Biceps muscle	gender: M	response: --	age at baseline: 2y 9m	diagnosis: Control	treatment: None	treatment time (rhgaa): --	motor status (52 weeks treatment): --	change in glycogen content (52 weeks treatment): --	NA
GSE38680b	GSM947471	Congenital	Gene Omnibus Express (GEO)	Biceps_Pompe_1	tissue: Biceps muscle	gender: M	response: --	age at baseline: 7m	diagnosis: Pompe	treatment: None	treatment time (rhgaa): --	motor status (52 weeks treatment): --	change in glycogen content (52 weeks treatment): --	NA
GSE38680b	GSM947472	Congenital	Gene Omnibus Express (GEO)	Biceps_Pompe_2	tissue: Biceps muscle	gender: M	response: --	age at baseline: 4m	diagnosis: Pompe	treatment: None	treatment time (rhgaa): --	motor status (52 weeks treatment): --	change in glycogen content (52 weeks treatment): --	NA
GSE38680b	GSM947473	Congenital	Gene Omnibus Express (GEO)	Biceps_Pompe_3	tissue: Biceps muscle	gender: M	response: --	age at baseline: 7m	diagnosis: Pompe	treatment: None	treatment time (rhgaa): --	motor status (52 weeks treatment): --	change in glycogen content (52 weeks treatment): --	NA
GSE38680b	GSM947474	Congenital	Gene Omnibus Express (GEO)	Biceps_Pompe_4	tissue: Biceps muscle	gender: M	response: --	age at baseline: 10m	diagnosis: Pompe	treatment: None	treatment time (rhgaa): --	motor status (52 weeks treatment): --	change in glycogen content (52 weeks treatment): --	NA
GSE38680b	GSM947475	Congenital	Gene Omnibus Express (GEO)	Biceps_Pompe_5	tissue: Biceps muscle	gender: M	response: --	age at baseline: 4m	diagnosis: Pompe	treatment: None	treatment time (rhgaa): --	motor status (52 weeks treatment): --	change in glycogen content (52 weeks treatment): --	NA
GSE38680b	GSM947476	Congenital	Gene Omnibus Express (GEO)	Biceps_Pompe_6	tissue: Biceps muscle	gender: F	response: --	age at baseline: 4m	diagnosis: Pompe	treatment: None	treatment time (rhgaa): --	motor status (52 weeks treatment): --	change in glycogen content (52 weeks treatment): --	NA
GSE38680b	GSM947477	Congenital	Gene Omnibus Express (GEO)	Biceps_Pompe_7	tissue: Biceps muscle	gender: F	response: --	age at baseline: 7m	diagnosis: Pompe	treatment: None	treatment time (rhgaa): --	motor status (52 weeks treatment): --	change in glycogen content (52 weeks treatment): --	NA
GSE38680b	GSM947478	Congenital	Gene Omnibus Express (GEO)	Biceps_Pompe_8	tissue: Biceps muscle	gender: F	response: --	age at baseline: 1y 5m	diagnosis: Pompe	treatment: None	treatment time (rhgaa): --	motor status (52 weeks treatment): --	change in glycogen content (52 weeks treatment): --	NA
GSE38680b	GSM947479	Congenital	Gene Omnibus Express (GEO)	Biceps_Pompe_9	tissue: Biceps muscle	gender: F	response: --	age at baseline: 1m	diagnosis: Pompe	treatment: None	treatment time (rhgaa): --	motor status (52 weeks treatment): --	change in glycogen content (52 weeks treatment): --	NA
GSE39454	GSM969470	IM	Gene Omnibus Express (GEO)	skeletal muscle, DM 1	tissue: Biceps	gender: F	disease state: Dermatomyositis DM	age (y): 74	NA	NA	NA	NA	NA	NA
GSE39454	GSM969471	IM	Gene Omnibus Express (GEO)	skeletal muscle, PM 1	tissue: Quadriceps	gender: M	disease state: Polymyositis PM	age (y): 62	NA	NA	NA	NA	NA	NA
GSE39454	GSM969472	IM	Gene Omnibus Express (GEO)	skeletal muscle, Normal 1	tissue: Biceps	gender: F	disease state: Normal	age (y): 38	NA	NA	NA	NA	NA	NA
GSE39454	GSM969473	IM	Gene Omnibus Express (GEO)	skeletal muscle, Normal 2	tissue: Biceps	gender: F	disease state: Normal	age (y): 37	NA	NA	NA	NA	NA	NA
GSE39454	GSM969474	IM	Gene Omnibus Express (GEO)	skeletal muscle, NM 1	tissue: Biceps	gender: M	disease state: necrotizing myopathy NM	age (y): 77	NA	NA	NA	NA	NA	NA
GSE39454	GSM969475	IM	Gene Omnibus Express (GEO)	skeletal muscle, PM 2	tissue: Deltoid	gender: M	disease state: Polymyositis PM	age (y): 90	NA	NA	NA	NA	NA	NA
GSE39454	GSM969476	IM	Gene Omnibus Express (GEO)	skeletal muscle, PM 3	tissue: Biceps	gender: F	disease state: Polymyositis PM	age (y): 86	NA	NA	NA	NA	NA	NA
GSE39454	GSM969477	IM	Gene Omnibus Express (GEO)	skeletal muscle, IBM 1	tissue: Biceps	gender: F	disease state: Inclusion body myositis IBM	age (y): 68	NA	NA	NA	NA	NA	NA
GSE39454	GSM969478	IM	Gene Omnibus Express (GEO)	skeletal muscle, Normal 3	tissue: Quadriceps	gender: F	disease state: Normal	age (y): 60	NA	NA	NA	NA	NA	NA
GSE39454	GSM969479	IM	Gene Omnibus Express (GEO)	skeletal muscle, PM 4	tissue: Biceps	gender: F	disease state: Polymyositis PM	age (y): 36	NA	NA	NA	NA	NA	NA
GSE39454	GSM969480	IM	Gene Omnibus Express (GEO)	skeletal muscle, DM 2	tissue: Biceps	gender: F	disease state: Dermatomyositis DM (with PFA)	age (y): 25	NA	NA	NA	NA	NA	NA
GSE39454	GSM969481	IM	Gene Omnibus Express (GEO)	skeletal muscle, NM 2	tissue: Biceps	gender: F	disease state: necrotizing myopathy NM	age (y): 64	NA	NA	NA	NA	NA	NA
GSE39454	GSM969482	IM	Gene Omnibus Express (GEO)	skeletal muscle, PM 5	tissue: Biceps	gender: F	disease state: Polymyositis PM	age (y): 76	NA	NA	NA	NA	NA	NA
GSE39454	GSM969483	IM	Gene Omnibus Express (GEO)	skeletal muscle, DM 3	tissue: Biceps	gender: F	disease state: Dermatomyositis DM	age (y): 39	NA	NA	NA	NA	NA	NA
GSE39454	GSM969484	IM	Gene Omnibus Express (GEO)	skeletal muscle, PM 6	tissue: Biceps	gender: F	disease state: Polymyositis PM	age (y): 58	NA	NA	NA	NA	NA	NA
GSE39454	GSM969485	IM	Gene Omnibus Express (GEO)	skeletal muscle, PM 7	tissue: Deltoid	gender: F	disease state: Polymyositis PM	age (y): 87	NA	NA	NA	NA	NA	NA
GSE39454	GSM969486	IM	Gene Omnibus Express (GEO)	skeletal muscle, IBM 2	tissue: Quadriceps	gender: F	disease state: Inclusion body myositis IBM	age (y): 71	NA	NA	NA	NA	NA	NA
GSE39454	GSM969487	IM	Gene Omnibus Express (GEO)	skeletal muscle, NM 3	tissue: Biceps	gender: F	disease state: necrotizing myopathy NM	age (y): 83	NA	NA	NA	NA	NA	NA
GSE39454	GSM969488	IM	Gene Omnibus Express (GEO)	skeletal muscle, DM 4	tissue: Biceps	gender: F	disease state: Dermatomyositis DM	age (y): 28	NA	NA	NA	NA	NA	NA
GSE39454	GSM969489	IM	Gene Omnibus Express (GEO)	skeletal muscle, IBM 3	tissue: Biceps	gender: M	disease state: Inclusion body myositis IBM	age (y): 76	NA	NA	NA	NA	NA	NA
GSE39454	GSM969490	IM	Gene Omnibus Express (GEO)	skeletal muscle, IBM 4	tissue: Biceps	gender: F	disease state: Inclusion body myositis IBM	age (y): 79	NA	NA	NA	NA	NA	NA
GSE39454	GSM969491	IM	Gene Omnibus Express (GEO)	skeletal muscle, Normal 4	tissue: Biceps	gender: M	disease state: Normal	age (y): 41	NA	NA	NA	NA	NA	NA
GSE39454	GSM969492	IM	Gene Omnibus Express (GEO)	skeletal muscle, Normal 5	tissue: Quadriceps	gender: F	disease state: Normal	age (y): 61	NA	NA	NA	NA	NA	NA
GSE39454	GSM969493	IM	Gene Omnibus Express (GEO)	skeletal muscle, IBM 5	tissue: Quadriceps	gender: M	disease state: Inclusion body myositis IBM	age (y): 61	NA	NA	NA	NA	NA	NA
GSE39454	GSM969494	IM	Gene Omnibus Express (GEO)	skeletal muscle, IBM 6	tissue: Quadriceps	gender: F	disease state: Inclusion body myositis IBM	age (y): 80	NA	NA	NA	NA	NA	NA
GSE39454	GSM969495	IM	Gene Omnibus Express (GEO)	skeletal muscle, IBM 7	tissue: Quadriceps	gender: F	disease state: Inclusion body myositis IBM	age (y): 47	NA	NA	NA	NA	NA	NA
GSE39454	GSM969496	IM	Gene Omnibus Express (GEO)	skeletal muscle, NM 4	tissue: Quadriceps	gender: F	disease state: necrotizing myopathy NM	age (y): 50	NA	NA	NA	NA	NA	NA
GSE39454	GSM969497	IM	Gene Omnibus Express (GEO)	skeletal muscle, DM 5	tissue: Deltoid	gender: M	disease state: Dermatomyositis DM	age (y): 37	NA	NA	NA	NA	NA	NA
GSE39454	GSM969498	IM	Gene Omnibus Express (GEO)	skeletal muscle, IBM 8	tissue: Biceps	gender: M	disease state: Inclusion body myositis IBM	age (y): 50	NA	NA	NA	NA	NA	NA
GSE39454	GSM969499	IM	Gene Omnibus Express (GEO)	skeletal muscle, IBM 9	tissue: Quadriceps	gender: M	disease state: Inclusion body myositis IBM	age (y): 61	NA	NA	NA	NA	NA	NA
GSE39454	GSM969500	IM	Gene Omnibus Express (GEO)	skeletal muscle, DM 6	tissue: Deltoid	gender: F	disease state: Dermatomyositis DM (with PFA)	age (y): 30	NA	NA	NA	NA	NA	NA
GSE39454	GSM969501	IM	Gene Omnibus Express (GEO)	skeletal muscle, DM 7	tissue: Deltoid	gender: F	disease state: Dermatomyositis DM (with PFA)	age (y): 44	NA	NA	NA	NA	NA	NA
GSE39454	GSM969502	IM	Gene Omnibus Express (GEO)	skeletal muscle, PM 8	tissue: Biceps	gender: F	disease state: Polymyositis PM	age (y): 61	NA	NA	NA	NA	NA	NA
GSE39454	GSM969503	IM	Gene Omnibus Express (GEO)	skeletal muscle, DM 8	tissue: Biceps	gender: M	disease state: Dermatomyositis DM (with PFA)	age (y): 40	NA	NA	NA	NA	NA	NA
GSE39454	GSM969504	IM	Gene Omnibus Express (GEO)	skeletal muscle, NM 5	tissue: Quadriceps	gender: M	disease state: necrotizing myopathy NM	age (y): 71	NA	NA	NA	NA	NA	NA
GSE39454	GSM969505	IM	Gene Omnibus Express (GEO)	skeletal muscle, IBM 10	tissue: Biceps	gender: M	disease state: Inclusion body myositis IBM	age (y): 77	NA	NA	NA	NA	NA	NA
GSE42806	GSM1050260	Congenital	Gene Omnibus Express (GEO)	disease state: tibial muscular dystrophy (TMD)	tissue: extensor digitorum longus	age at biopsy: 53	Sex: male	NA	NA	NA	NA	NA	NA	NA
GSE42806	GSM1050261	Congenital	Gene Omnibus Express (GEO)	disease state: tibial muscular dystrophy (TMD)	tissue: gastrocnemius medialis	age at biopsy: 62	Sex: male	NA	NA	NA	NA	NA	NA	NA
GSE42806	GSM1050262	Congenital	Gene Omnibus Express (GEO)	disease state: tibial muscular dystrophy (TMD)	tissue: tibialis anterior	age at biopsy: 48	Sex: male	NA	NA	NA	NA	NA	NA	NA
GSE42806	GSM1050263	Congenital	Gene Omnibus Express (GEO)	disease state: tibial muscular dystrophy (TMD)	tissue: extensor digitorum longus	age at biopsy: 65	Sex: male	NA	NA	NA	NA	NA	NA	NA
GSE42806	GSM1050264	Congenital	Gene Omnibus Express (GEO)	disease state: tibial muscular dystrophy (TMD)	tissue: soleus	age at biopsy: 52	Sex: male	NA	NA	NA	NA	NA	NA	NA
GSE42806	GSM1050265	Congenital	Gene Omnibus Express (GEO)	disease state: tibial muscular dystrophy (TMD)	tissue: tibialis posterior	age at biopsy: 52	Sex: male	NA	NA	NA	NA	NA	NA	NA
GSE42806	GSM1050266	Congenital	Gene Omnibus Express (GEO)	disease state: tibial muscular dystrophy (TMD)	tissue: tibialis anterior	age at biopsy: 52	Sex: male	NA	NA	NA	NA	NA	NA	NA
GSE42806	GSM1050270	Congenital	Gene Omnibus Express (GEO)	disease state: healthy	tissue: tibialis posterior	age at biopsy: 76	Sex: male	NA	NA	NA	NA	NA	NA	NA
GSE42806	GSM1050271	Congenital	Gene Omnibus Express (GEO)	disease state: healthy	tissue: extensor digitorum longus	age at biopsy: 76	Sex: male	NA	NA	NA	NA	NA	NA	NA
GSE42806	GSM1050272	Congenital	Gene Omnibus Express (GEO)	disease state: healthy	tissue: tibialis anterior	age at biopsy: 80	Sex: male	NA	NA	NA	NA	NA	NA	NA
GSE42806	GSM1050273	Congenital	Gene Omnibus Express (GEO)	disease state: healthy	tissue: extensor digitorum longus	age at biopsy: 80	Sex: male	NA	NA	NA	NA	NA	NA	NA
GSE42806	GSM1050274	Congenital	Gene Omnibus Express (GEO)	disease state: healthy	tissue: soleus	age at biopsy: 76	Sex: male	NA	NA	NA	NA	NA	NA	NA
GSE45462	GSM1104698	Immobility	Gene Omnibus Express (GEO)	AFX006_muscle_immobolization		NA		immobolization: high responder	NA	NA	NA	NA	NA	NA
GSE45462	GSM1104700	Immobility	Gene Omnibus Express (GEO)	AFX007_muscle_4months		NA		immobolization: high responder	NA	NA	NA	NA	NA	NA
GSE45462	GSM1104702	Immobility	Gene Omnibus Express (GEO)	AFX007_muscle_immobolization		NA		immobolization: high responder	NA	NA	NA	NA	NA	NA
GSE45462	GSM1104703	Immobility	Gene Omnibus Express (GEO)	AFX008_muscle_4months		NA		NA	NA	NA	NA	NA	NA	NA
GSE45462	GSM1104705	Immobility	Gene Omnibus Express (GEO)	AFX009_muscle_4months		NA		NA	NA	NA	NA	NA	NA	NA
GSE45462	GSM1104708	Immobility	Gene Omnibus Express (GEO)	AFX010_muscle_4months		NA		NA	NA	NA	NA	NA	NA	NA
GSE45462	GSM1104711	Immobility	Gene Omnibus Express (GEO)	AFX011_muscle_4months		NA		NA	NA	NA	NA	NA	NA	NA
GSE45462	GSM1104714	Immobility	Gene Omnibus Express (GEO)	AFX012_muscle_4months		NA		NA	NA	NA	NA	NA	NA	NA
GSE45462	GSM1104716	Immobility	Gene Omnibus Express (GEO)	AFX012_muscle_immobolization		NA		NA	NA	NA	NA	NA	NA	NA
GSE45462	GSM1104718	Immobility	Gene Omnibus Express (GEO)	AFX013_muscle_4months		NA		NA	NA	NA	NA	NA	NA	NA
GSE45462	GSM1104720	Immobility	Gene Omnibus Express (GEO)	AFX013_muscle_immobolization		NA		NA	NA	NA	NA	NA	NA	NA
GSE45462	GSM1104723	Immobility	Gene Omnibus Express (GEO)	AFX014_muscle_immobolization		NA		NA	NA	NA	NA	NA	NA	NA
GSE45462	GSM1104725	Immobility	Gene Omnibus Express (GEO)	AFX015_muscle_4months		NA		NA	NA	NA	NA	NA	NA	NA
GSE45462	GSM1104727	Immobility	Gene Omnibus Express (GEO)	AFX015_muscle_immobolization		NA		NA	NA	NA	NA	NA	NA	NA
GSE45462	GSM1104729	Immobility	Gene Omnibus Express (GEO)	AFX016_muscle_4months		NA		NA	NA	NA	NA	NA	NA	NA
GSE45462	GSM1104732	Immobility	Gene Omnibus Express (GEO)	AFX017_muscle_4months		NA		NA	NA	NA	NA	NA	NA	NA
GSE45462	GSM1104734	Immobility	Gene Omnibus Express (GEO)	AFX017_muscle_immobolization		NA		NA	NA	NA	NA	NA	NA	NA
GSE45462	GSM1104735	Immobility	Gene Omnibus Express (GEO)	AFX018_muscle_immobolization		NA		NA	NA	NA	NA	NA	NA	NA
GSE45462	GSM1104737	Immobility	Gene Omnibus Express (GEO)	AFX019_muscle_4months		NA		NA	NA	NA	NA	NA	NA	NA
GSE45462	GSM1104739	Immobility	Gene Omnibus Express (GEO)	AFX019_muscle_immobolization		NA		NA	NA	NA	NA	NA	NA	NA
GSE45462	GSM1104741	Immobility	Gene Omnibus Express (GEO)	AFX020_muscle_4months		NA		NA	NA	NA	NA	NA	NA	NA
GSE45462	GSM1104743	Immobility	Gene Omnibus Express (GEO)	AFX020_muscle_immobolization		NA		NA	NA	NA	NA	NA	NA	NA
GSE45462	GSM1104745	Immobility	Gene Omnibus Express (GEO)	AFX021_muscle_4months		NA		NA	NA	NA	NA	NA	NA	NA
GSE45462	GSM1104747	Immobility	Gene Omnibus Express (GEO)	AFX021_muscle_immobolization		NA		NA	NA	NA	NA	NA	NA	NA
GSE45462	GSM1104749	Immobility	Gene Omnibus Express (GEO)	AFX022_muscle_4months		NA		NA	NA	NA	NA	NA	NA	NA
GSE45462	GSM1104751	Immobility	Gene Omnibus Express (GEO)	AFX022_muscle_immobolization		NA		NA	NA	NA	NA	NA	NA	NA
GSE45462	GSM1104753	Immobility	Gene Omnibus Express (GEO)	AFX023_muscle_4months		NA		NA	NA	NA	NA	NA	NA	NA
GSE45462	GSM1104755	Immobility	Gene Omnibus Express (GEO)	AFX023_muscle_immobolization		NA		NA	NA	NA	NA	NA	NA	NA
GSE45462	GSM1104757	Immobility	Gene Omnibus Express (GEO)	AFX024_muscle_4months		NA		NA	NA	NA	NA	NA	NA	NA
GSE45462	GSM1104759	Immobility	Gene Omnibus Express (GEO)	AFX024_muscle_immobolization		NA		NA	NA	NA	NA	NA	NA	NA
GSE45462	GSM1104761	Immobility	Gene Omnibus Express (GEO)	AFX025_muscle_immobolization		NA		NA	NA	NA	NA	NA	NA	NA
GSE45462	GSM1104764	Immobility	Gene Omnibus Express (GEO)	AFX026_muscle_immobolization		NA		NA	NA	NA	NA	NA	NA	NA
GSE45745	GSM1113560	Immobility	Gene Omnibus Express (GEO)	NORMAL-WEIGHT-1	tissue: Vastus Lateralis Muscle	gender: female		NA	NA	NA	NA	NA	NA	NA
GSE45745	GSM1113561	Immobility	Gene Omnibus Express (GEO)	NORMAL-WEIGHT-2	tissue: Vastus Lateralis Muscle	gender: female		NA	NA	NA	NA	NA	NA	NA
GSE45745	GSM1113562	Immobility	Gene Omnibus Express (GEO)	NORMAL-WEIGHT-3	tissue: Vastus Lateralis Muscle	gender: female		NA	NA	NA	NA	NA	NA	NA
GSE45745	GSM1113563	Immobility	Gene Omnibus Express (GEO)	NORMAL-WEIGHT-4	tissue: Vastus Lateralis Muscle	gender: female		NA	NA	NA	NA	NA	NA	NA
GSE45745	GSM1113564	Immobility	Gene Omnibus Express (GEO)	NORMAL-WEIGHT-5	tissue: Vastus Lateralis Muscle	gender: female		NA	NA	NA	NA	NA	NA	NA
GSE45745	GSM1113565	Immobility	Gene Omnibus Express (GEO)	NORMAL-WEIGHT-6	tissue: Vastus Lateralis Muscle	gender: female		NA	NA	NA	NA	NA	NA	NA
GSE45745	GSM1113566	Immobility	Gene Omnibus Express (GEO)	PRE-GBP-1	tissue: Vastus Lateralis Muscle	gender: female		NA	NA	NA	NA	NA	NA	NA
GSE45745	GSM1113567	Immobility	Gene Omnibus Express (GEO)	PRE-GBP-2	tissue: Vastus Lateralis Muscle	gender: female		NA	NA	NA	NA	NA	NA	NA
GSE45745	GSM1113568	Immobility	Gene Omnibus Express (GEO)	PRE-GBP-3	tissue: Vastus Lateralis Muscle	gender: female		NA	NA	NA	NA	NA	NA	NA
GSE45745	GSM1113569	Immobility	Gene Omnibus Express (GEO)	PRE-GBP-4	tissue: Vastus Lateralis Muscle	gender: female		NA	NA	NA	NA	NA	NA	NA
GSE45745	GSM1113570	Immobility	Gene Omnibus Express (GEO)	PRE-GBP-5	tissue: Vastus Lateralis Muscle	gender: female		NA	NA	NA	NA	NA	NA	NA
GSE474	GSM3979	Immobility	Gene Omnibus Express (GEO)	PGA-HMO-MObese-1aUA-s2	NA	NA		NA	NA	NA	NA	NA	NA	NA
GSE474	GSM3980	Immobility	Gene Omnibus Express (GEO)	PGA-HMO-MObese-2aUA-s2a	NA	NA		NA	NA	NA	NA	NA	NA	NA
GSE474	GSM3981	Immobility	Gene Omnibus Express (GEO)	PGA-HMO-MObese-3aUA-s2	NA	NA		NA	NA	NA	NA	NA	NA	NA
GSE474	GSM3982	Immobility	Gene Omnibus Express (GEO)	PGA-HMO-MObese-4aUA-s2	NA	NA		NA	NA	NA	NA	NA	NA	NA
GSE474	GSM3983	Immobility	Gene Omnibus Express (GEO)	PGA-HMO-MObese-5aUA-s2	NA	NA		NA	NA	NA	NA	NA	NA	NA
GSE474	GSM3984	Immobility	Gene Omnibus Express (GEO)	PGA-HMO-MObese-6aUA-s2	NA	NA		NA	NA	NA	NA	NA	NA	NA
GSE474	GSM3985	Immobility	Gene Omnibus Express (GEO)	PGA-HMO-MObese-7aUA-s2	NA	NA		NA	NA	NA	NA	NA	NA	NA
GSE474	GSM3986	Immobility	Gene Omnibus Express (GEO)	PGA-HMO-MObese-8aUA-s2	NA	NA		NA	NA	NA	NA	NA	NA	NA
GSE474	GSM3987	Immobility	Gene Omnibus Express (GEO)	PGA-HMO-NonObese-1aUA-s2	NA	NA		NA	NA	NA	NA	NA	NA	NA
GSE474	GSM3988	Immobility	Gene Omnibus Express (GEO)	PGA-HMO-NonObese-2aUA-s2	NA	NA		NA	NA	NA	NA	NA	NA	NA
GSE474	GSM3989	Immobility	Gene Omnibus Express (GEO)	PGA-HMO-NonObese-3aUA-s2	NA	NA		NA	NA	NA	NA	NA	NA	NA
GSE474	GSM3990	Immobility	Gene Omnibus Express (GEO)	PGA-HMO-NonObese-4aUA-s2	NA	NA		NA	NA	NA	NA	NA	NA	NA
GSE474	GSM3991	Immobility	Gene Omnibus Express (GEO)	PGA-HMO-NonObese-5aUA-s2	NA	NA		NA	NA	NA	NA	NA	NA	NA
GSE474	GSM3992	Immobility	Gene Omnibus Express (GEO)	PGA-HMO-NonObese-6aUA-s2	NA	NA		NA	NA	NA	NA	NA	NA	NA
GSE474	GSM3993	Immobility	Gene Omnibus Express (GEO)	PGA-HMO-NonObese-7aUA-s2	NA	NA		NA	NA	NA	NA	NA	NA	NA
GSE474	GSM3994	Immobility	Gene Omnibus Express (GEO)	PGA-HMO-NonObese-8aUA-s2	NA	NA		NA	NA	NA	NA	NA	NA	NA
GSE474	GSM3995	Immobility	Gene Omnibus Express (GEO)	PGA-HMO-Obese-1aUA-s2	NA	NA		NA	NA	NA	NA	NA	NA	NA
GSE474	GSM3996	Immobility	Gene Omnibus Express (GEO)	PGA-HMO-Obese-2aUA-s2	NA	NA		NA	NA	NA	NA	NA	NA	NA
GSE474	GSM3997	Immobility	Gene Omnibus Express (GEO)	PGA-HMO-Obese-3aUA-s2	NA	NA		NA	NA	NA	NA	NA	NA	NA
GSE474	GSM3998	Immobility	Gene Omnibus Express (GEO)	PGA-HMO-Obese-4bUA-s2	NA	NA		NA	NA	NA	NA	NA	NA	NA
GSE474	GSM3999	Immobility	Gene Omnibus Express (GEO)	PGA-HMO-Obese-5aUA-s2	NA	NA		NA	NA	NA	NA	NA	NA	NA
GSE474	GSM4000	Immobility	Gene Omnibus Express (GEO)	PGA-HMO-Obese-6aUA-s2	NA	NA		NA	NA	NA	NA	NA	NA	NA
GSE474	GSM4001	Immobility	Gene Omnibus Express (GEO)	PGA-HMO-Obese-7aUA-s2	NA	NA		NA	NA	NA	NA	NA	NA	NA
GSE474	GSM4002	Immobility	Gene Omnibus Express (GEO)	PGA-HMO-Obese-8aUA-s2	NA	NA		NA	NA	NA	NA	NA	NA	NA
GSE47968	GSM1163714	Congenital	Gene Omnibus Express (GEO)	Normal_rep1	tissue: quadriceps muscle biopsy	muscular dystrophy type: none		NA	NA	NA	NA	NA	NA	NA
GSE47968	GSM1163715	Congenital	Gene Omnibus Express (GEO)	Normal_rep2	tissue: quadriceps muscle biopsy	muscular dystrophy type: none		NA	NA	NA	NA	NA	NA	NA
GSE47968	GSM1163716	Congenital	Gene Omnibus Express (GEO)	Normal_rep3	tissue: quadriceps muscle biopsy	muscular dystrophy type: none		NA	NA	NA	NA	NA	NA	NA
GSE47968	GSM1163717	Congenital	Gene Omnibus Express (GEO)	Normal_rep4	tissue: quadriceps muscle biopsy	muscular dystrophy type: none		NA	NA	NA	NA	NA	NA	NA
GSE47968	GSM1163718	Congenital	Gene Omnibus Express (GEO)	Normal_rep5	tissue: quadriceps muscle biopsy	muscular dystrophy type: none		NA	NA	NA	NA	NA	NA	NA
GSE47968	GSM1163719	Congenital	Gene Omnibus Express (GEO)	Normal_rep6	tissue: quadriceps muscle biopsy	muscular dystrophy type: none		NA	NA	NA	NA	NA	NA	NA
GSE47968	GSM1163720	Congenital	Gene Omnibus Express (GEO)	Normal_rep7	tissue: quadriceps muscle biopsy	muscular dystrophy type: none		NA	NA	NA	NA	NA	NA	NA
GSE47968	GSM1163721	Congenital	Gene Omnibus Express (GEO)	Normal_rep8	tissue: quadriceps muscle biopsy	muscular dystrophy type: none		NA	NA	NA	NA	NA	NA	NA
GSE47968	GSM1163722	Congenital	Gene Omnibus Express (GEO)	DM1_rep1	tissue: quadriceps muscle postmortem	muscular dystrophy type: myotonic type 1		NA	NA	NA	NA	NA	NA	NA
GSE47968	GSM1163724	Congenital	Gene Omnibus Express (GEO)	DM1_rep2	tissue: biceps brachii muscle postmortem	muscular dystrophy type: myotonic type 1		NA	NA	NA	NA	NA	NA	NA
GSE47968	GSM1163726	Congenital	Gene Omnibus Express (GEO)	DM1_rep3	tissue: biceps brachii muscle postmortem	muscular dystrophy type: myotonic type 1		NA	NA	NA	NA	NA	NA	NA
GSE47968	GSM1163728	Congenital	Gene Omnibus Express (GEO)	DM1_rep4	tissue: biceps brachii muscle postmortem	muscular dystrophy type: myotonic type 1		NA	NA	NA	NA	NA	NA	NA
GSE47968	GSM1163730	Congenital	Gene Omnibus Express (GEO)	DM1_rep5	tissue: biceps brachii muscle postmortem	muscular dystrophy type: myotonic type 1		NA	NA	NA	NA	NA	NA	NA
GSE47968	GSM1163732	Congenital	Gene Omnibus Express (GEO)	DM1_rep6	tissue: tibialis anterior muscle postmortem	muscular dystrophy type: myotonic type 1		NA	NA	NA	NA	NA	NA	NA
GSE47968	GSM1163733	Congenital	Gene Omnibus Express (GEO)	DM1_rep7	tissue: diaphragm muscle postmortem	muscular dystrophy type: myotonic type 1		NA	NA	NA	NA	NA	NA	NA
GSE47968	GSM1163736	Congenital	Gene Omnibus Express (GEO)	DM1_rep8	tissue: quadriceps muscle postmortem	muscular dystrophy type: myotonic type 1		NA	NA	NA	NA	NA	NA	NA
GSE47968	GSM1163738	Congenital	Gene Omnibus Express (GEO)	DM2_rep1	tissue: quadriceps muscle biopsy	muscular dystrophy type: myotonic type 2		NA	NA	NA	NA	NA	NA	NA
GSE47968	GSM1163740	Congenital	Gene Omnibus Express (GEO)	DM2_rep2	tissue: quadriceps muscle biopsy	muscular dystrophy type: myotonic type 2		NA	NA	NA	NA	NA	NA	NA
GSE47968	GSM1163742	Congenital	Gene Omnibus Express (GEO)	DM2_rep3	tissue: quadriceps muscle biopsy	muscular dystrophy type: myotonic type 2		NA	NA	NA	NA	NA	NA	NA
GSE47968	GSM1163745	Congenital	Gene Omnibus Express (GEO)	DM2_rep4	tissue: quadriceps muscle biopsy	muscular dystrophy type: myotonic type 2		NA	NA	NA	NA	NA	NA	NA
GSE47968	GSM1163748	Congenital	Gene Omnibus Express (GEO)	DM2_rep5	tissue: quadriceps muscle biopsy	muscular dystrophy type: myotonic type 2		NA	NA	NA	NA	NA	NA	NA
GSE47968	GSM1163751	Congenital	Gene Omnibus Express (GEO)	DM2_rep6	tissue: quadriceps muscle biopsy	muscular dystrophy type: myotonic type 2		NA	NA	NA	NA	NA	NA	NA
GSE47968	GSM1163754	Congenital	Gene Omnibus Express (GEO)	DM2_rep7	tissue: quadriceps muscle biopsy	muscular dystrophy type: myotonic type 2		NA	NA	NA	NA	NA	NA	NA
GSE47968	GSM1163756	Congenital	Gene Omnibus Express (GEO)	FSH_rep1	tissue: quadriceps muscle biopsy	muscular dystrophy type: facioscapulohumeral		NA	NA	NA	NA	NA	NA	NA
GSE47968	GSM1163759	Congenital	Gene Omnibus Express (GEO)	FSH_rep2	tissue: quadriceps muscle biopsy	muscular dystrophy type: facioscapulohumeral		NA	NA	NA	NA	NA	NA	NA
GSE47968	GSM1163762	Congenital	Gene Omnibus Express (GEO)	FSH_rep3	tissue: quadriceps muscle biopsy	muscular dystrophy type: facioscapulohumeral		NA	NA	NA	NA	NA	NA	NA
GSE47968	GSM1163764	Congenital	Gene Omnibus Express (GEO)	FSH_rep4	tissue: quadriceps muscle biopsy	muscular dystrophy type: facioscapulohumeral		NA	NA	NA	NA	NA	NA	NA
GSE47968	GSM1163766	Congenital	Gene Omnibus Express (GEO)	FSH_rep5	tissue: quadriceps muscle biopsy	muscular dystrophy type: facioscapulohumeral		NA	NA	NA	NA	NA	NA	NA
GSE47968	GSM1163768	Congenital	Gene Omnibus Express (GEO)	FSH_rep6	tissue: quadriceps muscle biopsy	muscular dystrophy type: facioscapulohumeral		NA	NA	NA	NA	NA	NA	NA
GSE47968	GSM1163770	Congenital	Gene Omnibus Express (GEO)	FSH_rep7	tissue: quadriceps muscle biopsy	muscular dystrophy type: facioscapulohumeral		NA	NA	NA	NA	NA	NA	NA
GSE47968	GSM1163772	Congenital	Gene Omnibus Express (GEO)	FSH_rep8	tissue: quadriceps muscle biopsy	muscular dystrophy type: facioscapulohumeral		NA	NA	NA	NA	NA	NA	NA
GSE48280	GSM1174159	IM	Gene Omnibus Express (GEO)	Healthy control, biological rep1	tissue: skeletal muscle	disease status: healthy control		NA	NA	NA	NA	NA	NA	NA
GSE48280	GSM1174160	IM	Gene Omnibus Express (GEO)	Healthy control, biological rep2	tissue: skeletal muscle	disease status: healthy control		NA	NA	NA	NA	NA	NA	NA
GSE48280	GSM1174161	IM	Gene Omnibus Express (GEO)	Healthy control, biological rep3	tissue: skeletal muscle	disease status: healthy control		NA	NA	NA	NA	NA	NA	NA
GSE48280	GSM1174162	IM	Gene Omnibus Express (GEO)	Healthy control, biological rep4	tissue: skeletal muscle	disease status: healthy control		NA	NA	NA	NA	NA	NA	NA
GSE48280	GSM1174163	IM	Gene Omnibus Express (GEO)	Healthy control, biological rep5	tissue: skeletal muscle	disease status: healthy control		NA	NA	NA	NA	NA	NA	NA
GSE48280	GSM1174164	IM	Gene Omnibus Express (GEO)	Dermatomyositis, biological rep1	tissue: skeletal muscle	disease status: dermatomyositis		NA	NA	NA	NA	NA	NA	NA
GSE48280	GSM1174165	IM	Gene Omnibus Express (GEO)	Dermatomyositis, biological rep2	tissue: skeletal muscle	disease status: dermatomyositis		NA	NA	NA	NA	NA	NA	NA
GSE48280	GSM1174166	IM	Gene Omnibus Express (GEO)	Dermatomyositis, biological rep3	tissue: skeletal muscle	disease status: dermatomyositis		NA	NA	NA	NA	NA	NA	NA
GSE48280	GSM1174167	IM	Gene Omnibus Express (GEO)	Dermatomyositis, biological rep4	tissue: skeletal muscle	disease status: dermatomyositis		NA	NA	NA	NA	NA	NA	NA
GSE48280	GSM1174168	IM	Gene Omnibus Express (GEO)	Dermatomyositis, biological rep5	tissue: skeletal muscle	disease status: dermatomyositis		NA	NA	NA	NA	NA	NA	NA
GSE48280	GSM1174169	IM	Gene Omnibus Express (GEO)	Polymyositis, biological rep1	tissue: skeletal muscle	disease status: polymyositis		NA	NA	NA	NA	NA	NA	NA
GSE48280	GSM1174170	IM	Gene Omnibus Express (GEO)	Polymyositis, biological rep2	tissue: skeletal muscle	disease status: polymyositis		NA	NA	NA	NA	NA	NA	NA
GSE48280	GSM1174171	IM	Gene Omnibus Express (GEO)	Polymyositis, biological rep3	tissue: skeletal muscle	disease status: polymyositis		NA	NA	NA	NA	NA	NA	NA
GSE48280	GSM1174172	IM	Gene Omnibus Express (GEO)	Polymyositis, biological rep4	tissue: skeletal muscle	disease status: polymyositis		NA	NA	NA	NA	NA	NA	NA
GSE48280	GSM1174173	IM	Gene Omnibus Express (GEO)	Polymyositis, biological rep5	tissue: skeletal muscle	disease status: polymyositis		NA	NA	NA	NA	NA	NA	NA
GSE48280	GSM1174174	IM	Gene Omnibus Express (GEO)	Inclusion body myositis, biological rep1	tissue: skeletal muscle	disease status: inclusion body myositis		NA	NA	NA	NA	NA	NA	NA
GSE48280	GSM1174175	IM	Gene Omnibus Express (GEO)	Inclusion body myositis, biological rep2	tissue: skeletal muscle	disease status: inclusion body myositis		NA	NA	NA	NA	NA	NA	NA
GSE48280	GSM1174176	IM	Gene Omnibus Express (GEO)	Inclusion body myositis, biological rep3	tissue: skeletal muscle	disease status: inclusion body myositis		NA	NA	NA	NA	NA	NA	NA
GSE48280	GSM1174177	IM	Gene Omnibus Express (GEO)	Inclusion body myositis, biological rep4	tissue: skeletal muscle	disease status: inclusion body myositis		NA	NA	NA	NA	NA	NA	NA
GSE5110	GSM103557	Immobility	Gene Omnibus Express (GEO)	treatment:immob;		NA	PHI-48h_Im-2UP-S2	NA	NA	NA	NA	NA	NA	NA
GSE5110	GSM103558	Immobility	Gene Omnibus Express (GEO)	treatment:immob;		NA	PHI-48h_Im-3UP-S2	NA	NA	NA	NA	NA	NA	NA
GSE5110	GSM103559	Immobility	Gene Omnibus Express (GEO)	treatment:control;		NA	PHI-CTR-4UP-S2	NA	NA	NA	NA	NA	NA	NA
GSE5110	GSM103560	Immobility	Gene Omnibus Express (GEO)	treatment:control;		NA	PHI-CTR-5UP-S2	NA	NA	NA	NA	NA	NA	NA
GSE5110	GSM103561	Immobility	Gene Omnibus Express (GEO)	treatment:immob;		NA	PHI-48h_Im-5UP-S2	NA	NA	NA	NA	NA	NA	NA
GSE5110	GSM103562	Immobility	Gene Omnibus Express (GEO)	treatment:immob;		NA	PHI-48h_Im-4UP-S2	NA	NA	NA	NA	NA	NA	NA
GSE5110	GSM103563	Immobility	Gene Omnibus Express (GEO)	treatment:control;		NA	PHI-CTR-1UP-S2	NA	NA	NA	NA	NA	NA	NA
GSE5110	GSM103564	Immobility	Gene Omnibus Express (GEO)	treatment:control;		NA	PHI-CTR-3UP-S2	NA	NA	NA	NA	NA	NA	NA
GSE5110	GSM103565	Immobility	Gene Omnibus Express (GEO)	treatment:control;		NA	PHI-CTR-2UP-S2	NA	NA	NA	NA	NA	NA	NA
GSE5110	GSM104050	Immobility	Gene Omnibus Express (GEO)	treatment:immob;		NA	PHI-48h_Im-1UP-S2	NA	NA	NA	NA	NA	NA	NA
GSE53702	GSM1299168	ICUAW	Gene Omnibus Express (GEO)	critical illness myopathy: Critical illness myopathy		age: 66	Muscle_IPplsCIM_IP_725	gender: female		NA	NA	NA	NA	NA
GSE53702	GSM1299169	ICUAW	Gene Omnibus Express (GEO)	critical illness myopathy: Critical illness myopathy		age: 67	Muscle_IPplsCIM_IP_739	gender: female		NA	NA	NA	NA	NA
GSE53702	GSM1299170	ICUAW	Gene Omnibus Express (GEO)	critical illness myopathy: Critical illness myopathy		age: 76	Muscle_IPplsCIM_IP_743	gender: male		NA	NA	NA	NA	NA
GSE53702	GSM1299171	ICUAW	Gene Omnibus Express (GEO)	critical illness myopathy: No Critical illness myopathy		age: 60	Muscle_IPmnsCIM_IP_813	gender: female		NA	NA	NA	NA	NA
GSE53702	GSM1299172	ICUAW	Gene Omnibus Express (GEO)	critical illness myopathy: No Critical illness myopathy		age: 69	Muscle_IPmnsCIM_IP_785	gender: female		NA	NA	NA	NA	NA
GSE53702	GSM1299173	ICUAW	Gene Omnibus Express (GEO)	critical illness myopathy: No Critical illness myopathy		age: 71	Muscle_IPmnsCIM_IP_846	gender: female		NA	NA	NA	NA	NA
GSE53702	GSM1299174	ICUAW	Gene Omnibus Express (GEO)	critical illness myopathy: No Critical illness myopathy		age: 18	Muscle_IPmnsCIM_IP_786	gender: male		NA	NA	NA	NA	NA
GSE53702	GSM1299175	ICUAW	Gene Omnibus Express (GEO)	critical illness myopathy: orthopedic control		age: 71	Muscle_old_control_936	gender: male		NA	NA	NA	NA	NA
GSE53702	GSM1299176	ICUAW	Gene Omnibus Express (GEO)	critical illness myopathy: orthopedic control		age: 78	Muscle_old_control_964	gender: female		NA	NA	NA	NA	NA
GSE53702	GSM1299177	ICUAW	Gene Omnibus Express (GEO)	critical illness myopathy: orthopedic control		age: 59	Muscle_old_control_987	gender: male		NA	NA	NA	NA	NA
GSE53702	GSM1299178	ICUAW	Gene Omnibus Express (GEO)	critical illness myopathy: orthopedic control		age: 70	Muscle_old_control_357	gender: female		NA	NA	NA	NA	NA
GSE53702	GSM1299179	ICUAW	Gene Omnibus Express (GEO)	critical illness myopathy: orthopedic control		age: 76	Muscle_old_control_983	gender: female		NA	NA	NA	NA	NA
GSE53702	GSM1299180	ICUAW	Gene Omnibus Express (GEO)	critical illness myopathy: orthopedic control		age: 71	Muscle_old_control_984	gender: female		NA	NA	NA	NA	NA
GSE6011	GSM139501	Congenital	Gene Omnibus Express (GEO)	normal skeletal muscle, biological rep1		sex: Male	Age: 5 months	NA	NA	NA	NA	NA	NA	NA
GSE6011	GSM139502	Congenital	Gene Omnibus Express (GEO)	normal skeletal muscle, biological rep2		sex: Female	Age: 6 months	NA	NA	NA	NA	NA	NA	NA
GSE6011	GSM139503	Congenital	Gene Omnibus Express (GEO)	normal skeletal muscle, biological rep3		sex: Female	Age: 6 months	NA	NA	NA	NA	NA	NA	NA
GSE6011	GSM139504	Congenital	Gene Omnibus Express (GEO)	normal skeletal muscle, biological rep4		sex: Male	Age: 6 months	NA	NA	NA	NA	NA	NA	NA
GSE6011	GSM139505	Congenital	Gene Omnibus Express (GEO)	normal skeletal muscle, biological rep5		sex: Male	Age: 6 months	NA	NA	NA	NA	NA	NA	NA
GSE6011	GSM139506	Congenital	Gene Omnibus Express (GEO)	normal skeletal muscle, biological rep6		sex: Male	Age: 7 months	NA	NA	NA	NA	NA	NA	NA
GSE6011	GSM139507	Congenital	Gene Omnibus Express (GEO)	normal skeletal muscle, biological rep7		sex: Female	Age: 8 months	NA	NA	NA	NA	NA	NA	NA
GSE6011	GSM139508	Congenital	Gene Omnibus Express (GEO)	normal skeletal muscle, biological rep8		sex: Male	Age: 11 months	NA	NA	NA	NA	NA	NA	NA
GSE6011	GSM139509	Congenital	Gene Omnibus Express (GEO)	normal skeletal muscle, biological rep9		sex: Male	Age: 18 months	NA	NA	NA	NA	NA	NA	NA
GSE6011	GSM139510	Congenital	Gene Omnibus Express (GEO)	normal skeletal muscle, biological rep10		sex: Male	Age: 33 months	NA	NA	NA	NA	NA	NA	NA
GSE6011	GSM139511	Congenital	Gene Omnibus Express (GEO)	normal skeletal muscle, biological rep11		sex: Male	Age: 36 months	NA	NA	NA	NA	NA	NA	NA
GSE6011	GSM139512	Congenital	Gene Omnibus Express (GEO)	normal skeletal muscle, biological rep12		sex: Male	Age: 50 months	NA	NA	NA	NA	NA	NA	NA
GSE6011	GSM139513	Congenital	Gene Omnibus Express (GEO)	normal skeletal muscle, biological rep13		sex: Male	Age: 60 months	NA	NA	NA	NA	NA	NA	NA
GSE6011	GSM139514	Congenital	Gene Omnibus Express (GEO)	normal skeletal muscle, biological rep14		sex: Male	Age: 108 months	NA	NA	NA	NA	NA	NA	NA
GSE6011	GSM139515	Congenital	Gene Omnibus Express (GEO)	DMD skeletal muscle, biological rep1		sex: Male	Age: 1.5 months	NA	NA	NA	NA	NA	NA	NA
GSE6011	GSM139516	Congenital	Gene Omnibus Express (GEO)	DMD skeletal muscle, biological rep2		sex: Male	Age: 2.5 months	NA	NA	NA	NA	NA	NA	NA
GSE6011	GSM139517	Congenital	Gene Omnibus Express (GEO)	DMD skeletal muscle, biological rep3		sex: Male	Age: 3 months	NA	NA	NA	NA	NA	NA	NA
GSE6011	GSM139518	Congenital	Gene Omnibus Express (GEO)	DMD skeletal muscle, technical rep1		sex: Male	Age: 3 months	NA	NA	NA	NA	NA	NA	NA
GSE6011	GSM139519	Congenital	Gene Omnibus Express (GEO)	DMD skeletal muscle, biological rep4		sex: Male	Age: 5 months	NA	NA	NA	NA	NA	NA	NA
GSE6011	GSM139520	Congenital	Gene Omnibus Express (GEO)	DMD skeletal muscle, biological rep5		sex: Male	Age: 5 months	NA	NA	NA	NA	NA	NA	NA
GSE6011	GSM139521	Congenital	Gene Omnibus Express (GEO)	DMD skeletal muscle, biological rep6		sex: Male	Age: 6 months	NA	NA	NA	NA	NA	NA	NA
GSE6011	GSM139522	Congenital	Gene Omnibus Express (GEO)	DMD skeletal muscle, biological rep7		sex: Male	Age: 6 months	NA	NA	NA	NA	NA	NA	NA
GSE6011	GSM139523	Congenital	Gene Omnibus Express (GEO)	DMD skeletal muscle, biological rep8		sex: Male	Age: 7 months	NA	NA	NA	NA	NA	NA	NA
GSE6011	GSM139524	Congenital	Gene Omnibus Express (GEO)	DMD skeletal muscle, biological rep9		sex: Male	Age: 8 months	NA	NA	NA	NA	NA	NA	NA
GSE6011	GSM139525	Congenital	Gene Omnibus Express (GEO)	DMD skeletal muscle, biological rep10		sex: Male	Age: 8 months	NA	NA	NA	NA	NA	NA	NA
GSE6011	GSM139526	Congenital	Gene Omnibus Express (GEO)	DMD skeletal muscle, biological rep11		sex: Male	Age: 11 months	NA	NA	NA	NA	NA	NA	NA
GSE6011	GSM139527	Congenital	Gene Omnibus Express (GEO)	DMD skeletal muscle, biological rep12		sex: Male	Age: 12 months	NA	NA	NA	NA	NA	NA	NA
GSE6011	GSM139528	Congenital	Gene Omnibus Express (GEO)	DMD skeletal muscle, biological rep13		sex: Male	Age: 12 months	NA	NA	NA	NA	NA	NA	NA
GSE6011	GSM139529	Congenital	Gene Omnibus Express (GEO)	DMD skeletal muscle, biological rep14		sex: Male	Age: 14 months	NA	NA	NA	NA	NA	NA	NA
GSE6011	GSM139530	Congenital	Gene Omnibus Express (GEO)	DMD skeletal muscle, biological rep15		sex: Male	Age: 14 months	NA	NA	NA	NA	NA	NA	NA
GSE6011	GSM139531	Congenital	Gene Omnibus Express (GEO)	DMD skeletal muscle, biological rep16		sex: Male	Age: 15 months	NA	NA	NA	NA	NA	NA	NA
GSE6011	GSM139532	Congenital	Gene Omnibus Express (GEO)	DMD skeletal muscle, biological rep17		sex: Male	Age: 20 months	NA	NA	NA	NA	NA	NA	NA
GSE6011	GSM139533	Congenital	Gene Omnibus Express (GEO)	DMD skeletal muscle, biological rep18		sex: Male	Age: 20 months	NA	NA	NA	NA	NA	NA	NA
GSE6011	GSM139534	Congenital	Gene Omnibus Express (GEO)	DMD skeletal muscle, biological rep19		sex: Male	Age: 22 months	NA	NA	NA	NA	NA	NA	NA
GSE6011	GSM139535	Congenital	Gene Omnibus Express (GEO)	DMD skeletal muscle, biological rep20		sex: Male	Age: 28 months	NA	NA	NA	NA	NA	NA	NA
GSE6011	GSM139536	Congenital	Gene Omnibus Express (GEO)	DMD skeletal muscle, biological rep21		sex: Male	Age: 47 months	NA	NA	NA	NA	NA	NA	NA
GSE6011	GSM139537	Congenital	Gene Omnibus Express (GEO)	DMD skeletal muscle, biological rep22		sex: Male	Age: 61 months	NA	NA	NA	NA	NA	NA	NA
GSE78929	GSM2081341	ICUAW	Gene Omnibus Express (GEO)	Subject 1: ICUAW Day 7 post-ICU	vastus lateralis	age: 32	Sex: M	NA	NA	NA	NA	NA	NA	NA
GSE78929	GSM2081342	ICUAW	Gene Omnibus Express (GEO)	Subject 1: ICUAW Month 6 post-ICU	vastus lateralis	age: 32	Sex: M	NA	NA	NA	NA	NA	NA	NA
GSE78929	GSM2081343	ICUAW	Gene Omnibus Express (GEO)	Subject 2: ICUAW Day 7 pos- ICU	vastus lateralis	age: 23	Sex: M	NA	NA	NA	NA	NA	NA	NA
GSE78929	GSM2081344	ICUAW	Gene Omnibus Express (GEO)	Subject 2: ICUAW Month 6 post-ICU	vastus lateralis	age: 23	Sex: M	NA	NA	NA	NA	NA	NA	NA
GSE78929	GSM2081345	ICUAW	Gene Omnibus Express (GEO)	Subject 3: ICUAW Day7 post-ICU	vastus lateralis	age: 58	Sex: F	NA	NA	NA	NA	NA	NA	NA
GSE78929	GSM2081346	ICUAW	Gene Omnibus Express (GEO)	Subject 3: ICUAW Month 6 post-ICU	vastus lateralis	age: 58	Sex: F	NA	NA	NA	NA	NA	NA	NA
GSE78929	GSM2081347	ICUAW	Gene Omnibus Express (GEO)	Subject 4: ICUAW Day 7 post-ICU	vastus lateralis	age: 58	Sex: F	NA	NA	NA	NA	NA	NA	NA
GSE78929	GSM2081348	ICUAW	Gene Omnibus Express (GEO)	Subject 4: ICUAW Month 6 post-ICU	vastus lateralis	age: 58	Sex: F	NA	NA	NA	NA	NA	NA	NA
GSE78929	GSM2081349	ICUAW	Gene Omnibus Express (GEO)	Subject 5: ICUAW Day 7 post-ICU	vastus lateralis	age: 52	Sex: M	NA	NA	NA	NA	NA	NA	NA
GSE78929	GSM2081350	ICUAW	Gene Omnibus Express (GEO)	Subject 5: ICUAW Month 6 post-ICU	vastus lateralis	age: 52	Sex: M	NA	NA	NA	NA	NA	NA	NA
GSE78929	GSM2081351	ICUAW	Gene Omnibus Express (GEO)	Subject 6: ICUAW Day 7 post-ICU	vastus lateralis	age: 48	Sex: F	NA	NA	NA	NA	NA	NA	NA
GSE78929	GSM2081352	ICUAW	Gene Omnibus Express (GEO)	Subject 6: ICUAW Month 6 post-ICU	vastus lateralis	age: 48	Sex: F	NA	NA	NA	NA	NA	NA	NA
GSE78929	GSM2081353	ICUAW	Gene Omnibus Express (GEO)	Subject 7: ICUAW Day 7 post-ICU	vastus lateralis	age: 53	Sex: M	NA	NA	NA	NA	NA	NA	NA
GSE78929	GSM2081354	ICUAW	Gene Omnibus Express (GEO)	Subject 7: ICUAW Month 6 post-ICU	vastus lateralis	age: 53	Sex: M	NA	NA	NA	NA	NA	NA	NA
GSE78929	GSM2081355	ICUAW	Gene Omnibus Express (GEO)	Subject 8: ICUAW Day 7 post-ICU	vastus lateralis	age: 55	Sex: F	NA	NA	NA	NA	NA	NA	NA
GSE78929	GSM2081356	ICUAW	Gene Omnibus Express (GEO)	Subject 8: ICUAW Month 6 post-ICU	vastus lateralis	age: 55	Sex: F	NA	NA	NA	NA	NA	NA	NA
GSE78929	GSM2081357	ICUAW	Gene Omnibus Express (GEO)	Subject 9: ICUAW Day 7 post-ICU	vastus lateralis	age: 66	Sex: M	NA	NA	NA	NA	NA	NA	NA
GSE78929	GSM2081358	ICUAW	Gene Omnibus Express (GEO)	Subject 9: ICUAW Month 6 post-ICU	vastus lateralis	age: 66	Sex: M	NA	NA	NA	NA	NA	NA	NA
GSE78929	GSM2081359	ICUAW	Gene Omnibus Express (GEO)	Subject 10: ICUAW Day 7 post-ICU	vastus lateralis	age: 36	Sex: F	NA	NA	NA	NA	NA	NA	NA
GSE78929	GSM2081360	ICUAW	Gene Omnibus Express (GEO)	Subject 10: ICUAW Month 6 post-ICU	vastus lateralis	age: 36	Sex: F	NA	NA	NA	NA	NA	NA	NA
GSE78929	GSM2081361	ICUAW	Gene Omnibus Express (GEO)	Subject 11: Day 7 post-ICU	vastus lateralis	age: 78	Sex: M	NA	NA	NA	NA	NA	NA	NA
GSE78929	GSM2081362	ICUAW	Gene Omnibus Express (GEO)	Subject 12: Day 7 post-ICU	vastus lateralis	age: 29	Sex: F	NA	NA	NA	NA	NA	NA	NA
GSE78929	GSM2081363	ICUAW	Gene Omnibus Express (GEO)	Subject 13: Day 7 post-ICU	vastus lateralis	age: 69	Sex: F	NA	NA	NA	NA	NA	NA	NA
GSE78929	GSM2081364	ICUAW	Gene Omnibus Express (GEO)	Subject 14: Day 7 post-ICU	vastus lateralis	age: 47	Sex: M	NA	NA	NA	NA	NA	NA	NA
GSE78929	GSM2081365	ICUAW	Gene Omnibus Express (GEO)	Subject 15: Healthy control	vastus lateralis	age: 31	Sex: F	NA	NA	NA	NA	NA	NA	NA
GSE78929	GSM2081366	ICUAW	Gene Omnibus Express (GEO)	Subject 16: Healthy control	vastus lateralis	age: 38	Sex: F	NA	NA	NA	NA	NA	NA	NA
GSE78929	GSM2081367	ICUAW	Gene Omnibus Express (GEO)	Subject 17: Healthy control	vastus lateralis	age: 22	Sex: F	NA	NA	NA	NA	NA	NA	NA
GSE78929	GSM2081368	ICUAW	Gene Omnibus Express (GEO)	Subject 18: Healthy control	vastus lateralis	age: 40	Sex: M	NA	NA	NA	NA	NA	NA	NA
GSE78929	GSM2081369	ICUAW	Gene Omnibus Express (GEO)	Subject 19: Healthy control	vastus lateralis	age: 22	Sex: M	NA	NA	NA	NA	NA	NA	NA
GSE78929	GSM2081370	ICUAW	Gene Omnibus Express (GEO)	Subject 20: Healthy control	vastus lateralis	age: 38	Sex: F	NA	NA	NA	NA	NA	NA	NA
GSE78929	GSM2081371	ICUAW	Gene Omnibus Express (GEO)	Subject 21: Healthy control	vastus lateralis	age: 48	Sex: M	NA	NA	NA	NA	NA	NA	NA
GSE78929	GSM2081372	ICUAW	Gene Omnibus Express (GEO)	Subject 22: Healthy control	vastus lateralis	age: 43	Sex: F	NA	NA	NA	NA	NA	NA	NA
GSE3307AIM	GSM74356	IM	Gene Omnibus Express (GEO)	Control		NA	FSH-NHM-10UA-s2	NA	NA	NA	NA	NA	NA	NA
GSE3307AIM	GSM74357	IM	Gene Omnibus Express (GEO)	Control		NA	FSH-NHM-11UA-s2	NA	NA	NA	NA	NA	NA	NA
GSE3307AIM	GSM74358	IM	Gene Omnibus Express (GEO)	Control		NA	FSH-NHM-12UA-s2	NA	NA	NA	NA	NA	NA	NA
GSE3307AIM	GSM74359	IM	Gene Omnibus Express (GEO)	Control		NA	FSH-NHM-3UA-s2	NA	NA	NA	NA	NA	NA	NA
GSE3307AIM	GSM74360	IM	Gene Omnibus Express (GEO)	Control		NA	FSH-NHM-4UA-s2	NA	NA	NA	NA	NA	NA	NA
GSE3307AIM	GSM74361	IM	Gene Omnibus Express (GEO)	Control		NA	FSH-NHM-6UA-s2	NA	NA	NA	NA	NA	NA	NA
GSE3307AIM	GSM74362	IM	Gene Omnibus Express (GEO)	Control		NA	FSH-NHM-8UA-s2	NA	NA	NA	NA	NA	NA	NA
GSE3307AIM	GSM74363	IM	Gene Omnibus Express (GEO)	Control		NA	FSH-NHM-9UA-s2	NA	NA	NA	NA	NA	NA	NA
GSE3307AIM	GSM74402	IM	Gene Omnibus Express (GEO)	Control		NA	HUD-NHM-11aUA-s2	NA	NA	NA	NA	NA	NA	NA
GSE3307AIM	GSM74403	IM	Gene Omnibus Express (GEO)	Control		NA	HUD-NHM-12aUA-s2	NA	NA	NA	NA	NA	NA	NA
GSE3307AIM	GSM74404	IM	Gene Omnibus Express (GEO)	Control		NA	HUD-NHM-13aUA-s2	NA	NA	NA	NA	NA	NA	NA
GSE3307AIM	GSM74406	IM	Gene Omnibus Express (GEO)	Control		NA	JMH-MALHYP-1UA-s2	NA	NA	NA	NA	NA	NA	NA
GSE3307AIM	GSM74407	IM	Gene Omnibus Express (GEO)	Control		NA	JMH-MALHYP-2UA-s2	NA	NA	NA	NA	NA	NA	NA
GSE3307AIM	GSM121379	IM	Gene Omnibus Express (GEO)	disease state:JDM;		NA	YJD-JDM-10UA-S2	NA	NA	NA	NA	NA	NA	NA
GSE3307AIM	GSM121380	IM	Gene Omnibus Express (GEO)	disease state:JDM;		NA	YJD-JDM-15UA-s2	NA	NA	NA	NA	NA	NA	NA
GSE3307AIM	GSM121381	IM	Gene Omnibus Express (GEO)	disease state:JDM;		NA	YJD-JDM-25UA-s2	NA	NA	NA	NA	NA	NA	NA
GSE3307AIM	GSM121382	IM	Gene Omnibus Express (GEO)	disease state:JDM;		NA	YJD-JDM-4UA-s2	NA	NA	NA	NA	NA	NA	NA
GSE3307AIM	GSM121383	IM	Gene Omnibus Express (GEO)	disease state:JDM;		NA	YJD-JDM-12UA-s2	NA	NA	NA	NA	NA	NA	NA
GSE3307AIM	GSM121384	IM	Gene Omnibus Express (GEO)	disease state:JDM;		NA	YJD-JDM-14UA-s2	NA	NA	NA	NA	NA	NA	NA
GSE3307AIM	GSM121385	IM	Gene Omnibus Express (GEO)	disease state:JDM;		NA	YJD-JDM-18UA-s2	NA	NA	NA	NA	NA	NA	NA
GSE3307AIM	GSM121386	IM	Gene Omnibus Express (GEO)	disease state:JDM;		NA	YJD-JDM-21UA-s2	NA	NA	NA	NA	NA	NA	NA
GSE3307AIM	GSM121387	IM	Gene Omnibus Express (GEO)	disease state:JDM;		NA	YJD-JDM-2UA-s2	NA	NA	NA	NA	NA	NA	NA
GSE3307AIM	GSM121388	IM	Gene Omnibus Express (GEO)	disease state:JDM;		NA	YJD-JDM-7UA-s2	NA	NA	NA	NA	NA	NA	NA
GSE3307AIM	GSM121389	IM	Gene Omnibus Express (GEO)	disease state:JDM;		NA	YJD-JDM-9UA-S2	NA	NA	NA	NA	NA	NA	NA
GSE3307AIM	GSM121390	IM	Gene Omnibus Express (GEO)	disease state:JDM;		NA	YJD-JDM-13UA-s2	NA	NA	NA	NA	NA	NA	NA
GSE3307AIM	GSM121391	IM	Gene Omnibus Express (GEO)	disease state:JDM;		NA	YJD-JDM-16UA-s2	NA	NA	NA	NA	NA	NA	NA
GSE3307AIM	GSM121392	IM	Gene Omnibus Express (GEO)	disease state:JDM;		NA	YJD-JDM-5UA-s2	NA	NA	NA	NA	NA	NA	NA
GSE3307AIM	GSM121393	IM	Gene Omnibus Express (GEO)	disease state:JDM;		NA	YJD-JDM-8UA-s2	NA	NA	NA	NA	NA	NA	NA
GSE3307AIM	GSM121394	IM	Gene Omnibus Express (GEO)	disease state:JDM;		NA	YJD-JDM-20UA-s2	NA	NA	NA	NA	NA	NA	NA
GSE3307AIM	GSM121395	IM	Gene Omnibus Express (GEO)	disease state:JDM;		NA	YJD-JDM-6UA-s2	NA	NA	NA	NA	NA	NA	NA
GSE3307AIM	GSM121396	IM	Gene Omnibus Express (GEO)	disease state:JDM;		NA	YJD-JDM-19UA-s2	NA	NA	NA	NA	NA	NA	NA
GSE3307AIM	GSM121397	IM	Gene Omnibus Express (GEO)	disease state:JDM;		NA	YJD-JDM-23UA-s2	NA	NA	NA	NA	NA	NA	NA
GSE3307AIM	GSM121398	IM	Gene Omnibus Express (GEO)	disease state:JDM;		NA	YJD-JDM-3UA-s2	NA	NA	NA	NA	NA	NA	NA
GSE3307AIM	GSM121399	IM	Gene Omnibus Express (GEO)	disease state:JDM;		NA	YJD-JDM-1UA-s2	NA	NA	NA	NA	NA	NA	NA
GSE3307AICUAW	GSM74356	ICUAW	Gene Omnibus Express (GEO)	Control		NA	FSH-NHM-10UA-s2	NA	NA	NA	NA	NA	NA	NA
GSE3307AICUAW	GSM74357	ICUAW	Gene Omnibus Express (GEO)	Control		NA	FSH-NHM-11UA-s2	NA	NA	NA	NA	NA	NA	NA
GSE3307AICUAW	GSM74358	ICUAW	Gene Omnibus Express (GEO)	Control		NA	FSH-NHM-12UA-s2	NA	NA	NA	NA	NA	NA	NA
GSE3307AICUAW	GSM74359	ICUAW	Gene Omnibus Express (GEO)	Control		NA	FSH-NHM-3UA-s2	NA	NA	NA	NA	NA	NA	NA
GSE3307AICUAW	GSM74360	ICUAW	Gene Omnibus Express (GEO)	Control		NA	FSH-NHM-4UA-s2	NA	NA	NA	NA	NA	NA	NA
GSE3307AICUAW	GSM74361	ICUAW	Gene Omnibus Express (GEO)	Control		NA	FSH-NHM-6UA-s2	NA	NA	NA	NA	NA	NA	NA
GSE3307AICUAW	GSM74362	ICUAW	Gene Omnibus Express (GEO)	Control		NA	FSH-NHM-8UA-s2	NA	NA	NA	NA	NA	NA	NA
GSE3307AICUAW	GSM74363	ICUAW	Gene Omnibus Express (GEO)	Control		NA	FSH-NHM-9UA-s2	NA	NA	NA	NA	NA	NA	NA
GSE3307AICUAW	GSM74402	ICUAW	Gene Omnibus Express (GEO)	Control		NA	HUD-NHM-11aUA-s2	NA	NA	NA	NA	NA	NA	NA
GSE3307AICUAW	GSM74403	ICUAW	Gene Omnibus Express (GEO)	Control		NA	HUD-NHM-12aUA-s2	NA	NA	NA	NA	NA	NA	NA
GSE3307AICUAW	GSM74404	ICUAW	Gene Omnibus Express (GEO)	Control		NA	HUD-NHM-13aUA-s2	NA	NA	NA	NA	NA	NA	NA
GSE3307AICUAW	GSM74406	ICUAW	Gene Omnibus Express (GEO)	Control		NA	JMH-MALHYP-1UA-s2	NA	NA	NA	NA	NA	NA	NA
GSE3307AICUAW	GSM74407	ICUAW	Gene Omnibus Express (GEO)	Control		NA	JMH-MALHYP-2UA-s2	NA	NA	NA	NA	NA	NA	NA
GSE3307AICUAW	GSM74411	ICUAW	Gene Omnibus Express (GEO)	AQM		NA	AQM-64yM-1aUA-s2	NA	NA	NA	NA	NA	NA	NA
GSE3307AICUAW	GSM74412	ICUAW	Gene Omnibus Express (GEO)	AQM		NA	AQM-76yF-1aUA-s2	NA	NA	NA	NA	NA	NA	NA
GSE3307AICUAW	GSM74413	ICUAW	Gene Omnibus Express (GEO)	AQM		NA	AQM-77yF-1aUA-s2	NA	NA	NA	NA	NA	NA	NA
GSE3307AICUAW	GSM74414	ICUAW	Gene Omnibus Express (GEO)	AQM		NA	AQM-n66yM-1aUA-s2	NA	NA	NA	NA	NA	NA	NA
GSE3307AICUAW	GSM74415	ICUAW	Gene Omnibus Express (GEO)	AQM		NA	AQM-t66yM-1aUA-s2	NA	NA	NA	NA	NA	NA	NA
GSE3307AALS	GSM74240	ALS	Gene Omnibus Express (GEO)	ALS		NA	END-ALS-1aUA-S2	NA	NA	NA	NA	NA	NA	NA
GSE3307AALS	GSM74241	ALS	Gene Omnibus Express (GEO)	ALS		NA	END-ALS-1bUA-S2	NA	NA	NA	NA	NA	NA	NA
GSE3307AALS	GSM74242	ALS	Gene Omnibus Express (GEO)	ALS		NA	END-ALS-2aUA-S2	NA	NA	NA	NA	NA	NA	NA
GSE3307AALS	GSM74243	ALS	Gene Omnibus Express (GEO)	ALS		NA	END-ALS-2bUA-S2	NA	NA	NA	NA	NA	NA	NA
GSE3307AALS	GSM74244	ALS	Gene Omnibus Express (GEO)	ALS		NA	END-ALS-3aUA-S2	NA	NA	NA	NA	NA	NA	NA
GSE3307AALS	GSM74245	ALS	Gene Omnibus Express (GEO)	ALS		NA	END-ALS-3bUA-S2	NA	NA	NA	NA	NA	NA	NA
GSE3307AALS	GSM74246	ALS	Gene Omnibus Express (GEO)	ALS		NA	END-ALS-4aUA-S2	NA	NA	NA	NA	NA	NA	NA
GSE3307AALS	GSM74247	ALS	Gene Omnibus Express (GEO)	ALS		NA	END-ALS-4bUA-S2	NA	NA	NA	NA	NA	NA	NA
GSE3307AALS	GSM74248	ALS	Gene Omnibus Express (GEO)	ALS		NA	END-ALS-5aUA-S2	NA	NA	NA	NA	NA	NA	NA
GSE3307AALS	GSM74356	ALS	Gene Omnibus Express (GEO)	Control		NA	FSH-NHM-10UA-s2	NA	NA	NA	NA	NA	NA	NA
GSE3307AALS	GSM74357	ALS	Gene Omnibus Express (GEO)	Control		NA	FSH-NHM-11UA-s2	NA	NA	NA	NA	NA	NA	NA
GSE3307AALS	GSM74358	ALS	Gene Omnibus Express (GEO)	Control		NA	FSH-NHM-12UA-s2	NA	NA	NA	NA	NA	NA	NA
GSE3307AALS	GSM74359	ALS	Gene Omnibus Express (GEO)	Control		NA	FSH-NHM-3UA-s2	NA	NA	NA	NA	NA	NA	NA
GSE3307AALS	GSM74360	ALS	Gene Omnibus Express (GEO)	Control		NA	FSH-NHM-4UA-s2	NA	NA	NA	NA	NA	NA	NA
GSE3307AALS	GSM74361	ALS	Gene Omnibus Express (GEO)	Control		NA	FSH-NHM-6UA-s2	NA	NA	NA	NA	NA	NA	NA
GSE3307AALS	GSM74362	ALS	Gene Omnibus Express (GEO)	Control		NA	FSH-NHM-8UA-s2	NA	NA	NA	NA	NA	NA	NA
GSE3307AALS	GSM74363	ALS	Gene Omnibus Express (GEO)	Control		NA	FSH-NHM-9UA-s2	NA	NA	NA	NA	NA	NA	NA
GSE3307AALS	GSM74402	ALS	Gene Omnibus Express (GEO)	Control		NA	HUD-NHM-11aUA-s2	NA	NA	NA	NA	NA	NA	NA
GSE3307AALS	GSM74403	ALS	Gene Omnibus Express (GEO)	Control		NA	HUD-NHM-12aUA-s2	NA	NA	NA	NA	NA	NA	NA
GSE3307AALS	GSM74404	ALS	Gene Omnibus Express (GEO)	Control		NA	HUD-NHM-13aUA-s2	NA	NA	NA	NA	NA	NA	NA
GSE3307AALS	GSM74406	ALS	Gene Omnibus Express (GEO)	Control		NA	JMH-MALHYP-1UA-s2	NA	NA	NA	NA	NA	NA	NA
GSE3307AALS	GSM74407	ALS	Gene Omnibus Express (GEO)	Control		NA	JMH-MALHYP-2UA-s2	NA	NA	NA	NA	NA	NA	NA
GSE3307AMD	GSM74239	Congenital	Gene Omnibus Express (GEO)	BMD		NA	HUD-BMD-1aUA-s2	NA	NA	NA	NA	NA	NA	NA
GSE3307AMD	GSM74351	Congenital	Gene Omnibus Express (GEO)	LGMD2B		NA	FSH-Dysferlin-1UA-S2	NA	NA	NA	NA	NA	NA	NA
GSE3307AMD	GSM74352	Congenital	Gene Omnibus Express (GEO)	LGMD2B		NA	FSH-Dysferlin-2UA-s2	NA	NA	NA	NA	NA	NA	NA
GSE3307AMD	GSM74353	Congenital	Gene Omnibus Express (GEO)	LGMD2B		NA	FSH-Dysferlin-3UA-s2	NA	NA	NA	NA	NA	NA	NA
GSE3307AMD	GSM74354	Congenital	Gene Omnibus Express (GEO)	LGMD2B		NA	FSH-Dysferlin-4UA-S2	NA	NA	NA	NA	NA	NA	NA
GSE3307AMD	GSM74355	Congenital	Gene Omnibus Express (GEO)	LGMD2B		NA	FSH-Dysferlin-5UA-S2	NA	NA	NA	NA	NA	NA	NA
GSE3307AMD	GSM74356	Congenital	Gene Omnibus Express (GEO)	Control		NA	FSH-NHM-10UA-s2	NA	NA	NA	NA	NA	NA	NA
GSE3307AMD	GSM74357	Congenital	Gene Omnibus Express (GEO)	Control		NA	FSH-NHM-11UA-s2	NA	NA	NA	NA	NA	NA	NA
GSE3307AMD	GSM74358	Congenital	Gene Omnibus Express (GEO)	Control		NA	FSH-NHM-12UA-s2	NA	NA	NA	NA	NA	NA	NA
GSE3307AMD	GSM74359	Congenital	Gene Omnibus Express (GEO)	Control		NA	FSH-NHM-3UA-s2	NA	NA	NA	NA	NA	NA	NA
GSE3307AMD	GSM74360	Congenital	Gene Omnibus Express (GEO)	Control		NA	FSH-NHM-4UA-s2	NA	NA	NA	NA	NA	NA	NA
GSE3307AMD	GSM74361	Congenital	Gene Omnibus Express (GEO)	Control		NA	FSH-NHM-6UA-s2	NA	NA	NA	NA	NA	NA	NA
GSE3307AMD	GSM74362	Congenital	Gene Omnibus Express (GEO)	Control		NA	FSH-NHM-8UA-s2	NA	NA	NA	NA	NA	NA	NA
GSE3307AMD	GSM74363	Congenital	Gene Omnibus Express (GEO)	Control		NA	FSH-NHM-9UA-s2	NA	NA	NA	NA	NA	NA	NA
GSE3307AMD	GSM74364	Congenital	Gene Omnibus Express (GEO)	BMD		NA	HUD-BMD-2aUA-s2	NA	NA	NA	NA	NA	NA	NA
GSE3307AMD	GSM74365	Congenital	Gene Omnibus Express (GEO)	BMD		NA	HUD-BMD-3aUA-s2	NA	NA	NA	NA	NA	NA	NA
GSE3307AMD	GSM74366	Congenital	Gene Omnibus Express (GEO)	BMD		NA	HUD-BMD-4aUA-s2	NA	NA	NA	NA	NA	NA	NA
GSE3307AMD	GSM74367	Congenital	Gene Omnibus Express (GEO)	BMD		NA	HUD-BMD-5aUA-s2	NA	NA	NA	NA	NA	NA	NA
GSE3307AMD	GSM74368	Congenital	Gene Omnibus Express (GEO)	LGMD2A		NA	HUD-Calpain3-1aUA-s2	NA	NA	NA	NA	NA	NA	NA
GSE3307AMD	GSM74369	Congenital	Gene Omnibus Express (GEO)	LGMD2A		NA	HUD-Calpain3-1bUA-s2	NA	NA	NA	NA	NA	NA	NA
GSE3307AMD	GSM74370	Congenital	Gene Omnibus Express (GEO)	LGMD2A		NA	HUD-Calpain3-2bUA-s2	NA	NA	NA	NA	NA	NA	NA
GSE3307AMD	GSM74371	Congenital	Gene Omnibus Express (GEO)	LGMD2A		NA	HUD-Calpain3-3aUA-s2	NA	NA	NA	NA	NA	NA	NA
GSE3307AMD	GSM74372	Congenital	Gene Omnibus Express (GEO)	LGMD2A		NA	HUD-Calpain3-4aUA-s2	NA	NA	NA	NA	NA	NA	NA
GSE3307AMD	GSM74373	Congenital	Gene Omnibus Express (GEO)	LGMD2A		NA	HUD-Calpain3-5aUA-s2	NA	NA	NA	NA	NA	NA	NA
GSE3307AMD	GSM74374	Congenital	Gene Omnibus Express (GEO)	LGMD2A		NA	HUD-Calpain3-6aUA-s2	NA	NA	NA	NA	NA	NA	NA
GSE3307AMD	GSM74375	Congenital	Gene Omnibus Express (GEO)	LGMD2A		NA	HUD-Calpain3-7aUA-s2	NA	NA	NA	NA	NA	NA	NA
GSE3307AMD	GSM74376	Congenital	Gene Omnibus Express (GEO)	LGMD2A		NA	HUD-Calpain3-9aUA-s2	NA	NA	NA	NA	NA	NA	NA
GSE3307AMD	GSM74377	Congenital	Gene Omnibus Express (GEO)	DMD		NA	HUD-DMD-1aUA-s2	NA	NA	NA	NA	NA	NA	NA
GSE3307AMD	GSM74378	Congenital	Gene Omnibus Express (GEO)	DMD		NA	HUD-DMD-2aUA-s2	NA	NA	NA	NA	NA	NA	NA
GSE3307AMD	GSM74379	Congenital	Gene Omnibus Express (GEO)	DMD		NA	HUD-DMD-3aUA-s2	NA	NA	NA	NA	NA	NA	NA
GSE3307AMD	GSM74380	Congenital	Gene Omnibus Express (GEO)	DMD		NA	HUD-DMD-4aUA-s2	NA	NA	NA	NA	NA	NA	NA
GSE3307AMD	GSM74381	Congenital	Gene Omnibus Express (GEO)	DMD		NA	HUD-DMD-5aUA-s2	NA	NA	NA	NA	NA	NA	NA
GSE3307AMD	GSM74382	Congenital	Gene Omnibus Express (GEO)	Dysferlin		NA	HUD-Dysferlin-1aUA-s2	NA	NA	NA	NA	NA	NA	NA
GSE3307AMD	GSM74383	Congenital	Gene Omnibus Express (GEO)	Dysferlin		NA	HUD-Dysferlin-2aUA-s2	NA	NA	NA	NA	NA	NA	NA
GSE3307AMD	GSM74384	Congenital	Gene Omnibus Express (GEO)	Dysferin		NA	HUD-Dysferlin-3aUA-s2	NA	NA	NA	NA	NA	NA	NA
GSE3307AMD	GSM74385	Congenital	Gene Omnibus Express (GEO)	Dysferlin		NA	HUD-Dysferlin-4aUA-s2	NA	NA	NA	NA	NA	NA	NA
GSE3307AMD	GSM74386	Congenital	Gene Omnibus Express (GEO)	Dysferlin		NA	HUD-Dysferlin-5aUA-s2	NA	NA	NA	NA	NA	NA	NA
GSE3307AMD	GSM74387	Congenital	Gene Omnibus Express (GEO)	EDMD AD		NA	HUD-EDMD-1aUA-s2	NA	NA	NA	NA	NA	NA	NA
GSE3307AMD	GSM74388	Congenital	Gene Omnibus Express (GEO)	EDMD AD		NA	HUD-EDMD-2aUA-s2	NA	NA	NA	NA	NA	NA	NA
GSE3307AMD	GSM74389	Congenital	Gene Omnibus Express (GEO)	EDMD XR		NA	HUD-EDMD-3aUA-s2	NA	NA	NA	NA	NA	NA	NA
GSE3307AMD	GSM74390	Congenital	Gene Omnibus Express (GEO)	EDMD AD		NA	HUD-EDMD-4aUA-s2	NA	NA	NA	NA	NA	NA	NA
GSE3307AMD	GSM74391	Congenital	Gene Omnibus Express (GEO)	EDMD AD		NA	HUD-EDMD-5aUA-s2	NA	NA	NA	NA	NA	NA	NA
GSE3307AMD	GSM74392	Congenital	Gene Omnibus Express (GEO)	EDMD XR		NA	HUD-EDMD-6aUA-s2	NA	NA	NA	NA	NA	NA	NA
GSE3307AMD	GSM74393	Congenital	Gene Omnibus Express (GEO)	EDMD XR		NA	HUD-EDMD-7aUA-s2	NA	NA	NA	NA	NA	NA	NA
GSE3307AMD	GSM74394	Congenital	Gene Omnibus Express (GEO)	EDMD XR		NA	HUD-EDMD-8aUA-s2	NA	NA	NA	NA	NA	NA	NA
GSE3307AMD	GSM74395	Congenital	Gene Omnibus Express (GEO)	LGMD2I		NA	HUD-FKRP-1aUA-s2	NA	NA	NA	NA	NA	NA	NA
GSE3307AMD	GSM74396	Congenital	Gene Omnibus Express (GEO)	LGMD2I		NA	HUD-FKRP-1bUA-s2	NA	NA	NA	NA	NA	NA	NA
GSE3307AMD	GSM74397	Congenital	Gene Omnibus Express (GEO)	LGMD2I		NA	HUD-FKRP-3aUA-s2	NA	NA	NA	NA	NA	NA	NA
GSE3307AMD	GSM74398	Congenital	Gene Omnibus Express (GEO)	LGMD2I		NA	HUD-FKRP-6aUA-s2	NA	NA	NA	NA	NA	NA	NA
GSE3307AMD	GSM74399	Congenital	Gene Omnibus Express (GEO)	LGMD2I		NA	HUD-FKRP-6bUA-s2	NA	NA	NA	NA	NA	NA	NA
GSE3307AMD	GSM74400	Congenital	Gene Omnibus Express (GEO)	LGMD2I		NA	HUD-FKRP-7aUA-s2	NA	NA	NA	NA	NA	NA	NA
GSE3307AMD	GSM74401	Congenital	Gene Omnibus Express (GEO)	LGMD2I		NA	HUD-FKRP-7bUA-s2	NA	NA	NA	NA	NA	NA	NA
GSE3307AMD	GSM74402	Congenital	Gene Omnibus Express (GEO)	Control		NA	HUD-NHM-11aUA-s2	NA	NA	NA	NA	NA	NA	NA
GSE3307AMD	GSM74403	Congenital	Gene Omnibus Express (GEO)	Control		NA	HUD-NHM-12aUA-s2	NA	NA	NA	NA	NA	NA	NA
GSE3307AMD	GSM74404	Congenital	Gene Omnibus Express (GEO)	Control		NA	HUD-NHM-13aUA-s2	NA	NA	NA	NA	NA	NA	NA
GSE3307AMD	GSM74405	Congenital	Gene Omnibus Express (GEO)	LGMD2A		NA	HUD-unkJ-1aUA-s2	NA	NA	NA	NA	NA	NA	NA
GSE3307AMD	GSM74406	Congenital	Gene Omnibus Express (GEO)	Control		NA	JMH-MALHYP-1UA-s2	NA	NA	NA	NA	NA	NA	NA
GSE3307AMD	GSM74407	Congenital	Gene Omnibus Express (GEO)	Control		NA	JMH-MALHYP-2UA-s2	NA	NA	NA	NA	NA	NA	NA
GSE3307AMD	GSM119936	Congenital	Gene Omnibus Express (GEO)	disease state:NHM;		NA	FSH-NHM-1UA-S2	NA	NA	NA	NA	NA	NA	NA
GSE3307AMD	GSM119937	Congenital	Gene Omnibus Express (GEO)	disease state:NHM;		NA	FSH-NHM-2UA-S2	NA	NA	NA	NA	NA	NA	NA
GSE3307AMD	GSM121357	Congenital	Gene Omnibus Express (GEO)	disease state:DMD;		NA	FSH-DMD-19UA-s2	NA	NA	NA	NA	NA	NA	NA
GSE3307AMD	GSM121358	Congenital	Gene Omnibus Express (GEO)	disease state:FSHD;		NA	FSH-FSHD-20UA-s2	NA	NA	NA	NA	NA	NA	NA
GSE3307AMD	GSM121359	Congenital	Gene Omnibus Express (GEO)	disease state:FSHD;		NA	FSH-FSHD-22UA-s2	NA	NA	NA	NA	NA	NA	NA
GSE3307AMD	GSM121360	Congenital	Gene Omnibus Express (GEO)	disease state:FSHD;		NA	FSH-FSHD-5UA-s2	NA	NA	NA	NA	NA	NA	NA
GSE3307AMD	GSM121361	Congenital	Gene Omnibus Express (GEO)	disease state:DMD;		NA	FSH-DMD-25UA-s2	NA	NA	NA	NA	NA	NA	NA
GSE3307AMD	GSM121362	Congenital	Gene Omnibus Express (GEO)	disease state:FSHD;		NA	FSH-FSHD-4UA-s2	NA	NA	NA	NA	NA	NA	NA
GSE3307AMD	GSM121363	Congenital	Gene Omnibus Express (GEO)	disease state:DMD;		NA	FSH-DMD-22UA-s2	NA	NA	NA	NA	NA	NA	NA
GSE3307AMD	GSM121364	Congenital	Gene Omnibus Express (GEO)	disease state:FSHD;		NA	FSH-FSHD-3UA-s2	NA	NA	NA	NA	NA	NA	NA
GSE3307AMD	GSM121365	Congenital	Gene Omnibus Express (GEO)	disease state:FSHD;		NA	FSH-FSHD-18UA-s2	NA	NA	NA	NA	NA	NA	NA
GSE3307AMD	GSM121366	Congenital	Gene Omnibus Express (GEO)	disease state:FSHD;		NA	FSH-FSHD-19UA-s2	NA	NA	NA	NA	NA	NA	NA
GSE3307AMD	GSM121367	Congenital	Gene Omnibus Express (GEO)	disease state:FSHD;		NA	FSH-FSHD-26UA-s2	NA	NA	NA	NA	NA	NA	NA
GSE3307AMD	GSM121368	Congenital	Gene Omnibus Express (GEO)	disease state:DMD;		NA	FSH-DMD-20UA-s2	NA	NA	NA	NA	NA	NA	NA
GSE3307AMD	GSM121369	Congenital	Gene Omnibus Express (GEO)	disease state:DMD;		NA	FSH-DMD-23UA-s2	NA	NA	NA	NA	NA	NA	NA
GSE3307AMD	GSM121370	Congenital	Gene Omnibus Express (GEO)	disease state:FSHD;		NA	FSH-FSHD-21UA-s2	NA	NA	NA	NA	NA	NA	NA
GSE3307AMD	GSM121371	Congenital	Gene Omnibus Express (GEO)	disease state:FSHD;		NA	FSH-FSHD-23UA-s2	NA	NA	NA	NA	NA	NA	NA
GSE3307AMD	GSM121372	Congenital	Gene Omnibus Express (GEO)	disease state:FSHD;		NA	FSH-FSHD-25UA-s2	NA	NA	NA	NA	NA	NA	NA
GSE3307AMD	GSM121373	Congenital	Gene Omnibus Express (GEO)	disease state:FSHD;		NA	FSH-FSHD-2UA-s2	NA	NA	NA	NA	NA	NA	NA
GSE3307AMD	GSM121374	Congenital	Gene Omnibus Express (GEO)	disease state:FSHD;		NA	FSH-FSHD-1UA-s2	NA	NA	NA	NA	NA	NA	NA
GSE3307AMD	GSM121407	Congenital	Gene Omnibus Express (GEO)	disease state:FSHD;		NA	FSH-FSHD-17UA-s2	NA	NA	NA	NA	NA	NA	NA
GSE26852IM	GSM661123	IM	Gene Omnibus Express (GEO)	Normal Muscle individual 1	tissue: deltoid	gender: M	disease state: Normal Muscle	NA	NA	NA	NA	NA	NA	NA
GSE26852IM	GSM661124	IM	Gene Omnibus Express (GEO)	Normal Muscle individual 2	tissue: deltoid	gender: M	disease state: Normal Muscle	NA	NA	NA	NA	NA	NA	NA
GSE26852IM	GSM661125	IM	Gene Omnibus Express (GEO)	Normal Muscle individual 3	tissue: quadriceps	gender: M	disease state: Normal Muscle	NA	NA	NA	NA	NA	NA	NA
GSE26852IM	GSM661126	IM	Gene Omnibus Express (GEO)	Normal Muscle individual 4	tissue: deltoid	gender: M	disease state: Normal Muscle	NA	NA	NA	NA	NA	NA	NA
GSE26852IM	GSM661127	IM	Gene Omnibus Express (GEO)	Normal Muscle individual 5	tissue: quadriceps	gender: F	disease state: Normal Muscle	NA	NA	NA	NA	NA	NA	NA
GSE26852IM	GSM661128	IM	Gene Omnibus Express (GEO)	Normal Muscle individual 6	tissue: quadriceps	gender: M	disease state: Normal Muscle	NA	NA	NA	NA	NA	NA	NA
GSE26852IM	GSM661130	IM	Gene Omnibus Express (GEO)	Normal Muscle individual 7	tissue: quadriceps	gender: F	disease state: Normal Muscle	NA	NA	NA	NA	NA	NA	NA
GSE26852IM	GSM661142	IM	Gene Omnibus Express (GEO)	Polymyositis PM individual 15	tissue: deltoid	gender: F	disease state: Polymyositis PM	NA	NA	NA	NA	NA	NA	NA
GSE26852IM	GSM661143	IM	Gene Omnibus Express (GEO)	Polymyositis PM individual 16	tissue: quadriceps	gender: M	disease state: Polymyositis PM	NA	NA	NA	NA	NA	NA	NA
GSE26852IM	GSM661145	IM	Gene Omnibus Express (GEO)	Dermatomyositis DM individual 17	tissue: deltoid	gender: F	disease state: Dermatomyositis DM	NA	NA	NA	NA	NA	NA	NA
GSE26852IM	GSM661146	IM	Gene Omnibus Express (GEO)	Dermatomyositis DM individual 18	tissue: quadriceps	gender: F	disease state: Dermatomyositis DM	NA	NA	NA	NA	NA	NA	NA
GSE26852IM	GSM661147	IM	Gene Omnibus Express (GEO)	Necrotizing Myopathy individual 19	tissue: quadriceps	gender: F	disease state: Necrotizing Myopathy	NA	NA	NA	NA	NA	NA	NA
GSE26852IM	GSM661149	IM	Gene Omnibus Express (GEO)	Inflammatory Myopathy individual 20	tissue: deltoid	gender: M	disease state: Inflammatory Myopathy	NA	NA	NA	NA	NA	NA	NA
GSE26852IM	GSM661150	IM	Gene Omnibus Express (GEO)	Inflammatory Myopathy individual 21	tissue: quadriceps	gender: M	disease state: Inflammatory Myopathy	NA	NA	NA	NA	NA	NA	NA
GSE26852MD	GSM661123	Congenital	Gene Omnibus Express (GEO)	Normal Muscle individual 1	tissue: deltoid	gender: M	disease state: Normal Muscle	NA	NA	NA	NA	NA	NA	NA
GSE26852MD	GSM661124	Congenital	Gene Omnibus Express (GEO)	Normal Muscle individual 2	tissue: deltoid	gender: M	disease state: Normal Muscle	NA	NA	NA	NA	NA	NA	NA
GSE26852MD	GSM661125	Congenital	Gene Omnibus Express (GEO)	Normal Muscle individual 3	tissue: quadriceps	gender: M	disease state: Normal Muscle	NA	NA	NA	NA	NA	NA	NA
GSE26852MD	GSM661126	Congenital	Gene Omnibus Express (GEO)	Normal Muscle individual 4	tissue: deltoid	gender: M	disease state: Normal Muscle	NA	NA	NA	NA	NA	NA	NA
GSE26852MD	GSM661127	Congenital	Gene Omnibus Express (GEO)	Normal Muscle individual 5	tissue: quadriceps	gender: F	disease state: Normal Muscle	NA	NA	NA	NA	NA	NA	NA
GSE26852MD	GSM661128	Congenital	Gene Omnibus Express (GEO)	Normal Muscle individual 6	tissue: quadriceps	gender: M	disease state: Normal Muscle	NA	NA	NA	NA	NA	NA	NA
GSE26852MD	GSM661130	Congenital	Gene Omnibus Express (GEO)	Normal Muscle individual 7	tissue: quadriceps	gender: F	disease state: Normal Muscle	NA	NA	NA	NA	NA	NA	NA
GSE26852MD	GSM661131	Congenital	Gene Omnibus Express (GEO)	FSHD T2-STIR - individual 8	tissue: quadriceps	gender: M	disease state: FSHD T2-STIR -	NA	NA	NA	NA	NA	NA	NA
GSE26852MD	GSM661132	Congenital	Gene Omnibus Express (GEO)	FSHD T2-STIR - individual 9	tissue: quadriceps	gender: M	disease state: FSHD T2-STIR -	NA	NA	NA	NA	NA	NA	NA
GSE26852MD	GSM661134	Congenital	Gene Omnibus Express (GEO)	FSHD T2-STIR - individual 10	tissue: quadriceps	gender: F	disease state: FSHD T2-STIR -	NA	NA	NA	NA	NA	NA	NA
GSE26852MD	GSM661135	Congenital	Gene Omnibus Express (GEO)	FSHD T2-STIR - individual 11	tissue: quadriceps	gender: M	disease state: FSHD T2-STIR -	NA	NA	NA	NA	NA	NA	NA
GSE26852MD	GSM661137	Congenital	Gene Omnibus Express (GEO)	FSHD T2-STIR + individual 8	tissue: paravertebral	gender: M	disease state: FSHD T2-STIR +	NA	NA	NA	NA	NA	NA	NA
GSE26852MD	GSM661138	Congenital	Gene Omnibus Express (GEO)	FSHD T2-STIR + individual 12	tissue: biceps femoris	gender: M	disease state: FSHD T2-STIR +	NA	NA	NA	NA	NA	NA	NA
GSE26852MD	GSM661139	Congenital	Gene Omnibus Express (GEO)	FSHD T2-STIR + individual 13	tissue: quadriceps	gender: F	disease state: FSHD T2-STIR +	NA	NA	NA	NA	NA	NA	NA
GSE26852MD	GSM661141	Congenital	Gene Omnibus Express (GEO)	FSHD T2-STIR + individual 14	tissue: biceps femoris	gender: F	disease state: FSHD T2-STIR +	NA	NA	NA	NA	NA	NA	NA
GSE26852MD	GSM661152	Congenital	Gene Omnibus Express (GEO)	Dysferlinopathy DYS individual 22	tissue: deltoid	gender: F	disease state: Dysferlinopathy DYS	NA	NA	NA	NA	NA	NA	NA
GSE26852MD	GSM661153	Congenital	Gene Omnibus Express (GEO)	Dysferlinopathy DYS individual 23	tissue: quadriceps	gender: F	disease state: Dysferlinopathy DYS	NA	NA	NA	NA	NA	NA	NA
GSE26852MD	GSM661154	Congenital	Gene Omnibus Express (GEO)	Dysferlinopathy DYS individual 24	tissue: quadriceps	gender: F	disease state: Dysferlinopathy DYS	NA	NA	NA	NA	NA	NA	NA
GSE26852MD	GSM661155	Congenital	Gene Omnibus Express (GEO)	Dysferlinopathy DYS individual 25	tissue: deltoid	gender: M	disease state: Dysferlinopathy DYS	NA	NA	NA	NA	NA	NA	NA
GSE24215	GSM595590	DI	Gene Omnibus Express (GEO)	Muscle_t0_basal_rep8	tissue: skeletal muscle
GSE24215	GSM595591	DI	Gene Omnibus Express (GEO)	Muscle_t0_insulin-rep8	tissue: skeletal muscle
GSE24215	GSM595592	DI	Gene Omnibus Express (GEO)	Muscle_t10_basal_rep8	tissue: skeletal muscle
GSE24215	GSM595593	DI	Gene Omnibus Express (GEO)	Muscle_t10_insulin_rep8	tissue: skeletal muscle
GSE24215	GSM595594	DI	Gene Omnibus Express (GEO)	Muscle_t40_basal_rep8	tissue: skeletal muscle
GSE24215	GSM595595	DI	Gene Omnibus Express (GEO)	Muscle_t0_basal_rep9	tissue: skeletal muscle
GSE24215	GSM595596	DI	Gene Omnibus Express (GEO)	Muscle_t0_insulin-rep9	tissue: skeletal muscle
GSE24215	GSM595597	DI	Gene Omnibus Express (GEO)	Muscle_t10_basal_rep9	tissue: skeletal muscle
GSE24215	GSM595598	DI	Gene Omnibus Express (GEO)	Muscle_t10_insulin_rep9	tissue: skeletal muscle
GSE24215	GSM595599	DI	Gene Omnibus Express (GEO)	Muscle_t40_basal_rep9	tissue: skeletal muscle
GSE24215	GSM595600	DI	Gene Omnibus Express (GEO)	Muscle_t0_basal_rep10	tissue: skeletal muscle
GSE24215	GSM595601	DI	Gene Omnibus Express (GEO)	Muscle_t0_insulin-rep10	tissue: skeletal muscle
GSE24215	GSM595602	DI	Gene Omnibus Express (GEO)	Muscle_t10_basal_rep10	tissue: skeletal muscle
GSE24215	GSM595603	DI	Gene Omnibus Express (GEO)	Muscle_t10_insulin_rep10	tissue: skeletal muscle
GSE24215	GSM595604	DI	Gene Omnibus Express (GEO)	Muscle_t40_basal_rep10	tissue: skeletal muscle
GSE24215	GSM595605	DI	Gene Omnibus Express (GEO)	Muscle_t0_basal_rep1_techrep	tissue: skeletal muscle
GSE24215	GSM595606	DI	Gene Omnibus Express (GEO)	Muscle_t40_basal_rep1_techrep	tissue: skeletal muscle
GSE24215	GSM595607	DI	Gene Omnibus Express (GEO)	Muscle_t0_insulin-rep4_techrep	tissue: skeletal muscle
GSE24215	GSM595608	DI	Gene Omnibus Express (GEO)	Muscle_t40_basal_rep4_techrep	tissue: skeletal muscle
GSE24215	GSM595609	DI	Gene Omnibus Express (GEO)	Muscle_t0_basal_rep5_techrep	tissue: skeletal muscle
GSE24215	GSM595610	DI	Gene Omnibus Express (GEO)	Muscle_t0_insulin-rep6_techrep	tissue: skeletal muscle
GSE24215	GSM595611	DI	Gene Omnibus Express (GEO)	Muscle_t10_insulin_rep6_techrep	tissue: skeletal muscle
GSE24215	GSM595612	DI	Gene Omnibus Express (GEO)	Muscle_t10_basal_rep7_techrep	tissue: skeletal muscle
GSE24215	GSM595613	DI	Gene Omnibus Express (GEO)	Muscle_t0_insulin-rep8_techrep	tissue: skeletal muscle
GSE104999	GSM2813727	DI	Gene Omnibus Express (GEO)	S1_Pre	tissue: Vastus lateralis	gender: Male	subject: 1	time: Pre
GSE104999	GSM2813728	DI	Gene Omnibus Express (GEO)	S1_Post	tissue: Vastus lateralis	gender: Male	subject: 1	time: Post
GSE104999	GSM2813729	DI	Gene Omnibus Express (GEO)	S2_Pre	tissue: Vastus lateralis	gender: Male	subject: 2	time: Pre
GSE104999	GSM2813730	DI	Gene Omnibus Express (GEO)	S2_Post	tissue: Vastus lateralis	gender: Male	subject: 2	time: Post
GSE104999	GSM2813731	DI	Gene Omnibus Express (GEO)	S3_Pre	tissue: Vastus lateralis	gender: Male	subject: 3	time: Pre
GSE104999	GSM2813732	DI	Gene Omnibus Express (GEO)	S3_Post	tissue: Vastus lateralis	gender: Male	subject: 3	time: Post
GSE104999	GSM2813733	DI	Gene Omnibus Express (GEO)	S4_Pre	tissue: Vastus lateralis	gender: Male	subject: 4	time: Pre
GSE104999	GSM2813734	DI	Gene Omnibus Express (GEO)	S4_Post	tissue: Vastus lateralis	gender: Male	subject: 4	time: Post
GSE104999	GSM2813735	DI	Gene Omnibus Express (GEO)	S5_Pre	tissue: Vastus lateralis	gender: Male	subject: 5	time: Pre
GSE104999	GSM2813736	DI	Gene Omnibus Express (GEO)	S5_Post	tissue: Vastus lateralis	gender: Male	subject: 5	time: Post
GSE104999	GSM2813737	DI	Gene Omnibus Express (GEO)	S6_Pre	tissue: Vastus lateralis	gender: Male	subject: 6	time: Pre
GSE104999	GSM2813738	DI	Gene Omnibus Express (GEO)	S6_Post	tissue: Vastus lateralis	gender: Male	subject: 6	time: Post
GSE104999	GSM2813739	DI	Gene Omnibus Express (GEO)	S7_Pre	tissue: Vastus lateralis	gender: Male	subject: 7	time: Pre
GSE104999	GSM2813740	DI	Gene Omnibus Express (GEO)	S7_Post	tissue: Vastus lateralis	gender: Male	subject: 7	time: Post
GSE104999	GSM2813741	DI	Gene Omnibus Express (GEO)	S9_Pre	tissue: Vastus lateralis	gender: Male	subject: 9	time: Pre
GSE104999	GSM2813742	DI	Gene Omnibus Express (GEO)	S9_Post	tissue: Vastus lateralis	gender: Male	subject: 9	time: Post
GSE104999	GSM2813743	DI	Gene Omnibus Express (GEO)	S11_Pre	tissue: Vastus lateralis	gender: Male	subject: 11	time: Pre
GSE104999	GSM2813744	DI	Gene Omnibus Express (GEO)	S11_Post	tissue: Vastus lateralis	gender: Male	subject: 11	time: Post
GSE104999	GSM2813745	DI	Gene Omnibus Express (GEO)	S12_Pre	tissue: Vastus lateralis	gender: Male	subject: 12	time: Pre
GSE104999	GSM2813746	DI	Gene Omnibus Express (GEO)	S12_Post	tissue: Vastus lateralis	gender: Male	subject: 12	time: Post
GSE104999	GSM2813747	DI	Gene Omnibus Express (GEO)	S13_Pre	tissue: Vastus lateralis	gender: Male	subject: 13	time: Pre
GSE104999	GSM2813748	DI	Gene Omnibus Express (GEO)	S13_Post	tissue: Vastus lateralis	gender: Male	subject: 13	time: Post
GSE104999	GSM2813749	DI	Gene Omnibus Express (GEO)	S14_Pre	tissue: Vastus lateralis	gender: Male	subject: 14	time: Pre
GSE104999	GSM2813750	DI	Gene Omnibus Express (GEO)	S14_Post	tissue: Vastus lateralis	gender: Male	subject: 14	time: Post
GSE100281	GSM2677045	Chronic	Gene Omnibus Express (GEO)	Quadriceps-COPD-C14	tissue: Vastus lateralis	disease state: COPD
GSE100281	GSM2677046	Chronic	Gene Omnibus Express (GEO)	Quadriceps-COPD-C15	tissue: Vastus lateralis	disease state: COPD
GSE100281	GSM2677047	Chronic	Gene Omnibus Express (GEO)	Quadriceps-COPD-C16	tissue: Vastus lateralis	disease state: COPD
GSE100281	GSM2677048	Chronic	Gene Omnibus Express (GEO)	Quadriceps-COPD-C22	tissue: Vastus lateralis	disease state: COPD
GSE100281	GSM2677049	Chronic	Gene Omnibus Express (GEO)	Quadriceps-COPD-C23	tissue: Vastus lateralis	disease state: COPD
GSE100281	GSM2677050	Chronic	Gene Omnibus Express (GEO)	Quadriceps-COPD-C26	tissue: Vastus lateralis	disease state: COPD
GSE100281	GSM2677051	Chronic	Gene Omnibus Express (GEO)	Quadriceps-COPD-C28	tissue: Vastus lateralis	disease state: COPD
GSE100281	GSM2677052	Chronic	Gene Omnibus Express (GEO)	Quadriceps-COPD-C29	tissue: Vastus lateralis	disease state: COPD
GSE100281	GSM2677053	Chronic	Gene Omnibus Express (GEO)	Quadriceps-COPD-C30	tissue: Vastus lateralis	disease state: COPD
GSE100281	GSM2677054	Chronic	Gene Omnibus Express (GEO)	Quadriceps-COPD-C31	tissue: Vastus lateralis	disease state: COPD
GSE100281	GSM2677055	Chronic	Gene Omnibus Express (GEO)	Quadriceps-COPD-C32	tissue: Vastus lateralis	disease state: COPD
GSE100281	GSM2677056	Chronic	Gene Omnibus Express (GEO)	Quadriceps-COPD-C34	tissue: Vastus lateralis	disease state: COPD
GSE100281	GSM2677057	Chronic	Gene Omnibus Express (GEO)	Quadriceps-Healthy-H12	tissue: Vastus lateralis	disease state: Healthy
GSE100281	GSM2677058	Chronic	Gene Omnibus Express (GEO)	Quadriceps-COPD-PC10	tissue: Vastus lateralis	disease state: COPD
GSE100281	GSM2677059	Chronic	Gene Omnibus Express (GEO)	Quadriceps-COPD-PC11	tissue: Vastus lateralis	disease state: COPD
GSE100281	GSM2677060	Chronic	Gene Omnibus Express (GEO)	Quadriceps-COPD-PC1	tissue: Vastus lateralis	disease state: COPD
GSE100281	GSM2677061	Chronic	Gene Omnibus Express (GEO)	Quadriceps-COPD-PC12	tissue: Vastus lateralis	disease state: COPD
GSE100281	GSM2677062	Chronic	Gene Omnibus Express (GEO)	Quadriceps-COPD-PC13	tissue: Vastus lateralis	disease state: COPD
GSE100281	GSM2677063	Chronic	Gene Omnibus Express (GEO)	Quadriceps-COPD-PC14	tissue: Vastus lateralis	disease state: COPD
GSE100281	GSM2677064	Chronic	Gene Omnibus Express (GEO)	Quadriceps-COPD-PC15	tissue: Vastus lateralis	disease state: COPD
GSE100281	GSM2677065	Chronic	Gene Omnibus Express (GEO)	Quadriceps-COPD-PC17	tissue: Vastus lateralis	disease state: COPD
GSE100281	GSM2677066	Chronic	Gene Omnibus Express (GEO)	Quadriceps-COPD-PC19	tissue: Vastus lateralis	disease state: COPD
GSE100281	GSM2677067	Chronic	Gene Omnibus Express (GEO)	Quadriceps-COPD-PC20	tissue: Vastus lateralis	disease state: COPD
GSE100281	GSM2677068	Chronic	Gene Omnibus Express (GEO)	Quadriceps-COPD-PC2	tissue: Vastus lateralis	disease state: COPD
GSE100281	GSM2677069	Chronic	Gene Omnibus Express (GEO)	Quadriceps-COPD-PC21	tissue: Vastus lateralis	disease state: COPD
GSE100281	GSM2677070	Chronic	Gene Omnibus Express (GEO)	Quadriceps-COPD-PC23	tissue: Vastus lateralis	disease state: COPD
GSE100281	GSM2677071	Chronic	Gene Omnibus Express (GEO)	Quadriceps-COPD-PC25	tissue: Vastus lateralis	disease state: COPD
GSE100281	GSM2677072	Chronic	Gene Omnibus Express (GEO)	Quadriceps-COPD-PC28	tissue: Vastus lateralis	disease state: COPD
GSE100281	GSM2677073	Chronic	Gene Omnibus Express (GEO)	Quadriceps-COPD-PC29	tissue: Vastus lateralis	disease state: COPD
GSE100281	GSM2677074	Chronic	Gene Omnibus Express (GEO)	Quadriceps-COPD-PC31	tissue: Vastus lateralis	disease state: COPD
GSE100281	GSM2677075	Chronic	Gene Omnibus Express (GEO)	Quadriceps-COPD-PC3	tissue: Vastus lateralis	disease state: COPD
GSE100281	GSM2677076	Chronic	Gene Omnibus Express (GEO)	Quadriceps-COPD-PC32	tissue: Vastus lateralis	disease state: COPD
GSE100281	GSM2677077	Chronic	Gene Omnibus Express (GEO)	Quadriceps-COPD-PC34	tissue: Vastus lateralis	disease state: COPD
GSE100281	GSM2677078	Chronic	Gene Omnibus Express (GEO)	Quadriceps-COPD-PC36	tissue: Vastus lateralis	disease state: COPD
GSE100281	GSM2677079	Chronic	Gene Omnibus Express (GEO)	Quadriceps-COPD-PC37	tissue: Vastus lateralis	disease state: COPD
GSE100281	GSM2677080	Chronic	Gene Omnibus Express (GEO)	Quadriceps-COPD-PC38	tissue: Vastus lateralis	disease state: COPD
GSE100281	GSM2677081	Chronic	Gene Omnibus Express (GEO)	Quadriceps-COPD-PC39	tissue: Vastus lateralis	disease state: COPD
GSE100281	GSM2677082	Chronic	Gene Omnibus Express (GEO)	Quadriceps-COPD-PC40	tissue: Vastus lateralis	disease state: COPD
GSE100281	GSM2677083	Chronic	Gene Omnibus Express (GEO)	Quadriceps-COPD-PC41	tissue: Vastus lateralis	disease state: COPD
GSE100281	GSM2677084	Chronic	Gene Omnibus Express (GEO)	Quadriceps-COPD-PC4	tissue: Vastus lateralis	disease state: COPD
GSE100281	GSM2677085	Chronic	Gene Omnibus Express (GEO)	Quadriceps-COPD-PC42	tissue: Vastus lateralis	disease state: COPD
GSE100281	GSM2677086	Chronic	Gene Omnibus Express (GEO)	Quadriceps-COPD-PC43	tissue: Vastus lateralis	disease state: COPD
GSE100281	GSM2677087	Chronic	Gene Omnibus Express (GEO)	Quadriceps-COPD-PC44	tissue: Vastus lateralis	disease state: COPD
GSE100281	GSM2677088	Chronic	Gene Omnibus Express (GEO)	Quadriceps-COPD-PC45	tissue: Vastus lateralis	disease state: COPD
GSE100281	GSM2677089	Chronic	Gene Omnibus Express (GEO)	Quadriceps-COPD-PC47	tissue: Vastus lateralis	disease state: COPD
GSE100281	GSM2677090	Chronic	Gene Omnibus Express (GEO)	Quadriceps-COPD-PC48	tissue: Vastus lateralis	disease state: COPD
GSE100281	GSM2677091	Chronic	Gene Omnibus Express (GEO)	Quadriceps-COPD-PC49	tissue: Vastus lateralis	disease state: COPD
GSE100281	GSM2677092	Chronic	Gene Omnibus Express (GEO)	Quadriceps-COPD-PC50	tissue: Vastus lateralis	disease state: COPD
GSE100281	GSM2677093	Chronic	Gene Omnibus Express (GEO)	Quadriceps-COPD-PC51	tissue: Vastus lateralis	disease state: COPD
GSE100281	GSM2677094	Chronic	Gene Omnibus Express (GEO)	Quadriceps-COPD-PC5	tissue: Vastus lateralis	disease state: COPD
GSE100281	GSM2677095	Chronic	Gene Omnibus Express (GEO)	Quadriceps-COPD-PC52	tissue: Vastus lateralis	disease state: COPD
GSE100281	GSM2677096	Chronic	Gene Omnibus Express (GEO)	Quadriceps-COPD-PC53	tissue: Vastus lateralis	disease state: COPD
GSE100281	GSM2677097	Chronic	Gene Omnibus Express (GEO)	Quadriceps-COPD-PC54	tissue: Vastus lateralis	disease state: COPD
GSE100281	GSM2677098	Chronic	Gene Omnibus Express (GEO)	Quadriceps-COPD-PC55	tissue: Vastus lateralis	disease state: COPD
GSE100281	GSM2677099	Chronic	Gene Omnibus Express (GEO)	Quadriceps-COPD-PC56	tissue: Vastus lateralis	disease state: COPD
GSE100281	GSM2677100	Chronic	Gene Omnibus Express (GEO)	Quadriceps-COPD-PC57	tissue: Vastus lateralis	disease state: COPD
GSE100281	GSM2677101	Chronic	Gene Omnibus Express (GEO)	Quadriceps-COPD-PC58	tissue: Vastus lateralis	disease state: COPD
GSE100281	GSM2677102	Chronic	Gene Omnibus Express (GEO)	Quadriceps-COPD-PC59	tissue: Vastus lateralis	disease state: COPD
GSE100281	GSM2677103	Chronic	Gene Omnibus Express (GEO)	Quadriceps-COPD-PC60	tissue: Vastus lateralis	disease state: COPD
GSE100282	GSM2677104	Chronic	Gene Omnibus Express (GEO)	Quadriceps-COPD-PC61	tissue: Vastus lateralis	disease state: COPD
GSE100283	GSM2677105	Chronic	Gene Omnibus Express (GEO)	Quadriceps-COPD-PC62	tissue: Vastus lateralis	disease state: COPD
GSE100284	GSM2677106	Chronic	Gene Omnibus Express (GEO)	Quadriceps-COPD-PC63	tissue: Vastus lateralis	disease state: COPD
GSE100285	GSM2677107	Chronic	Gene Omnibus Express (GEO)	Quadriceps-COPD-PC66	tissue: Vastus lateralis	disease state: COPD
GSE100286	GSM2677108	Chronic	Gene Omnibus Express (GEO)	Quadriceps-COPD-PC67	tissue: Vastus lateralis	disease state: COPD
GSE100287	GSM2677109	Chronic	Gene Omnibus Express (GEO)	Quadriceps-COPD-PC70	tissue: Vastus lateralis	disease state: COPD
GSE100288	GSM2677110	Chronic	Gene Omnibus Express (GEO)	Quadriceps-COPD-PC71	tissue: Vastus lateralis	disease state: COPD
GSE100289	GSM2677111	Chronic	Gene Omnibus Express (GEO)	Quadriceps-COPD-PC72	tissue: Vastus lateralis	disease state: COPD
GSE100290	GSM2677112	Chronic	Gene Omnibus Express (GEO)	Quadriceps-COPD-PC73	tissue: Vastus lateralis	disease state: COPD
GSE100291	GSM2677113	Chronic	Gene Omnibus Express (GEO)	Quadriceps-COPD-PC75	tissue: Vastus lateralis	disease state: COPD
GSE100292	GSM2677114	Chronic	Gene Omnibus Express (GEO)	Quadriceps-COPD-PC77	tissue: Vastus lateralis	disease state: COPD
GSE100293	GSM2677115	Chronic	Gene Omnibus Express (GEO)	Quadriceps-COPD-PC78	tissue: Vastus lateralis	disease state: COPD
GSE100294	GSM2677116	Chronic	Gene Omnibus Express (GEO)	Quadriceps-COPD-PC79	tissue: Vastus lateralis	disease state: COPD
GSE100295	GSM2677117	Chronic	Gene Omnibus Express (GEO)	Quadriceps-COPD-PC80	tissue: Vastus lateralis	disease state: COPD
GSE100296	GSM2677118	Chronic	Gene Omnibus Express (GEO)	Quadriceps-COPD-PC81	tissue: Vastus lateralis	disease state: COPD
GSE100297	GSM2677119	Chronic	Gene Omnibus Express (GEO)	Quadriceps-COPD-PC83	tissue: Vastus lateralis	disease state: COPD
GSE100298	GSM2677120	Chronic	Gene Omnibus Express (GEO)	Quadriceps-COPD-PC85	tissue: Vastus lateralis	disease state: COPD
GSE100299	GSM2677121	Chronic	Gene Omnibus Express (GEO)	Quadriceps-COPD-PC86	tissue: Vastus lateralis	disease state: COPD
GSE100300	GSM2677122	Chronic	Gene Omnibus Express (GEO)	Quadriceps-COPD-PC87	tissue: Vastus lateralis	disease state: COPD
GSE100301	GSM2677123	Chronic	Gene Omnibus Express (GEO)	Quadriceps-COPD-PC89	tissue: Vastus lateralis	disease state: COPD
GSE100302	GSM2677124	Chronic	Gene Omnibus Express (GEO)	Quadriceps-COPD-PC9	tissue: Vastus lateralis	disease state: COPD
GSE100303	GSM2677125	Chronic	Gene Omnibus Express (GEO)	Quadriceps-Healthy-PH10	tissue: Vastus lateralis	disease state: Healthy
GSE100304	GSM2677126	Chronic	Gene Omnibus Express (GEO)	Quadriceps-Healthy-PH11	tissue: Vastus lateralis	disease state: Healthy
GSE100305	GSM2677127	Chronic	Gene Omnibus Express (GEO)	Quadriceps-Healthy-PH12	tissue: Vastus lateralis	disease state: Healthy
GSE100306	GSM2677128	Chronic	Gene Omnibus Express (GEO)	Quadriceps-Healthy-PH13	tissue: Vastus lateralis	disease state: Healthy
GSE100307	GSM2677129	Chronic	Gene Omnibus Express (GEO)	Quadriceps-Healthy-PH14	tissue: Vastus lateralis	disease state: Healthy
GSE100308	GSM2677130	Chronic	Gene Omnibus Express (GEO)	Quadriceps-Healthy-PH15	tissue: Vastus lateralis	disease state: Healthy
GSE100309	GSM2677131	Chronic	Gene Omnibus Express (GEO)	Quadriceps-Healthy-PH16	tissue: Vastus lateralis	disease state: Healthy
GSE100310	GSM2677132	Chronic	Gene Omnibus Express (GEO)	Quadriceps-Healthy-PH17	tissue: Vastus lateralis	disease state: Healthy
GSE100311	GSM2677133	Chronic	Gene Omnibus Express (GEO)	Quadriceps-Healthy-PH19	tissue: Vastus lateralis	disease state: Healthy
GSE100312	GSM2677134	Chronic	Gene Omnibus Express (GEO)	Quadriceps-Healthy-PH1	tissue: Vastus lateralis	disease state: Healthy
GSE100313	GSM2677135	Chronic	Gene Omnibus Express (GEO)	Quadriceps-Healthy-PH20	tissue: Vastus lateralis	disease state: Healthy
GSE100314	GSM2677136	Chronic	Gene Omnibus Express (GEO)	Quadriceps-Healthy-PH21	tissue: Vastus lateralis	disease state: Healthy
GSE100315	GSM2677137	Chronic	Gene Omnibus Express (GEO)	Quadriceps-Healthy-PH5	tissue: Vastus lateralis	disease state: Healthy
GSE100316	GSM2677138	Chronic	Gene Omnibus Express (GEO)	Quadriceps-Healthy-PH8	tissue: Vastus lateralis	disease state: Healthy
GSE100317	GSM2677139	Chronic	Gene Omnibus Express (GEO)	Quadriceps-Healthy-PH9	tissue: Vastus lateralis	disease state: Healthy
