# Supplementary material for: Comprehensive multi-cohort transcriptional meta-analysis of muscle diseases identifies a signature of disease severity
Source: Sci Rep. 2022 Jul 4;12:11260. doi: 10.1038/s41598-022-15003-1 (PMC9253003; doi:10.1038/s41598-022-15003-1)
Supplement: Supplementary file 14 — Supplementary Table 2. [file 41598_2022_15003_MOESM14_ESM.xlsx]

## Sheet: suppTable2.csv
SUPPLEMENTARY TABLE 2 - Differential expressed genes from Discovery Cohort "leave on disease out" meta-analysis. For each differentially expressed gene, the effect size, standard error, and FDR is included.
*Effect size is the standard mean difference (Hedge's g Log2 scale). Positive indicates upregulation in disease state, while negative indicates downregulation in disease state. FDR = Benjamini-Hochberg False discovery rate.
Gene symbol	effect Size	effectSize Standard Error	effectSize FDR
CHRNA1	1.3096	0.214219	1.56758e-06
LGMN	1.27018	0.185355	5.82412e-08
ANXA2	1.26919	0.196165	2.50773e-07
TIMP1	1.21773	0.208866	3.78605e-06
MYH3	1.16596	0.229758	5.63567e-05
GADD45A	1.16248	0.219039	2.25041e-05
MYH8	1.16074	0.235844	9.51114e-05
EEF1A1	1.15594	0.198554	3.82449e-06
C1QA	1.11917	0.197488	6.76733e-06
CD14	1.11689	0.20903	2.00561e-05
SAT1	1.10563	0.192229	4.98448e-06
CD163	1.09927	0.180384	1.6851e-06
C1R	1.0944	0.177418	1.16633e-06
CLIC1	1.09007	0.183132	2.49814e-06
UGCG	1.07782	0.200676	1.82416e-05
TUBB6	1.07391	0.197795	1.49906e-05
C1S	1.06606	0.176919	1.90352e-06
MIF	1.05977	0.188404	7.71817e-06
MYBPH	1.04729	0.21564	0.000118795
EPB41L3	1.04701	0.182691	5.34722e-06
AKR1A1	1.04072	0.18769	9.74601e-06
CDKN1A	1.03989	0.189324	1.16598e-05
CYFIP1	1.0318	0.172269	2.05018e-06
ACTC1	1.02998	0.191021	1.73718e-05
ATP1B3	1.00124	0.180482	9.69626e-06
ATP1A1	0.99969	0.206706	0.000126546
CILP	0.992558	0.17425	6.15298e-06
PLTP	0.992218	0.144033	5.82412e-08
TNFRSF21	0.991758	0.143935	5.82412e-08
TYROBP	0.987677	0.21715	0.000333546
CDC25B	0.986792	0.182249	1.55522e-05
CTSK	0.985905	0.181889	1.51714e-05
NME1	0.985877	0.193365	5.09397e-05
C1QB	0.985798	0.173797	6.66629e-06
OSBPL8	0.9807	0.169992	4.65723e-06
HEXB	0.979132	0.173744	7.51205e-06
DNMT1	0.974549	0.189924	4.60922e-05
SLC36A1	0.961259	0.201909	0.000169298
KLHL2	0.961237	0.162858	3.03201e-06
KPNA2	0.959205	0.179655	2.02807e-05
CD63	0.953779	0.197531	0.000130429
CELF2	0.952088	0.185727	4.70195e-05
SRPX	0.950676	0.192456	9.05755e-05
MVP	0.950223	0.189463	6.88914e-05
MYOF	0.949353	0.185226	4.70195e-05
F13A1	0.948738	0.144922	1.9433e-07
TMEM208	0.946038	0.168766	8.06221e-06
TMEM87A	0.940276	0.168289	8.45012e-06
CAP1	0.938766	0.165396	6.66629e-06
COL6A3	0.937982	0.193824	0.000125358
MFSD1	0.935925	0.163815	5.79059e-06
IFITM2	0.931557	0.179049	3.46666e-05
PRUNE2	0.930355	0.143911	2.50773e-07
SERPING1	0.928341	0.174124	2.07327e-05
VSIG4	0.927888	0.165606	8.06221e-06
MRC1	0.926884	0.158603	3.55987e-06
RGL1	0.926505	0.190906	0.000119406
TNFRSF10B	0.924703	0.173088	2.00561e-05
IFI16	0.924539	0.203095	0.000329348
DYNLL1	0.922665	0.180152	4.72695e-05
YWHAQ	0.917266	0.163181	7.71817e-06
TMEM50A	0.913764	0.181754	6.62826e-05
CNDP2	0.910362	0.162705	8.23771e-06
FTL	0.903783	0.179242	6.42921e-05
GBP2	0.903341	0.15632	4.56283e-06
S100A10	0.901746	0.18831	0.000150777
LIPA	0.897545	0.184294	0.000113729
PON2	0.895154	0.188283	0.000172958
C3	0.891766	0.141239	5.83084e-07
CD81	0.890893	0.190855	0.000225365
TUBA1C	0.890125	0.199641	0.000447095
HTRA1	0.888094	0.161728	1.16598e-05
STAB1	0.882596	0.157193	7.91043e-06
ATP6AP2	0.882417	0.159697	1.0662e-05
EIF3D	0.880985	0.175865	7.01835e-05
DUSP22	0.879843	0.150384	3.49797e-06
NUP93	0.872198	0.173594	6.68139e-05
CBLB	0.870465	0.176503	9.19947e-05
PABPC1	0.86867	0.178941	0.000118995
EZR	0.866076	0.199136	0.000636597
ANXA4	0.858929	0.158277	1.49906e-05
TRIM38	0.858746	0.141196	1.73478e-06
RAB31	0.858052	0.17243	7.98453e-05
DDOST	0.854739	0.177527	0.000136959
APMAP	0.851053	0.149244	6.0256e-06
LAMC1	0.850421	0.141465	1.95253e-06
LETMD1	0.847039	0.164491	4.43702e-05
GRN	0.846247	0.187342	0.000365648
DKFZP586I1420	0.83996	0.178458	0.000202241
MGP	0.83838	0.188666	0.000467176
PLA2G2A	0.837763	0.166103	6.4114e-05
FKBP11	0.83712	0.163127	4.60922e-05
LAMP1	0.835679	0.148194	7.51205e-06
CETN2	0.835058	0.138491	1.90352e-06
GPX3	0.833048	0.182417	0.000315244
RPL3	0.830413	0.177185	0.000214001
S100A6	0.827931	0.194446	0.000854749
NANS	0.826857	0.169001	0.0001059
IRAK1	0.825233	0.202104	0.00148014
STAT6	0.821522	0.150068	1.23892e-05
ITPA	0.821095	0.153833	2.03209e-05
SLC7A1	0.819669	0.154102	2.16014e-05
CFH	0.818188	0.153747	2.14984e-05
DDX39A	0.814987	0.17343	0.000206736
LAMA2	0.814959	0.134571	1.90352e-06
SEC61B	0.810343	0.177673	0.000320148
HIF1A	0.810189	0.152765	2.28216e-05
POSTN	0.809915	0.158414	4.84898e-05
CLTC	0.808257	0.145101	8.88515e-06
PRCP	0.80825	0.150352	1.8028e-05
HNMT	0.808005	0.152922	2.46516e-05
IL1R1	0.80643	0.181138	0.000456477
CAPRIN2	0.806408	0.167587	0.000138162
SH3BP5	0.806201	0.141987	6.66629e-06
SERPINA3	0.806094	0.136198	2.89578e-06
TMEM43	0.803889	0.133927	1.95253e-06
TGFBI	0.803669	0.166749	0.000134225
CMTM6	0.802712	0.170685	0.000204564
ARPC3	0.799649	0.183276	0.000611533
CHSY1	0.799628	0.161258	8.4681e-05
SCPEP1	0.796198	0.121246	1.9433e-07
ALG8	0.790277	0.159328	8.4681e-05
HEXA	0.789153	0.142706	1.05073e-05
SAE1	0.786701	0.146064	1.73718e-05
TUBB2A	0.786618	0.141694	9.6832e-06
C1RL	0.785965	0.156425	6.68139e-05
PPIB	0.785352	0.156165	6.60371e-05
TXN	0.783256	0.167012	0.000211799
MAN1A1	0.780702	0.170986	0.000315328
PREPL	0.780324	0.158595	9.51512e-05
SDCBP	0.779098	0.139803	8.85243e-06
IQGAP1	0.776104	0.118623	1.9433e-07
PFKP	0.774634	0.165672	0.000221612
ANP32B	0.771798	0.200444	0.00295847
CHI3L1	0.765278	0.145681	2.7628e-05
PPP4R1	0.764144	0.153875	8.28928e-05
CAPZA1	0.763887	0.157347	0.000118995
S100A13	0.76241	0.136728	8.83949e-06
USP3	0.759646	0.147638	4.47091e-05
THBS2	0.755357	0.152505	8.66482e-05
HSP90B1	0.754175	0.132035	5.79059e-06
CORO1C	0.753851	0.136702	1.09222e-05
TFPI	0.753482	0.118047	3.98884e-07
CKAP4	0.751704	0.130665	4.98448e-06
SWAP70	0.750925	0.139366	1.73718e-05
PTPRK	0.747763	0.137886	1.50662e-05
MANF	0.747496	0.145496	4.58721e-05
CCNG2	0.74721	0.150003	7.83785e-05
FST	0.746805	0.154285	0.000125358
NIP7	0.741577	0.145376	5.04822e-05
MAPRE1	0.737953	0.137037	1.73718e-05
PLP2	0.737613	0.159681	0.000264436
PANX1	0.736987	0.125674	3.49797e-06
HEY1	0.736638	0.108862	8.46932e-08
SNAI2	0.734497	0.176479	0.00115776
RAB13	0.731761	0.175601	0.0011367
HACD2	0.729462	0.147795	9.14037e-05
TBC1D16	0.725824	0.137754	2.6104e-05
TRMT112	0.711273	0.14804	0.000141365
ADAM10	0.710853	0.171677	0.00123966
TPP1	0.698175	0.1391	6.8339e-05
EPS8	0.692473	0.13686	5.97207e-05
MAP4K4	0.680155	0.145334	0.000218556
CERS2	0.672966	0.124942	1.73718e-05
ATP2A1	-0.696344	0.140442	8.4681e-05
RBM38	-0.703136	0.141422	8.13283e-05
ZNF76	-0.704205	0.14545	0.000125358
CS	-0.710194	0.132149	1.80473e-05
ALDOA	-0.718932	0.118899	1.90352e-06
SH2B2	-0.721484	0.124737	4.5078e-06
PTPN3	-0.723695	0.153899	0.000204564
PSTPIP2	-0.728049	0.170323	0.000817665
NDUFB11	-0.73003	0.131131	8.94869e-06
CD38	-0.746262	0.152768	0.000107977
SGCA	-0.746368	0.126198	2.89578e-06
CACNA1S	-0.746405	0.160251	0.000233044
PTP4A1	-0.750488	0.1392	1.73718e-05
ACADSB	-0.751184	0.136267	1.09273e-05
FXYD1	-0.753839	0.138733	1.49044e-05
CEP85	-0.758737	0.170958	0.000475061
PGM1	-0.760948	0.162341	0.00021386
ATP5F1D	-0.761618	0.131931	4.63876e-06
CLCN1	-0.766397	0.14418	2.16421e-05
CAPN3	-0.773813	0.130799	2.89578e-06
PNPLA4	-0.786044	0.167941	0.000218526
DUSP26	-0.792205	0.152535	3.6229e-05
GAMT	-0.800336	0.147221	1.48197e-05
SNTA1	-0.801917	0.161131	7.98453e-05
BHLHE41	-0.809364	0.157342	4.47932e-05
ENO3	-0.811209	0.160417	6.03434e-05
GYPC	-0.825507	0.181943	0.00034541
PRKCQ	-0.828868	0.150153	1.07796e-05
LMO1	-0.829291	0.150387	1.09222e-05
COX6A2	-0.830255	0.163497	5.56982e-05
SLC25A12	-0.83434	0.162108	4.45839e-05
LINC00312	-0.857687	0.188495	0.000331284
PGAM2	-0.859642	0.174414	9.26922e-05
RPL3L	-0.863319	0.165193	3.10783e-05
TAPT1	-0.865203	0.166771	3.6939e-05
GOT2	-0.880158	0.167063	2.6104e-05
LMOD1	-0.88215	0.205927	0.00080019
CA14	-0.905225	0.204571	0.00049598
FHL3	-0.906609	0.166151	1.33373e-05
ATP2B2	-0.922732	0.186582	8.8937e-05
AQP4	-0.947906	0.173291	1.25773e-05
PYGM	-0.956209	0.164253	3.82449e-06
LRRC20	-0.96836	0.168764	5.30997e-06
MN1	-0.980726	0.167473	3.49797e-06
CAMK2G	-0.996499	0.143011	5.82412e-08
