# Supplementary material for: Comprehensive multi-cohort transcriptional meta-analysis of muscle diseases identifies a signature of disease severity
Source: Sci Rep. 2022 Jul 4;12:11260. doi: 10.1038/s41598-022-15003-1 (PMC9253003; doi:10.1038/s41598-022-15003-1)
Supplement: Supplementary file 15 — Supplementary Table 3. [file 41598_2022_15003_MOESM15_ESM.xlsx]

## Sheet: suppTableXX.csv
SUPPLEMENTARY TABLE 3 - Common muscle disease module (CMDM): Validated differentially expressed genes. For each CMDM gene, the effect size, standard error, FDR, and number of studies gene is included are listed for Validation Cohort, Discovery Cohort, And Secondary Discovery Cohort.
*Effect size is the standard mean difference (Hedge's g Log2 scale). Positive indicates upregulation in disease state, while negative indicates downregulation in disease state. FDR = Benjamini-Hochberg False discovery rate. NumStudies = number of datasets. SE = standard error. #cohorts = number of cohorts with gene expression present.
	Discovery cohorts (n=30)				Validation cohorts (n=12)				Secondary Validation cohorts (n=3)
Gene Symbol	effect Size	effect Size SE	effect Size FDR	#cohorts	effect Size	effect Size SE	effect Size FDR	#cohorts	effect Size	effect Size SE	effect Size FDR	#cohorts
CHRNA1	1.3096	0.214219	1.56758e-06	30	1.12541	0.19833	7.70397e-06	12	1.79565	0.770794	0.164463	3
C3	0.891766	0.141239	5.83084e-07	30	1.08252	0.190439	7.59331e-06	12	0.800725	0.309724	0.103696	3
PANX1	0.736987	0.125674	3.49797e-06	29	0.665683	0.174701	0.00709211	12	0.38882	0.227045	0.389591	3
TMEM208	0.946038	0.168766	8.06221e-06	28	0.470071	0.275426	0.383582	11	0.830469	0.45707	0.341684	2
TNFRSF21	0.991758	0.143935	5.82412e-08	28	0.941981	0.227095	0.00262113	11	0.464045	0.206956	0.189554	2
CETN2	0.835058	0.138491	1.90352e-06	30	0.712057	0.183327	0.00568657	12	0.791739	0.233858	0.0175567	3
CILP	0.992558	0.17425	6.15298e-06	30	1.18906	0.216489	1.80946e-05	12	1.01014	0.46414	0.209577	3
KLHL2	0.961237	0.162858	3.03201e-06	27	0.893606	0.155099	5.16781e-06	10	2.10122	0.650404	0.0254628	2
TRMT112	0.711273	0.14804	0.000141365	30	0.47532	0.296958	0.428304	12	0.69842	0.71512	0.710089	3
DDOST	0.854739	0.177527	0.000136959	26	0.308369	0.236798	0.554296	11	0.32109	0.315733	0.692208	3
LETMD1	0.847039	0.164491	4.43702e-05	26	0.843848	0.172391	0.00020146	11	0.562821	0.641748	0.752304	2
HSP90B1	0.754175	0.132035	5.79059e-06	25	0.372647	0.237255	0.439892	10	0.168839	0.588477	0.939811	3
HEXA	0.789153	0.142706	1.05073e-05	29	0.540278	0.153233	0.0147233	11	-0.145291	0.300667	0.888112	3
DUSP22	0.879843	0.150384	3.49797e-06	29	0.635076	0.141673	0.000914851	12	0.070457	0.525652	0.977272	3
LGMN	1.27018	0.185355	5.82412e-08	29	1.14019	0.206756	1.65335e-05	12	1.11389	0.243043	0.000478469	3
TBC1D16	0.725824	0.137754	2.6104e-05	27	0.570893	0.16447	0.016943	12	0.839998	0.396069	0.227926	3
OSBPL8	0.9807	0.169992	4.65723e-06	30	0.827488	0.159303	6.28572e-05	12	1.30868	0.439607	0.0456449	3
IFITM2	0.931557	0.179049	3.46666e-05	30	0.599184	0.281752	0.232536	12	0.19546	0.413838	0.892945	3
AKR1A1	1.04072	0.18769	9.74601e-06	30	0.878526	0.361505	0.145997	11	2.60288	1.72242	0.475002	2
SCPEP1	0.796198	0.121246	1.9433e-07	30	0.767118	0.204169	0.0081118	12	0.0992818	0.245163	0.911112	3
CHI3L1	0.765278	0.145681	2.7628e-05	25	0.441924	0.288275	0.455156	10	-0.440202	0.834617	0.876869	2
USP3	0.759646	0.147638	4.47091e-05	28	0.38585	0.270705	0.500879	11	0.61856	0.262346	0.157099	2
FST	0.746805	0.154285	0.000125358	27	0.922729	0.217994	0.0020151	10	1.54607	0.444056	0.0136074	3
TPP1	0.698175	0.1391	6.8339e-05	28	0.585812	0.212236	0.0826789	11	-0.0918401	0.267141	0.924216	3
ITPA	0.821095	0.153833	2.03209e-05	30	0.46798	0.324912	0.494669	10	0.865442	0.459251	0.31558	3
CDKN1A	1.03989	0.189324	1.16598e-05	30	1.00926	0.343624	0.0585604	12	1.85537	0.274112	1.92057e-08	3
C1R	1.0944	0.177418	1.16633e-06	30	0.924244	0.211014	0.00124514	12	0.742657	0.670792	0.65292	3
HEY1	0.736638	0.108862	8.46932e-08	30	0.370246	0.195355	0.311227	12	0.827502	0.46788	0.364253	3
CKAP4	0.751704	0.130665	4.98448e-06	30	0.459772	0.196559	0.169005	12	0.637945	0.303351	0.23452	3
CLTC	0.808257	0.145101	8.88515e-06	30	0.633388	0.180834	0.0156017	12	0.894048	0.398289	0.188654	3
SAE1	0.786701	0.146064	1.73718e-05	30	0.549469	0.207432	0.101114	12	1.23369	0.373485	0.0214053	3
TMEM87A	0.940276	0.168289	8.45012e-06	30	0.489857	0.172838	0.0727128	12	0.670927	0.29706	0.183385	3
MYH8	1.16074	0.235844	9.51114e-05	29	1.24104	0.246692	0.000118826	12	2.00936	0.883361	0.179528	3
CERS2	0.672966	0.124942	1.73718e-05	30	0.158291	0.316957	0.869291	10	0.793442	0.266677	0.0457899	2
NIP7	0.741577	0.145376	5.04822e-05	25	0.243419	0.294139	0.75047	10	-0.0764608	0.256475	0.935641	2
GPX3	0.833048	0.182417	0.000315244	27	0.549184	0.295152	0.325309	11	-0.251793	0.303016	0.768721	3
CAMK2G	-0.996499	0.143011	5.82412e-08	30	-0.652224	0.292644	0.202152	12	-0.444787	0.145802	0.0390873	3
ATP2A1	-0.696344	0.140442	8.4681e-05	30	-0.192175	0.224005	0.739618	12	-1.70275	1.209	0.524924	3
SLC25A12	-0.83434	0.162108	4.45839e-05	30	-0.478827	0.277931	0.37771	12	-0.320395	0.571646	0.867461	3
FXYD1	-0.753839	0.138733	1.49044e-05	30	-0.534441	0.183631	0.061468	12	0.0128144	0.232691	0.990234	3
ACADSB	-0.751184	0.136267	1.09273e-05	26	-0.355709	0.266451	0.540369	11	-0.814489	0.267625	0.0396742	2
DUSP26	-0.792205	0.152535	3.6229e-05	30	-0.661118	0.148738	0.0010217	12	-0.388496	0.374107	0.681731	3
GOT2	-0.880158	0.167063	2.6104e-05	30	-0.612202	0.282874	0.221237	12	-0.299838	0.225627	0.559407	3
SH2B2	-0.721484	0.124737	4.5078e-06	29	-0.723515	0.181149	0.00410261	10	-0.572544	0.586977	0.710373	3
CS	-0.710194	0.132149	1.80473e-05	30	-0.672724	0.217183	0.04142	12	0.1848	0.479654	0.916097	3
ALDOA	-0.718932	0.118899	1.90352e-06	30	-0.427849	0.19351	0.206665	12	-1.84651	1.19177	0.461951	3
CAPN3	-0.773813	0.130799	2.89578e-06	27	-0.52463	0.242033	0.219913	11	0.398791	0.271653	0.497454	3
ATP5F1D	-0.761618	0.131931	4.63876e-06	30	-0.603127	0.180291	0.0232462	12	-0.0300593	0.318933	0.984753	3
LRRC20	-0.96836	0.168764	5.30997e-06	30	-0.63471	0.160878	0.00470302	12	-0.208493	0.344017	0.852807	3
PTP4A1	-0.750488	0.1392	1.73718e-05	30	-0.568372	0.206767	0.0845836	12	-0.258869	0.418265	0.848336	3
TAPT1	-0.865203	0.166771	3.6939e-05	27	-0.369901	0.178689	0.250774	12	-0.50632	0.187115	0.0811574	3
PYGM	-0.956209	0.164253	3.82449e-06	30	-0.432108	0.265729	0.416721	12	-1.55594	1.1159	0.532827	3
