# Supplementary material for: Comprehensive multi-cohort transcriptional meta-analysis of muscle diseases identifies a signature of disease severity
Source: Sci Rep. 2022 Jul 4;12:11260. doi: 10.1038/s41598-022-15003-1 (PMC9253003; doi:10.1038/s41598-022-15003-1)
Supplement: Supplementary file 16 — Supplementary Table 4. [file 41598_2022_15003_MOESM16_ESM.xlsx]

## Sheet: AllPways.csv
SUPPLEMENTARY TABLE 4: Gene set enrichment analysis of Gene Ontology (GO) terms enriched in the Common Muscle Disease meta-analysis.
GO Term ID	Description	setSize	enrichmentScore	NES	pvalue	p.adjust	qvalues	rank	core_enrichment
GO:1905517	macrophage migration	17	0.73027	2.06592	2.84422e-05	0.000941302	0.000728927	1416	LGALS3/CMKLR1/CCL5/CCL2/C3AR1/NUP85/THBS1/RARRES2/CKLF/C5AR1
GO:0034142	toll-like receptor 4 signaling pathway	18	0.722319	2.07312	4.24322e-05	0.00121793	0.000943141	1750	LY96/CD14/IRAK1/ITGB2/LYN/ITGAM/PIK3AP1/TNFAIP3/RIPK2/PELI1/NR1H3/TLR4
GO:0006956	complement activation	37	0.681591	2.30193	1.29246e-05	0.000561411	0.000434747	2282	C1S/C1QA/C1R/C3/C1QB/VSIG4/SERPING1/CFH/C1RL/C1QC/C2/C3AR1/PROS1/CFI/A2M/C7/C5AR1/IGLC1/TRBC1/IGKC/IGLV1-44/FCN1/CFD
GO:0072376	protein activation cascade	47	0.679171	2.40114	1.25389e-05	0.000561411	0.000434747	2282	C1S/C1QA/C1R/F13A1/C3/C1QB/VSIG4/SERPING1/CFH/PRCP/C1RL/C1QC/C2/C3AR1/PROS1/TFPI/CFI/A2M/F3/C7/FBLN1/C5AR1/IGLC1/TRBC1/IGKC/IGLV1-44/FCN1/CFD
GO:0072676	lymphocyte migration	40	0.641221	2.19865	1.28177e-05	0.000561411	0.000434747	2714	PYCARD/CCL18/AIF1/CCL5/MSN/CCL2/CXCL10/CCL8/ADAM10/CXCL11/CXCL9/CCL13/CXCL14/GPR183/ECM1/CXCL16/CKLF/ADAM17/CCL19/STK10/ITGA4/PIK3CD/TNFRSF14/CXCL13/APOD/CXCL12
GO:0071674	mononuclear cell migration	45	0.637804	2.23618	1.2621e-05	0.000561411	0.000434747	1857	ANXA1/CCL18/LGALS3/AIF1/CMKLR1/CCR1/CCL5/NBL1/CCL2/C3AR1/LYN/CXCL10/CCL8/SERPINE1/CCL13/PLA2G7/THBS1/RARRES2/C5AR1/PDGFD/CCL19/BMP5
GO:0032722	positive regulation of chemokine production	30	0.632814	2.04502	2.65774e-05	0.000885609	0.0006858	2741	MIF/CSF1R/PYCARD/POSTN/HIF1A/CD74/RIPK2/IL4R/HMOX1/IL33/TLR2/ADAM17/TLR4/TLR3/EIF2AK2/TWIST1/ADIPOQ/IL6R/EGR1
GO:0045576	mast cell activation	37	0.62518	2.11141	1.29246e-05	0.000561411	0.000434747	3168	S100A13/SYK/FCER1G/VAMP8/PLSCR1/CD84/LYN/PTPRE/IL4R/HMOX1/RAC2/CBL/LCP2/CD300A/NDRG1/FGR/RASGRP1/PIK3CD/LAT2/VAMP7/FER/BTK/SNAP23/KIT
GO:0033627	cell adhesion mediated by integrin	44	0.614662	2.146	1.2661e-05	0.000561411	0.000434747	1662	SYK/SWAP70/CCL5/SNAI2/LYN/CYP1B1/FERMT3/SERPINE1/NCKAP1L/PIEZO1/LPXN/FBN1/PLAU/ITGAV/NPNT/DPP4/COL16A1/CIB1/ADA/TGFB2/SFRP2/ADAM17
GO:0030574	collagen catabolic process	47	0.608766	2.15223	1.25389e-05	0.000561411	0.000434747	3177	CTSK/COL6A3/COL5A2/COL3A1/CTSS/COL1A2/CST3/CTSB/MMP2/FAP/COL4A1/COL1A1/CTSD/COL5A1/COL6A2/COL4A2/PHYKPL/COL6A6/COL8A1/COL18A1/MMP9/ADAMTS2/COL12A1/ITGB1/CTSL/MMP19/PEPD/MMP3/COL5A3
GO:0060337	type I interferon signaling pathway	62	0.608558	2.25825	1.21014e-05	0.000561411	0.000434747	3117	GBP2/HLA-A/PSMB8/IFITM2/IFITM1/HLA-C/HLA-B/IRF8/SP100/IFITM3/HLA-E/IRF7/IRF9/STAT1/ADAR/HLA-G/STAT2/OAS1/HLA-F/IFI6/SAMHD1/ISG20/MX2/IFI27/PTPN2/ISG15/NLRC5/IFI35/MX1/IFIT3/JAK1/IP6K2/IRF1/BST2/IFIT2/EGR1/OAS3/OAS2/RNASEL/USP18/PTPN1
GO:0071357	cellular response to type I interferon	62	0.608558	2.25825	1.21014e-05	0.000561411	0.000434747	3117	GBP2/HLA-A/PSMB8/IFITM2/IFITM1/HLA-C/HLA-B/IRF8/SP100/IFITM3/HLA-E/IRF7/IRF9/STAT1/ADAR/HLA-G/STAT2/OAS1/HLA-F/IFI6/SAMHD1/ISG20/MX2/IFI27/PTPN2/ISG15/NLRC5/IFI35/MX1/IFIT3/JAK1/IP6K2/IRF1/BST2/IFIT2/EGR1/OAS3/OAS2/RNASEL/USP18/PTPN1
GO:0034340	response to type I interferon	65	0.605525	2.26374	1.20349e-05	0.000561411	0.000434747	3117	GBP2/HLA-A/PSMB8/IFITM2/IFITM1/HLA-C/HLA-B/IRF8/SP100/IFITM3/HLA-E/IRF7/IRF9/STAT1/ADAR/HLA-G/STAT2/OAS1/HLA-F/IFI6/SAMHD1/ISG20/C19orf66/MX2/IFI27/PTPN2/TRIM56/ISG15/NLRC5/IFI35/MX1/IFIT3/JAK1/IP6K2/IRF1/BST2/IFIT2/EGR1/OAS3/OAS2/RNASEL/USP18/PTPN1
GO:1902041	regulation of extrinsic apoptotic signaling pathway via death domain receptors	44	0.604738	2.11135	1.2661e-05	0.000561411	0.000434747	2913	DAPK1/TNFRSF10B/LGALS3/FAS/SP100/PTEN/SERPINE1/PMAIP1/TNFAIP3/STX4/THBS1/HMOX1/PEA15/HMGB2/SFRP2/STK4/CASP8/ARHGEF2/TNFSF10/BMP5/TRADD/RIPK1/SFRP1/TIMP3/BCL2L1/TNFRSF10A/GPX1/MAL
GO:0032677	regulation of interleukin-8 production	36	0.601538	2.02072	0.000116692	0.00217512	0.00168438	2487	CD14/ANXA4/ANXA1/PYCARD/TMSB4X/CD58/SERPINE1/F2R/CD2/TLR2/TLR5/TLR4/TLR3/TLR8/BCL10/ARRB1/RIPK1/FCN1/DDX58/ADIPOQ
GO:0042590	antigen processing and presentation of exogenous peptide antigen via MHC class I	68	0.598272	2.25317	1.19636e-05	0.000561411	0.000434747	2985	HLA-A/PSMB8/PDIA3/B2M/TAP1/HLA-C/HLA-B/FCER1G/PSME1/VAMP8/NCF4/HLA-E/CYBB/PSMB9/NCF2/HLA-G/HLA-F/ITGAV/SEC22B/TAPBP/PSMB7/PSMA5/ITGB5/PSMB1/PSMD5/TAP2/PSMA4/CALR/PSMD10/CYBA/PSMC6/PSMB4/PSMC5/LNPEP/SNAP23/PSMC1
GO:0032963	collagen metabolic process	75	0.592538	2.26623	1.18115e-05	0.000561411	0.000434747	3177	CTSK/ERRFI1/COL6A3/COL5A2/COL3A1/CTSS/COL1A2/HIF1A/CCL2/CST3/CTSB/MMP2/CTGF/FAP/COL4A1/F2R/TGFB3/SUCO/COL1A1/CTSD/COL5A1/SERPINH1/COL6A2/COL4A2/PDGFRB/PHYKPL/COL6A6/COL8A1/MFAP4/TRAM2/P2RX7/P3H2/COL18A1/MMP9/ADAMTS2/COL12A1/P3H1/CIITA/ITGB1/CTSL/MMP19/PEPD/MMP3/COL5A3
GO:0002479	antigen processing and presentation of exogenous peptide antigen via MHC class I, TAP-dependent	66	0.590797	2.21483	1.20029e-05	0.000561411	0.000434747	2985	HLA-A/PSMB8/PDIA3/B2M/TAP1/HLA-C/HLA-B/PSME1/VAMP8/NCF4/HLA-E/CYBB/PSMB9/NCF2/HLA-G/HLA-F/ITGAV/SEC22B/TAPBP/PSMB7/PSMA5/ITGB5/PSMB1/PSMD5/TAP2/PSMA4/CALR/PSMD10/CYBA/PSMC6/PSMB4/PSMC5/SNAP23/PSMC1
GO:0060333	interferon-gamma-mediated signaling pathway	69	0.589302	2.22461	1.19446e-05	0.000561411	0.000434747	1433	VCAM1/GBP2/HLA-A/NMI/TRIM38/B2M/HLA-C/HLA-B/HLA-DRA/IRF8/SP100/NCAM1/CD44/HLA-E/GBP1/HLA-DPA1/IRF7/HLA-DRB1/HLA-DPB1/IRF9/STAT1/TRIM21/HLA-G/TRIM22/OAS1/HLA-F/MT2A/IFNGR1/PTPN2/TRIM5/NR1H3/TRIM25/MID1/NLRC5
GO:0034341	response to interferon-gamma	108	0.588547	2.36892	1.12816e-05	0.000561411	0.000434747	1947	VCAM1/GBP2/MRC1/HLA-A/DAPK1/NMI/IFITM2/TRIM38/B2M/IFITM1/HLA-C/HLA-B/HLA-DRA/CCL18/AIF1/IRF8/SP100/CCL5/NCAM1/CCL2/IFITM3/CD44/HLA-E/GBP1/CCL8/HLA-DPA1/IRF7/CD58/HLA-DRB1/HLA-DPB1/IRF9/STAT1/TRIM21/HLA-G/CD86/TRIM22/CCL13/OAS1/HLA-F/MT2A/IFNGR1/C19orf66/PTPN2/TRIM5/SEC61A1/CXCL16/NR1H3/TRIM25/MID1/NLRC5/GCH1/HCK/CCL19/TLR3/HLA-DQB1/JAK1/PARP9
GO:0071346	cellular response to interferon-gamma	91	0.584217	2.29829	1.15238e-05	0.000561411	0.000434747	1911	VCAM1/GBP2/MRC1/HLA-A/DAPK1/NMI/TRIM38/B2M/HLA-C/HLA-B/HLA-DRA/CCL18/AIF1/IRF8/SP100/CCL5/NCAM1/CCL2/CD44/HLA-E/GBP1/CCL8/HLA-DPA1/IRF7/CD58/HLA-DRB1/HLA-DPB1/IRF9/STAT1/TRIM21/HLA-G/TRIM22/CCL13/OAS1/HLA-F/MT2A/IFNGR1/PTPN2/TRIM5/NR1H3/TRIM25/MID1/NLRC5/HCK/CCL19/TLR3/HLA-DQB1/JAK1
GO:0002474	antigen processing and presentation of peptide antigen via MHC class I	84	0.583946	2.27133	1.16431e-05	0.000561411	0.000434747	2170	HLA-A/PSMB8/PDIA3/B2M/TAP1/HLA-C/HLA-B/FCER1G/PSME1/VAMP8/SEC31A/NCF4/HLA-E/CYBB/PSMB9/SEC24D/NCF2/CANX/HLA-G/HLA-F/BCAP31/SEC24A/ITGAV/SEC22B/TAPBP/PSMB7/PSMA5/ITGB5/PSMB1/MR1/PSMD5/TAP2/PSMA4/ERAP2/CALR/PSMD10/CYBA
GO:1990266	neutrophil migration	52	0.583625	2.10133	1.23759e-05	0.000561411	0.000434747	1667	SYK/FCER1G/CCL18/LGALS3/JAM3/IL1R1/THBS4/ITGB2/CCL5/CCL2/C3AR1/CD74/CCL8/NCKAP1L/CCL13/RAC2/CKLF/ITGA9/C5AR1/TGFB2/CCL19
GO:0044259	multicellular organismal macromolecule metabolic process	79	0.574683	2.21557	1.17182e-05	0.000561411	0.000434747	3177	CTSK/ERRFI1/COL6A3/COL5A2/COL3A1/CTSS/COL1A2/HIF1A/CCL2/AKR1C3/CST3/CTSB/MMP2/CTGF/FAP/COL4A1/F2R/TGFB3/SUCO/COL1A1/CTSD/COL5A1/SERPINH1/COL6A2/COL4A2/PDGFRB/PHYKPL/COL6A6/COL8A1/MFAP4/TRAM2/P2RX7/P3H2/COL18A1/MMP9/ADAMTS2/COL12A1/P3H1/CIITA/ITGB1/CTSL/MMP19/PEPD/MMP3/COL5A3
GO:0071621	granulocyte chemotaxis	61	0.574571	2.12647	1.21272e-05	0.000561411	0.000434747	1667	ANXA1/SYK/FCER1G/CCL18/LGALS3/JAM3/THBS4/CMKLR1/ITGB2/CCL5/CCL2/C3AR1/CD74/CCL8/NCKAP1L/CCL13/THBS1/RAC2/RARRES2/CKLF/ITGA9/C5AR1/IL17RA/TGFB2/CCL19
GO:0097530	granulocyte migration	66	0.570417	2.13842	1.20029e-05	0.000561411	0.000434747	1667	ANXA1/SYK/FCER1G/CCL18/LGALS3/JAM3/IL1R1/THBS4/CMKLR1/ITGB2/CCL5/CCL2/C3AR1/CD74/CCL8/NCKAP1L/CCL13/THBS1/RAC2/RARRES2/CKLF/CD300A/ITGA9/C5AR1/IL17RA/TGFB2/CCL19
GO:0002685	regulation of leukocyte migration	99	0.562287	2.23785	1.14046e-05	0.000561411	0.000434747	2950	ANXA1/PYCARD/LGALS3/JAM3/AIF1/IL1R1/SWAP70/THBS4/CMKLR1/CCR1/CCL5/MSN/NBL1/CCL2/C3AR1/LYN/CD74/CXCL10/ADAM10/SERPINE1/NCKAP1L/CXCL11/THY1/CXCL9/CXCL14/PLA2G7/THBS1/HMOX1/RAC2/ECM1/RARRES2/CD300A/C5AR1/ADA/IL33/PDGFD/ADAM17/CCL19/STK10/BMP5/ITGA4/CALR/TNFRSF14/PLVAP/CXCL13/APOD/IL6R/CXCL12/PTGER4/PGF/CAMK1D/GPSM3
GO:2000106	regulation of leukocyte apoptotic process	61	0.559918	2.07224	2.42545e-05	0.000836865	0.000648054	2854	MIF/HCLS1/ANXA1/FCER1G/LGALS3/HIF1A/FAS/CCL5/LYN/CD74/DOCK8/PTEN/IRF7/AXL/MERTK/ADA/SLC39A10/TGFB2/PRELID1/ADAM17/CCL19/BCL10/TP53/PIK3CD/P2RX7/GIMAP8/FOXP1/CXCL12/BTK
GO:0006959	humoral immune response	89	0.549282	2.15451	1.15524e-05	0.000561411	0.000434747	2468	C1S/C1QA/C1R/TNFRSF21/C3/C1QB/VSIG4/SERPING1/RNASE6/CFH/PLA2G2A/LYZ/C1RL/C1QC/C2/CCL2/HIST1H2BK/C3AR1/HLA-E/PROS1/BLNK/LY86/CFI/A2M/SLPI/GPR183/RBPJ/C7/JCHAIN/ATOX1/C5AR1/IGLC1/TRBC1/DMBT1/HLA-DQB1/GNLY/IGKC/IGLV1-44/FCN1/TRAF3IP2/CFD/PDZD11/CXCL13
GO:0030595	leukocyte chemotaxis	115	0.54526	2.21218	1.12029e-05	0.000561411	0.000434747	1667	ANXA1/SYK/FCER1G/CCL18/LGALS3/JAM3/AIF1/SWAP70/THBS4/CMKLR1/CCR1/CXCR4/ITGB2/CCL5/NBL1/CCL2/C3AR1/LYN/CD74/CXCL10/CCL8/ADAM10/SERPINE1/NCKAP1L/CXCL11/CXCL9/CCL13/CXCL14/CORO1A/NUP85/PLA2G7/GPR183/THBS1/RAC2/LYST/RARRES2/CXCL16/CKLF/ITGA9/CCR5/C5AR1/IL17RA/TGFB2/ADAM17/CCL19
GO:0002576	platelet degranulation	98	0.540872	2.14969	1.1417e-05	0.000561411	0.000434747	1633	TIMP1/F13A1/CD63/SERPING1/ANXA5/LGALS3BP/SYK/FCER1G/TMSB4X/MANF/PSAP/PLEK/FAM3C/LYN/SERPINA3/PROS1/LHFPL2/SPARC/FERMT3/SRGN/MAGED2/SERPINE1/A2M/PECAM1/ISLR/ACTN1/TGFB3/IGF1/THBS1/FAM49B/CD109/ECM1/RARRES2/TMX3/APLP2/CD9/HABP4/FN1/TGFB2/LAMP2/SOD1
GO:0045807	positive regulation of endocytosis	84	0.540299	2.10155	1.16431e-05	0.000561411	0.000434747	2202	ANXA2/CD14/C3/CD63/DAB2/B2M/SYK/PYCARD/FCER1G/DOCK2/PPT1/C2/CCL2/CD47/SERPINE1/APOE/NCKAP1L/FMR1/AXL/ITGAV/GPC3/ANKFY1/CBL/MERTK/SFRP4/CCL19/HIP1/ARRB1/TBC1D5/CALR/AHI1/CYBA/RAB27A/DLL1/ACTN4
GO:0048002	antigen processing and presentation of peptide antigen	144	0.536747	2.23365	1.09318e-05	0.000561411	0.000434747	2390	LGMN/HLA-A/DYNLL1/PSMB8/PDIA3/B2M/TAP1/HLA-C/HLA-DMA/HLA-B/PYCARD/MARCH1/FCER1G/KIF2A/HLA-DRA/CTSS/CLTC/PSME1/VAMP8/SEC31A/NCF4/HLA-DMB/CD74/HLA-E/CYBB/HLA-DPA1/RACGAP1/HLA-DRB1/PSMB9/HLA-DPB1/SEC24D/NCF2/CANX/HLA-G/HLA-F/BCAP31/SEC24A/CTSD/ITGAV/DYNC1I2/AP2M1/SEC22B/KIF3B/KLC1/TAPBP/CLTA/PSMB7/PSMA5/CD209/ITGB5/DYNC1H1/PSMB1/HLA-DQB1/MR1/PSMD5/TAP2/PSMA4/ERAP2/CALR/PSMD10/CYBA/KIFAP3/AP2A2/PSMC6
GO:0019882	antigen processing and presentation	170	0.534688	2.26321	1.07408e-05	0.000561411	0.000434747	2390	LGMN/HLA-A/DYNLL1/PSMB8/PDIA3/B2M/TAP1/HLA-C/HLA-DMA/HLA-B/PYCARD/MARCH1/FCER1G/KIF2A/HLA-DRA/CTSS/CLTC/PSME1/RAB32/VAMP8/SEC31A/NCF4/HLA-DMB/CD74/HLA-E/CYBB/HLA-DPA1/RAB8B/RACGAP1/HLA-DRB1/PSMB9/HLA-DPB1/SEC24D/NCF2/CANX/HLA-G/HLA-F/BCAP31/SEC24A/CTSD/THBS1/ITGAV/LILRB2/DYNC1I2/AP2M1/SEC22B/MICB/KIF3B/KLC1/TAPBP/CLTA/PSMB7/PSMA5/CCL19/CD209/ITGB5/DYNC1H1/PSMB1/HLA-DQB1/MR1/PSMD5/TAP2/PSMA4/WAS/E…
GO:0006909	phagocytosis	162	0.533747	2.24902	1.0791e-05	0.000561411	0.000434747	2271	CD14/C3/SRPX/CYFIP1/ANXA1/SYK/PYCARD/FCGR2A/FCER1G/ARPC5/DOCK2/AIF1/MEGF10/CORO1C/ARPC3/IRF8/ITGB2/C2/ACTR3/CCL2/COLEC12/ABCA1/LYN/CD47/ARPC1B/PTEN/NCKAP1L/RUBCN/WASF2/PECAM1/CDC42SE1/CORO1A/WIPF1/AXL/THBS1/ITGAV/MYH9/PDIA6/FYN/CLEC7A/YES1/MAPK1/SYT11/NR1H3/ABI1/CD300A/MERTK/ATG3/IGLC1/GSN/TRBC1/ARPC1A/HCK/CSNK1A1/IGKC/FGR/ELMO1/WAS/IGLV1-44/CALR/FCN1/ACTB/VAV3/CYBA/RAB27A/LRP1/ACTR2/MARCO/P2RX7
GO:0002478	antigen processing and presentation of exogenous peptide antigen	133	0.53292	2.19886	1.10272e-05	0.000561411	0.000434747	2985	LGMN/HLA-A/DYNLL1/PSMB8/PDIA3/B2M/TAP1/HLA-C/HLA-DMA/HLA-B/FCER1G/KIF2A/HLA-DRA/CTSS/CLTC/PSME1/VAMP8/SEC31A/NCF4/HLA-DMB/CD74/HLA-E/CYBB/HLA-DPA1/RACGAP1/HLA-DRB1/PSMB9/HLA-DPB1/SEC24D/NCF2/CANX/HLA-G/HLA-F/SEC24A/CTSD/ITGAV/DYNC1I2/AP2M1/SEC22B/KIF3B/KLC1/TAPBP/CLTA/PSMB7/PSMA5/ITGB5/DYNC1H1/PSMB1/HLA-DQB1/PSMD5/TAP2/PSMA4/CALR/PSMD10/CYBA/KIFAP3/AP2A2/PSMC6/PSMB4/DYNC1I1/HLA-DQA1/CTSL/PSMC5/LN…
GO:0050707	regulation of cytokine secretion	87	0.532052	2.08003	1.15851e-05	0.000561411	0.000434747	2734	CD14/TNFRSF21/MIF/CSF1R/ANXA4/ANXA1/SYK/PYCARD/EZR/TMSB4X/POSTN/PANX1/CASP1/LYN/GBP1/SRGN/CD58/F2R/NLRP1/IL4R/SYT11/XBP1/CD2/IL17RA/FN1/IL33/TLR2/CCL19/TLR5/TLR4/TRIM27/TLR8/FGR/RASGRP1/TWIST1/FCN1/TNFRSF14/P2RX7/GSDMD/LRRC32/FOXP1/BTN2A2/PTGER4
GO:0019884	antigen processing and presentation of exogenous antigen	137	0.528767	2.18916	1.09867e-05	0.000561411	0.000434747	2390	LGMN/HLA-A/DYNLL1/PSMB8/PDIA3/B2M/TAP1/HLA-C/HLA-DMA/HLA-B/FCER1G/KIF2A/HLA-DRA/CTSS/CLTC/PSME1/VAMP8/SEC31A/NCF4/HLA-DMB/CD74/HLA-E/CYBB/HLA-DPA1/RACGAP1/HLA-DRB1/PSMB9/HLA-DPB1/SEC24D/NCF2/CANX/HLA-G/HLA-F/SEC24A/CTSD/ITGAV/DYNC1I2/AP2M1/SEC22B/KIF3B/KLC1/TAPBP/CLTA/PSMB7/PSMA5/ITGB5/DYNC1H1/PSMB1/HLA-DQB1/PSMD5/TAP2/PSMA4/CALR/PSMD10/CYBA/CD1C/KIFAP3/AP2A2/PSMC6
GO:0050663	cytokine secretion	103	0.528645	2.11532	1.1344e-05	0.000561411	0.000434747	3268	CD14/TNFRSF21/MIF/CSF1R/ANXA4/ANXA1/S100A13/SYK/PYCARD/EZR/TMSB4X/POSTN/PANX1/CASP1/CHI3L1/ABCA1/LYN/GBP1/SRGN/CD58/F2R/NLRP1/IL4R/RBPJ/ITGAV/SYT11/LCP2/XBP1/CD2/BTN3A2/IL17RA/FN1/IL33/TLR2/CCL19/TLR5/TLR4/TRIM27/TLR8/FGR/RASGRP1/TWIST1/FCN1/TNFRSF14/P2RX7/GSDMD/LRRC32/FOXP1/BTN2A2/PTGER4/RAB1A/PNP/SPTBN1/BTN3A1/LEP/ABL1/CD34
GO:0050900	leukocyte migration	258	0.527222	2.30752	1.03725e-05	0.000561411	0.000434747	3268	MIF/VCAM1/ATP1B3/TNFRSF10B/ANXA1/SYK/FPR3/PYCARD/FCER1G/CCL18/LGALS3/JAM3/AIF1/PPIA/COL1A2/IL1R1/SWAP70/THBS4/CMKLR1/CCR1/CXCR4/ITGB2/CCL5/MSN/NBL1/CCL2/CD84/C3AR1/CD44/LYN/CD74/CXCL10/PROS1/CCL8/ADAM10/CD47/DOCK8/EPS8/SLC7A7/CD58/ITGAM/SERPINE1/NCKAP1L/CD48/CXCL11/THY1/CXCL9/PECAM1/CCL13/CXCL14/CORO1A/NUP85/PLA2G7/GPR183/COL1A1/THBS1/SDC2/HMOX1/ITGAV/MYH9/FYN/RAC2/SLC7A6/LYST/ECM1/JCHAIN/RARRES2…
GO:0071887	leukocyte apoptotic process	76	0.524198	2.00888	2.35727e-05	0.000836865	0.000648054	2917	TNFRSF21/MIF/HCLS1/ANXA1/FCER1G/LGALS3/HIF1A/FAS/CCL5/LYN/CD74/DOCK8/PTEN/IRF7/AXL/MERTK/ADA/SLC39A10/TGFB2/PRELID1/ADAM17/CCL19/BCL10/KDELR1/TP53/RIPK1/TRAF3IP2/PIK3CD/P2RX7/GIMAP8/FOXP1/CXCL12/BTK/CTSL
GO:0030198	extracellular matrix organization	221	0.523418	2.26588	1.04893e-05	0.000561411	0.000434747	3351	ANXA2/TIMP1/CTSK/VCAM1/COL6A3/HTRA1/COL5A2/LAMC1/TGFBI/COL3A1/LAMA2/CTSS/JAM3/TNC/POSTN/COL1A2/CAPN2/ITGB2/VCAN/SPP1/LUM/LCP1/CD44/ABI3BP/ADAM10/LAMB1/FBLN5/SPARC/CD47/CYP1B1/GPM6B/CST3/PXDN/TIMP2/ITGAM/SERPINE1/MMP2/OLFML2A/CTGF/ECM2/A2M/BGN/PLOD3/PECAM1/PRDX4/LOXL1/FAP/COL4A1/CYR61/DPT/DCN/CCDC80/LOX/ANTXR1/COL1A1/COL14A1/THBS1/FBN1/ITGAV/SH3PXD2B/LOXL2/COL5A1/NPNT/ELN/SULF2/SERPINH1/COL6A2/TGF…
GO:0043062	extracellular structure organization	222	0.522539	2.26287	1.04834e-05	0.000561411	0.000434747	3351	ANXA2/TIMP1/CTSK/VCAM1/COL6A3/HTRA1/COL5A2/LAMC1/TGFBI/COL3A1/LAMA2/CTSS/JAM3/TNC/POSTN/COL1A2/CAPN2/ITGB2/VCAN/SPP1/LUM/LCP1/CD44/ABI3BP/ADAM10/LAMB1/FBLN5/SPARC/CD47/CYP1B1/GPM6B/CST3/PXDN/TIMP2/ITGAM/SERPINE1/MMP2/OLFML2A/CTGF/ECM2/A2M/BGN/PLOD3/PECAM1/PRDX4/LOXL1/FAP/COL4A1/CYR61/DPT/DCN/CCDC80/LOX/ANTXR1/COL1A1/COL14A1/THBS1/FBN1/ITGAV/SH3PXD2B/LOXL2/COL5A1/NPNT/ELN/SULF2/SERPINH1/COL6A2/TGF…
GO:0051607	defense response to virus	163	0.522007	2.20107	1.07836e-05	0.000561411	0.000434747	2915	IFI16/HTRA1/IFITM2/TRIM38/B2M/IFITM1/PYCARD/DOCK2/ZC3HAV1/PLSCR1/IFITM3/CXCL10/GBP1/BIRC3/PTPRC/IRF7/IFIT5/IRF9/PMAIP1/STAT1/HERC5/ADAR/CXCL9/CD86/TRIM22/BNIP3L/CD4/STAT2/OAS1/TNFAIP3/SAMHD1/ISG20/IFNGR1/DDX60/FYN/C19orf66/FAM111A/MX2/LYST/TRIM5/SERINC3/EIF2AK4/TRIM25/TRIM56/ISG15/AP2M1/NLRC5/MICB/IL33/IFI44L/MX1/HCK/DMBT1/IFIT3/TLR3/APOBEC3C/EIF2AK2/POLR3C/TSPAN6/TBK1/TLR8/ELMO1/MICA/CD8A/TRAF3I…
GO:0097529	myeloid leukocyte migration	100	0.519888	2.07206	1.13887e-05	0.000561411	0.000434747	1667	ANXA1/SYK/FCER1G/CCL18/LGALS3/JAM3/AIF1/IL1R1/SWAP70/THBS4/CMKLR1/CCR1/ITGB2/CCL5/NBL1/CCL2/C3AR1/LYN/CD74/CXCL10/CCL8/SERPINE1/NCKAP1L/CCL13/NUP85/PLA2G7/THBS1/RAC2/RARRES2/CKLF/CD300A/ITGA9/C5AR1/IL17RA/TGFB2/PDGFD/CCL19
GO:0060326	cell chemotaxis	157	0.517047	2.17197	1.08213e-05	0.000561411	0.000434747	1667	VCAM1/ANXA1/SYK/FPR3/FCER1G/CCL18/LGALS3/JAM3/TMSB4X/AIF1/SWAP70/THBS4/CMKLR1/CCR1/CXCR4/ITGB2/CCL5/NBL1/CCL2/C3AR1/LYN/CD74/RAB13/CXCL10/CCL8/ADAM10/P2RX4/PDGFRA/PARVA/SERPINE1/NCKAP1L/CXCL11/CXCL9/CCL13/CXCL14/CORO1A/NUP85/PLA2G7/GPR183/THBS1/PRKD1/RAC2/LYST/RARRES2/CXCL16/CKLF/LPAR1/ITGA9/CCR5/C5AR1/IL17RA/HMGB2/TGFB2/PDGFD/EGR3/PDGFRB/ADAM17/CCL19
GO:0042742	defense response to bacterium	90	0.515566	2.02535	1.15359e-05	0.000561411	0.000434747	2957	STAB1/SYK/PYCARD/FCER1G/PLA2G2A/LYZ/IRF8/HIST1H2BK/TNFRSF1A/HLA-E/MYD88/SERPINE1/SLPI/CD4/RIPK2/NLRP1/RBPJ/LYST/JCHAIN/SYT11/SHC1/ISG15/C5AR1/IGLC1/HMGB2/TRBC1/PLAC8/TLR2/ADAM17/DMBT1/TLR5/TLR4/TLR3/MR1/TBK1/GNLY/IGKC/FGR/MICA/CYBA/TNFRSF14/P2RX7/GSDMD/CXCL13/FOXP1/IL6R/TMF1/DROSHA/ADAMTS5/SEH1L/RAB1A/DEFB1
GO:0044236	multicellular organism metabolic process	90	0.514043	2.01937	1.15359e-05	0.000561411	0.000434747	3177	CTSK/ERRFI1/COL6A3/COL5A2/COL3A1/CTSS/COL1A2/HIF1A/CCL2/UCP2/AKR1C3/CST3/CTSB/MMP2/CTGF/FAP/COL4A1/F2R/TGFB3/SUCO/COL1A1/CTSD/COL5A1/SERPINH1/COL6A2/COL4A2/PDGFRB/PHYKPL/COL6A6/COL8A1/MFAP4/TRAM2/P2RX7/P3H2/COL18A1/MMP9/ADAMTS2/COL12A1/P3H1/CIITA/ITGB1/CTSL/TIPARP/MMP19/PEPD/MMP3/COL5A3
GO:0098542	defense response to other organism	255	0.511779	2.23809	1.03789e-05	0.000561411	0.000434747	2915	IFI16/HTRA1/STAB1/IFITM2/TRIM38/B2M/SYK/IFITM1/PYCARD/FCER1G/PLA2G2A/DOCK2/LYZ/ZC3HAV1/IRF8/PLSCR1/HIST1H2BK/TNFRSF1A/IFITM3/HLA-E/CXCL10/GBP1/BIRC3/PTPRC/MYD88/IRF7/SERPINE1/IFIT5/IRF9/PMAIP1/STAT1/HERC5/ADAR/CXCL9/CD86/TRIM22/SLPI/BNIP3L/CD4/STAT2/OAS1/TNFAIP3/SAMHD1/ISG20/IFNGR1/RIPK2/DDX60/NLRP1/IL4R/RBPJ/COTL1/FYN/C19orf66/FAM111A/MX2/LYST/CLEC7A/JCHAIN/TRIM5/SYT11/SERINC3/EIF2AK4/TRIM25/TRI…
GO:0071222	cellular response to lipopolysaccharide	107	0.507086	2.03816	1.1298e-05	0.000561411	0.000434747	1750	LY96/CD14/MIF/MRC1/PYCARD/IRAK1/IRF8/CCL5/CCL2/ABCA1/LYN/CXCL10/TFPI/ANKRD1/LY86/LITAF/SASH1/SERPINE1/TNFRSF1B/CD86/PLSCR4/TNFAIP3/AXL/RIPK2/TSPO/LILRB2/TRIM5/CXCL16/MAPK1/NR1H3/XBP1/CCR5/HMGB2/CDK4/HCK/TLR2/TLR5/TLR4
GO:0002250	adaptive immune response	201	0.498668	2.14285	1.05726e-05	0.000561411	0.000434747	2271	C1S/C1QA/C1R/TNFRSF21/C3/C1QB/SERPING1/ANXA1/B2M/TAP1/SYK/DUSP22/PYCARD/FCER1G/CTSS/JAM3/STAT6/SWAP70/C1RL/C1QC/FAS/C2/CD84/LYN/CD74/HLA-E/PTPRC/IRF7/CFI/CLEC10A/BTN3A3/CD48/CD86/SAMSN1/TNFSF13B/CLEC4A/CD4/TNFAIP3/GPR183/RIPK2/IL4R/FYN/FAM49B/LILRB2/PAG1/C7/JCHAIN/ALCAM/ITK/EIF2AK4/LILRB5/LAIR1/IGLC1/BTN3A2/PRKCB/MICB/ADA/IL33/TRBC1/ADAM17/CCL19/TLR4/CD209/HLA-DQB1/TRIM27/TLR8/BCL10/MAP3K7/TAP2/L…
GO:0071219	cellular response to molecule of bacterial origin	109	0.49682	2.00162	1.12759e-05	0.000561411	0.000434747	1750	LY96/CD14/MIF/MRC1/PYCARD/IRAK1/IRF8/CCL5/CCL2/ABCA1/LYN/CXCL10/TFPI/ANKRD1/LY86/LITAF/SASH1/SERPINE1/TNFRSF1B/CD86/PLSCR4/TNFAIP3/AXL/RIPK2/TSPO/LILRB2/TRIM5/CXCL16/MAPK1/NR1H3/XBP1/CCR5/HMGB2/CDK4/HCK/TLR2/TLR5/TLR4
GO:0002449	lymphocyte mediated immunity	129	0.49252	2.02492	1.10622e-05	0.000561411	0.000434747	2765	C1S/C1QA/C1R/C3/C1QB/SERPING1/B2M/DUSP22/FCER1G/LAMP1/STAT6/SWAP70/C1RL/C1QC/FAS/C2/CD74/HLA-E/PTPRC/IRF7/CFI/BTN3A3/CORO1A/IL4R/PRDX1/FAM49B/C7/LYST/IGLC1/BTN3A2/MICB/TRBC1/GZMB/HLA-DQB1/TLR8/TUBB/BCL10/MAP3K7/IGKC/KDELR1/RASGRP1/WAS/IGLV1-44/MICA/CD8A/RAB27A/CTSC/IL7R/P2RX7/VAMP7/ARRB2/SERPINB9/JAG1/CLU/CTSH
GO:0009615	response to virus	219	0.489937	2.11958	1.0494e-05	0.000561411	0.000434747	2915	NPC2/IFI16/HTRA1/DCLK1/IFITM2/TRIM38/B2M/PENK/IFITM1/PYCARD/DOCK2/CFL1/ZC3HAV1/CXCR4/CCL5/PLSCR1/ENO1/IFITM3/CXCL10/GBP1/CCL8/BIRC3/PTPRC/IRF7/IFIT5/IRF9/PMAIP1/STAT1/HERC5/FMR1/ADAR/CXCL9/CD86/TRIM22/BNIP3L/CD4/STAT2/OAS1/TNFAIP3/SAMHD1/ISG20/IFNGR1/DDX60/IFI44/FYN/C19orf66/FAM111A/MX2/LYST/TRIM5/SERINC3/EIF2AK4/TRIM25/TRIM56/ISG15/AP2M1/NLRC5/LGALS8/MICB/IL33/IFI44L/MX1/HCK/CCL19/DMBT1/IFIT3/TL…
GO:0002460	adaptive immune response based on somatic recombination of immune receptors built from immunoglobulin superfamily domains	137	0.486255	2.01315	1.09867e-05	0.000561411	0.000434747	2271	C1S/C1QA/C1R/C3/C1QB/SERPING1/ANXA1/B2M/DUSP22/FCER1G/STAT6/SWAP70/C1RL/C1QC/FAS/C2/CD74/HLA-E/PTPRC/IRF7/CFI/BTN3A3/TNFSF13B/CD4/TNFAIP3/RIPK2/IL4R/FAM49B/C7/IGLC1/BTN3A2/MICB/ADA/IL33/TRBC1/ADAM17/CCL19/TLR4/HLA-DQB1/TLR8/BCL10/MAP3K7/IGKC/KDELR1/WAS/IGLV1-44/MICA/CD8A/RAB27A/CTSC/IL7R/P2RX7
GO:0002696	positive regulation of leukocyte activation	198	0.477205	2.04783	1.059e-05	0.000561411	0.000434747	2220	CDKN1A/MIF/VCAM1/ANXA1/CD81/SYK/PYCARD/FCER1G/LAMP1/HLA-DRA/AIF1/STAT6/CCL5/VAMP8/CCL2/HLA-DMB/LYN/CD74/HLA-E/CD47/TGFBR2/HLA-DPA1/PTPRC/CYLD/HLA-DRB1/HLA-DPB1/NCKAP1L/THY1/HLA-G/CD86/TNFSF13B/CD4/ATP11C/MAP3K8/CORO1A/IGF1/AXL/STX4/GPR183/RIPK2/THBS1/IL4R/FYN/FAM49B/LILRB2/PELI1/YES1/XBP1/ZMIZ1/CD2/DPP4/IGLC1/ADA/IL33/SLC39A10/TRBC1/EGR3/LGALS1/CCL19/TLR4/CAV1/CD276/HLA-DQB1/TRAC/BCL10/MAP3K7/IGK…
GO:0009617	response to bacterium	290	0.472697	2.08479	1.02969e-05	0.000561411	0.000434747	2881	LY96/CD14/TNFRSF21/MIF/VCAM1/MRC1/STAB1/TNFRSF10B/B2M/IL10RA/SYK/PENK/PYCARD/FCER1G/PLA2G2A/IRAK1/LYZ/IRF8/FAS/CCL5/CCL2/CASP1/HIST1H2BK/TNFRSF1A/ABCA1/LYN/HLA-E/CXCL10/TFPI/SPARC/CD47/ANKRD1/LY86/MYD88/LITAF/SASH1/SERPINE1/GNG12/TNFRSF1B/CXCL11/CXCL9/CD86/SLPI/PLSCR4/CD4/ADM/LOXL1/TNFAIP3/DCN/F2R/PTGFR/AXL/RIPK2/NLRP1/RBPJ/TSPO/LILRB2/LYST/JCHAIN/TRIM5/PELI1/FMO1/CXCL16/MAPK1/SYT11/NR1H3/XBP1/CS…
GO:0051251	positive regulation of lymphocyte activation	179	0.47184	2.0068	1.06918e-05	0.000561411	0.000434747	2220	CDKN1A/MIF/VCAM1/ANXA1/CD81/SYK/PYCARD/LAMP1/HLA-DRA/AIF1/STAT6/CCL5/CCL2/HLA-DMB/LYN/CD74/HLA-E/CD47/TGFBR2/HLA-DPA1/PTPRC/CYLD/HLA-DRB1/HLA-DPB1/NCKAP1L/THY1/HLA-G/CD86/TNFSF13B/CD4/ATP11C/MAP3K8/CORO1A/IGF1/AXL/GPR183/RIPK2/IL4R/FYN/FAM49B/LILRB2/PELI1/YES1/XBP1/ZMIZ1/DPP4/IGLC1/ADA/SLC39A10/TRBC1/EGR3/LGALS1/CCL19/TLR4/CAV1/CD276/HLA-DQB1/TRAC/BCL10/MAP3K7/IGKC/RASGRP1/VAV3/IL7R/TNFRSF14
GO:0050867	positive regulation of cell activation	206	0.469823	2.02273	1.0551e-05	0.000561411	0.000434747	2220	CDKN1A/MIF/VCAM1/ANXA1/CD81/SYK/PYCARD/FCER1G/LAMP1/HLA-DRA/AIF1/STAT6/PLEK/CCL5/VAMP8/CCL2/HLA-DMB/LYN/CD74/HLA-E/CD47/TGFBR2/HLA-DPA1/PTPRC/CYLD/HLA-DRB1/HLA-DPB1/CTGF/NCKAP1L/THY1/HLA-G/CD86/TNFSF13B/CD4/ATP11C/MAP3K8/CORO1A/IGF1/AXL/STX4/GPR183/RIPK2/THBS1/IL4R/FYN/FAM49B/LILRB2/PELI1/YES1/XBP1/ZMIZ1/CD2/DPP4/IGLC1/ADA/IL33/SLC39A10/TRBC1/EGR3/LGALS1/PDGFRB/CCL19/TLR4/CAV1/CD276/HLA-DQB1/TRAC…
GO:0006898	receptor-mediated endocytosis	209	0.465564	2.00676	1.05354e-05	0.000561411	0.000434747	2238	ANXA2/CD14/CD163/NPC2/MRC1/CD63/CAP1/LIPA/DAB2/STAB1/RAB31/CD81/B2M/LGALS3BP/SYK/SDCBP/FCER1G/EZR/CLTC/MEGF10/APOC1/PPT1/ITGB2/FOLR2/MSR1/COLEC12/SPARC/TGFBR2/HYOU1/HSP90B1/SERPINE1/CFI/CTTN/APOE/CANX/FMR1/ADM/LDLRAD3/ENPP2/LRP10/AAK1/LOXL2/SOAT1/JCHAIN/NPC1/CBL/CXCL16/CD9/SYT11/GAK/AP2M1/IGLC1/BMP2K/CLTA/SFRP4/CCL19/DMBT1/GRK3/CAV1/HIP1/SNX17/ARRB1/WASF1/APOL1/ITGA4/SH3GL1/IGKC/INPP5F/TBC1D5/LOX…
GO:0002694	regulation of leukocyte activation	298	0.458878	2.02727	1.02796e-05	0.000561411	0.000434747	2235	CDKN1A/TNFRSF21/MIF/VCAM1/VSIG4/GPNMB/ANXA1/CD81/SYK/DUSP22/PYCARD/FCER1G/LAMP1/HLA-DRA/LGALS3/AIF1/STAT6/FAS/CCL5/VAMP8/PLSCR1/CCL2/CD84/AHR/HLA-DMB/LYN/CD74/HLA-E/PTPRE/CD47/ID2/TGFBR2/HLA-DPA1/PTPRC/CYLD/HLA-DRB1/HLA-DPB1/CYP26B1/NCKAP1L/PRNP/THY1/HLA-G/CD86/SAMSN1/TNFSF13B/CD4/ATP11C/TNFAIP3/MAP3K8/CORO1A/IGF1/AXL/STX4/GPR183/RIPK2/ZFP36L2/THBS1/IL4R/HMOX1/FYN/FAM49B/LILRB2/RAC2/PAG1/PTPN2/PE…
GO:0051249	regulation of lymphocyte activation	262	0.458543	2.00902	1.03597e-05	0.000561411	0.000434747	2235	CDKN1A/TNFRSF21/MIF/VCAM1/VSIG4/GPNMB/ANXA1/CD81/SYK/DUSP22/PYCARD/LAMP1/HLA-DRA/LGALS3/AIF1/STAT6/FAS/CCL5/CCL2/AHR/HLA-DMB/LYN/CD74/HLA-E/CD47/ID2/TGFBR2/HLA-DPA1/PTPRC/CYLD/HLA-DRB1/HLA-DPB1/CYP26B1/NCKAP1L/PRNP/THY1/HLA-G/CD86/SAMSN1/TNFSF13B/CD4/ATP11C/TNFAIP3/MAP3K8/CORO1A/IGF1/AXL/GPR183/RIPK2/ZFP36L2/IL4R/FYN/FAM49B/LILRB2/RAC2/PAG1/PTPN2/PELI1/PRKAR1A/YES1/XBP1/ZMIZ1/CD2/CD300A/MERTK/TWS…
GO:0006094	gluconeogenesis	62	-0.444295	-2.04458	0.000115161	0.00215484	0.00166867	728	PPARGC1A/GOT1/GAPDH/ATF4/FBP2/SLC25A11/PPARA/MDH2/ALDOA/PFKFB1/PGM1/PDK2/TPI1/ENO3/SLC25A12/PGAM2/GOT2
GO:0070125	mitochondrial translational elongation	84	-0.630343	-3.08179	7.08516e-05	0.0015597	0.0012078	2432	MRPL13/MRPS22/MRPL45/MRPS18C/MRPL55/MRPS25/MRPL58/MRPS17/GADD45GIP1/TSFM/MRPL9/MRPL14/GFM1/MRPL23/MRPL41/MRPL44/MRPS33/MRPS35/MRPL51/AURKAIP1/MRPL33/MRPS26/MRPL50/MRPL16/MRPS34/MRPS18A/MRPL12/MRPL35/PTCD3/MRPL4/CHCHD1/MRPL36/MRPL27/MRPS7/MRPS18B/ERAL1/MRPS2/MRPL15/MRPS15/MRPL1/MRPL21/MRPL11/MRPL38/MRPL34/MRPL2/MRPS36/MRPS30/MRPL48/MRPL37/MRPS9
GO:0007007	inner mitochondrial membrane organization	19	-0.646453	-2.20697	0.000172831	0.0029297	0.0022687	3531	TIMM22/CHCHD6/OPA1/TIMM13/UQCC3/LETM1/APOOL/NDUFA13/OMA1/APOO/PINK1/IMMT/AFG3L2/TAZ/SAMM50/CHCHD3
GO:0006103	2-oxoglutarate metabolic process	15	-0.684143	-2.17633	0.000292151	0.00420507	0.00325633	1297	OGDH/L2HGDH/DLD/GOT1/ADHFE1/PHYH/IDH2/GPT2/GOT2
GO:0006744	ubiquinone biosynthetic process	15	-0.687326	-2.18645	0.000194767	0.00318623	0.00246736	897	COQ2/COQ7/COQ6/NDUFA9/COQ5/COQ9/COQ3/COQ8A/COQ10A
GO:1901663	quinone biosynthetic process	15	-0.687326	-2.18645	0.000194767	0.00318623	0.00246736	897	COQ2/COQ7/COQ6/NDUFA9/COQ5/COQ9/COQ3/COQ8A/COQ10A
GO:0042776	mitochondrial ATP synthesis coupled proton transport	18	-0.741129	-2.49037	3.41285e-05	0.00109234	0.000845886	2794	ATP5S/ATP5L/ATP5J/STOML2/ATP5O/ATP5G3/ATP5G1/ATP5H/ATP5A1/ATP5B/ATP5G2/COX5B/CYC1/ATP5D
GO:0046487	glyoxylate metabolic process	20	-0.755915	-2.62212	3.51494e-05	0.00110814	0.000858123	1889	LIPT1/PDHB/BCKDHB/DHTKD1/OGDH/GRHPR/DLST/NDUFAB1/DLD/DLAT/LIAS/IDH2
GO:0010257	NADH dehydrogenase complex assembly	51	-0.764934	-3.3789	5.1701e-05	0.00137445	0.00106435	1619	NDUFS4/NDUFB3/NDUFA13/NDUFA2/COA1/NDUFA1/NDUFA6/NDUFB6/NDUFS6/NDUFB5/NDUFB9/TIMMDC1/NDUFAF4/NDUFS1/NDUFA10/NDUFA7/NDUFA3/NDUFV1/NDUFA8/NDUFAB1/NDUFV3/NDUFA9/ECSIT/TAZ/NDUFAF5/OXA1L/NDUFA12/NDUFC1/NDUFB7/NDUFB4/NDUFS3/NDUFV2/TIMM21/NDUFS7/NDUFB10/NDUFB11
GO:0032981	mitochondrial respiratory chain complex I assembly	51	-0.764934	-3.3789	5.1701e-05	0.00137445	0.00106435	1619	NDUFS4/NDUFB3/NDUFA13/NDUFA2/COA1/NDUFA1/NDUFA6/NDUFB6/NDUFS6/NDUFB5/NDUFB9/TIMMDC1/NDUFAF4/NDUFS1/NDUFA10/NDUFA7/NDUFA3/NDUFV1/NDUFA8/NDUFAB1/NDUFV3/NDUFA9/ECSIT/TAZ/NDUFAF5/OXA1L/NDUFA12/NDUFC1/NDUFB7/NDUFB4/NDUFS3/NDUFV2/TIMM21/NDUFS7/NDUFB10/NDUFB11
GO:0097031	mitochondrial respiratory chain complex I biogenesis	51	-0.764934	-3.3789	5.1701e-05	0.00137445	0.00106435	1619	NDUFS4/NDUFB3/NDUFA13/NDUFA2/COA1/NDUFA1/NDUFA6/NDUFB6/NDUFS6/NDUFB5/NDUFB9/TIMMDC1/NDUFAF4/NDUFS1/NDUFA10/NDUFA7/NDUFA3/NDUFV1/NDUFA8/NDUFAB1/NDUFV3/NDUFA9/ECSIT/TAZ/NDUFAF5/OXA1L/NDUFA12/NDUFC1/NDUFB7/NDUFB4/NDUFS3/NDUFV2/TIMM21/NDUFS7/NDUFB10/NDUFB11
GO:0014733	regulation of skeletal muscle adaptation	13	-0.804708	-2.44287	3.12578e-05	0.0010206	0.000790334	1757	GTF2IRD1/ACTN3/ATP2A2/TNNI1/TNNC1/TNNT1/CAMK2B/MYH7/CAMK2G
