# Supplementary material for: Comprehensive multi-cohort transcriptional meta-analysis of muscle diseases identifies a signature of disease severity
Source: Sci Rep. 2022 Jul 4;12:11260. doi: 10.1038/s41598-022-15003-1 (PMC9253003; doi:10.1038/s41598-022-15003-1)
Supplement: Supplementary file 17 — Supplementary Table 5. [file 41598_2022_15003_MOESM17_ESM.xlsx]

## Sheet: 5A
SUPPLEMENTARTY TABLE 5A: Disease specific gene set enrichment analysis of Congenital Muscle Diseases (CMD) after removal of genes significant in the other 4 diseases
GO ID	GO Description	setSize	enrichmentScore (ES)	Normalized ES	p.adjust	qvalues	core_enrichment
GO:1904355	positive regulation of telomere capping	12	-0.774221	-2.04059	0.0106453	0.00916394	MAP3K4/NEK2/NABP2/TNKS2/NEK7/MAPKAPK5/MAP2K7
GO:0043162	ubiquitin-dependent protein catabolic process via the multivesicular body sorting pathway	16	-0.737318	-2.10977	0.00523043	0.00450259	VPS25/NEDD4/VPS37A/UBAP1/PTPN23/VPS4A/RNF126
GO:0043501	skeletal muscle adaptation	16	-0.712253	-2.03805	0.0100079	0.00861528	MYOC/TNNI1/ATP2A2/PPP3CA/MYOD1/TRIM63/ACTA1/IL15/RPS6KB1/MTOR/IGFBP5/CFLAR/CAMK2B/GTF2IRD1
GO:0044743	protein transmembrane import into intracellular organelle	35	-0.618607	-2.15927	0.00271563	0.00233773	GRPEL1/PEX1/TOMM22/TIMM50/HSPD1/PEX19/PEX14/PEX10/PEX2/TIMM44/TOMM40/GRPEL2/DNLZ/SAMM50/TIMM17B/PEX5/PAM16/TIMM23B
GO:0003009	skeletal muscle contraction	28	-0.607323	-2.01064	0.0100079	0.00861528	TNNC1/CAV3/TNNC2/RCSD1/TNNI1/TNNT3/SYNM/TNNI2/CHUK/TNNI3/KCNJ2/GSTM2/STAC3/SLC8A3/RPS6KB1/EEF2/DMD/JSRP1/MYH14
GO:0070126	mitochondrial translational termination	77	-0.580452	-2.38628	0.00188927	0.00162637	MRPS27/MRPL19/MRPL35/MRPL20/MRPS23/MRPS25/MRPL52/MRPL21/MRPS35/MRPS18C/MRPL50/MRPL12/CHCHD1/MRPL10/MRPL4/MRPL11/MRPS31/MRPL27/MRPL23/MRPL24/MRPL36/MRPL40/GFM2/MRPS17/MRPL55/MRPL44/MRPL58/MRPL9/MRPL45/MRPL30/MRPL1/GADD45GIP1/MRPL14/MRPS18B/MRPS15/MRPS26/MRPS34/PTCD3/MRPS18A/MTRF1L/MRRF/MRPL38/ERAL1/MRPL2/MRPS2
GO:0070125	mitochondrial translational elongation	76	-0.574086	-2.35446	0.00188927	0.00162637	MRPS27/TSFM/MRPL19/MRPL35/MRPL20/MRPS23/MRPS25/MRPL52/MRPL21/MRPS35/MRPS18C/MRPL50/MRPL12/CHCHD1/MRPL10/MRPL4/MRPL11/MRPS31/MRPL27/MRPL23/MRPL24/MRPL36/MRPL40/MRPS17/MRPL55/MRPL44/MRPL58/MRPL9/MRPL45/MRPL30/MRPL1/GADD45GIP1/MRPL14/MRPS18B/MRPS15/MRPS26/MRPS34/PTCD3/GFM1/MRPS18A/MRPL38/ERAL1/MRPL2/MRPS2
GO:0006415	translational termination	89	-0.564685	-2.38088	0.00188927	0.00162637	MRPS27/EIF5A/MRPL19/MRPL35/MRPL20/MRPS23/MRPS25/MRPL52/MRPL21/MRPS35/N6AMT1/MRPS18C/MRPL50/MRPL12/CHCHD1/MRPL10/MRPL4/MRPL11/MTRF1/MRPS31/MRPL27/MRPL23/MRPL24/MRPL36/MRPL40/GFM2/MRPS17/MRPL55/MRPL44/MRPL58/GSPT1/MRPL9/MRPL45/MRPL30/MRPL1/GADD45GIP1/MRPL14/MRPS18B/MRPS15/MRPS26/MRPS34/PTCD3/MRPS18A/MTRF1L/MRRF/UPF1/APEH/MRPL38/ERAL1/OGFOD1/MRPL2/MRPS2
GO:0006446	regulation of translational initiation	55	-0.538242	-2.07564	0.00271563	0.00233773	EIF2B3/EIF2AK1/PAIP2/PPP1R15B/EIF4A2/YTHDF1/UHMK1/EIF5/DDX3X/EIF2B5/EIF3H/NCBP1/EIF3B/EIF3K/RPS6KB2/EIF1B/KLHL25/RPS6KB1/BOLL/POLR2D/AGO2/DDX1/EIF4EBP1/ATF4/HSPB1/EIF2B2/EIF1/CTIF/EIF4G1
GO:0032543	mitochondrial translation	109	-0.526302	-2.2961	0.00188927	0.00162637	MRPS27/TSFM/MRPL19/MRPL35/MRPL20/MRPS23/MRPS25/RMND1/GATC/MRPL52/HARS/MRPL21/MRPS35/MRPS18C/MRPL50/MRPL12/CHCHD1/MRPL10/MRPL4/MRPL11/MRPS31/MRPL27/MRPL23/MRPL24/MRPL36/MRPL40/TRMT10C/GFM2/MRPS17/MRPL55/MRPL44/MRPL58/LRPPRC/MRPL9/NDUFA7/MRPL45/MRPL30/MPV17L2/MRPL1/GADD45GIP1/MRPL14/MRPS18B/TARS2/MRPS15/MRPS26/MRPS34/NOA1/PTCD3/GFM1/MRPS18A/NSUN4/MTRF1L/MRRF/MRPL38/ERAL1/MRPL2/MRPS2
GO:0006283	transcription-coupled nucleotide-excision repair	66	-0.523836	-2.09257	0.00188927	0.00162637	DDB1/ISY1/ZNF830/CUL4A/XRCC1/TCEA1/UBB/POLD1/LIG3/COPS4/POLR2E/RFC2/UBA52/RPA1/COPS6/GTF2H5/POLR2F/UBC/COPS2/XPA/POLD2/USP7/COPS7B/COPS8/PRPF19/POLR2J/MNAT1/POLR2D/ERCC6/GTF2H4/POLR2C/ERCC2/COPS3/GPS1
GO:0006368	transcription elongation from RNA polymerase II promoter	80	-0.516952	-2.13934	0.00188927	0.00162637	TBP/ZMYND11/POLR2E/BRD4/TAF10/GTF2H5/SUPT4H1/POLR2F/CCNT1/NCBP1/ELP2/NELFB/ELP3/POLR2J/MNAT1/TAF6/POLR2D/GTF2H4/NELFCD/CTDP1/POLR2C/TAF5/TAF7/TAF4/RTF1/ERCC2/CCNK/SUPT6H/AXIN1/TAF3/MLLT1/ELOF1/ADRM1
GO:0006414	translational elongation	120	-0.514025	-2.27704	0.00188927	0.00162637	SRP9/MRPS22/MRPS27/EIF5A/RPLP1/USP16/TSFM/MRPL19/MRPL35/MRPL20/MRPS23/YRDC/MRPS25/GATC/MRPL52/MRPL21/MRPS35/MRPS18C/MRPL50/MRPL12/CHCHD1/MRPL10/MRPL4/MRPL11/IARS/MRPS31/MRPL27/MRPL23/MRPL24/MRPL36/VARS/MRPL40/ABTB1/MRPS17/MRPL55/MRPL44/MRPL58/HBS1L/MRPL9/MRPL45/MRPL30/ZNF598/MRPL1/GADD45GIP1/EFL1/MRPL14/MRPS18B/TARS2/EEF1D/VARS2/RPL30/MRPS15/MRPS26/MRPS34/PTCD3/GFM1/SECISBP2/MRPS18A/EEF2/EEF1A2/M…
GO:0006354	DNA-templated transcription, elongation	102	-0.508327	-2.1932	0.00188927	0.00162637	SSRP1/TSFM/CD3EAP/TAF4B/TCEA1/POLR1D/TCEA2/TAF13/TBP/POLR1E/ZMYND11/POLR2E/BRD4/TAF10/ZNRD1/GTF2H5/SUPT4H1/POLR2F/CCNT1/NCBP1/ELP2/NELFB/UBTF/ELP3/POLR2J/MNAT1/TAF6/THOC5/POLR2D/ERCC6/GTF2H4/NELFCD/CTDP1/TAF1A/POLR2C/TAF5/TAF7/TAF4/RTF1/ERCC2/LDB1/CCNK/ALYREF/SUPT6H/AXIN1/TAF3/MLLT1/ELOF1/ADRM1
GO:1900034	regulation of cellular response to heat	70	-0.505605	-2.04146	0.00188927	0.00162637	NUP205/RANBP2/MAPK3/MAPT/DNAJB1/HSP90AB1/RPA1/CREBBP/POM121C/PTGES3/SIRT1/HIKESHI/MTOR/NUP98/NUP62/CAMK2A/IER5/DNAJB6/BAG1/CAMK2B/NUP188/MAPKAPK2/RPTOR/YWHAE/HSPA1L/MLST8/HSF1/AKT1S1/FKBP4
GO:0042254	ribosome biogenesis	260	-0.419014	-2.06231	0.00188927	0.00162637	TEX10/RPS15/RPS20/WDR55/RPLP1/RPL27/DDX56/RPS2/RPL8/PNO1/EIF2A/NVL/UTP20/UTP15/FASTKD2/NOL6/DKC1/PDCD11/NSUN5/RRS1/PAPD5/NOM1/DHX30/RRP15/SNU13/RRP7A/NAT10/RPS11/RSL1D1/METTL16/TFB2M/KRR1/MRPL10/MPHOSPH10/DDX28/RPL5/MRM1/MRPL11/RIOK1/UBA52/KRI1/THUMPD1/NUDT16/NAF1/GTF2H5/NGDN/SART1/SBDS/DDX3X/RPL28/PES1/TSC1/UTP11/ZNF658/HEATR3/DDX31/URB2/ABT1/SENP3/CSNK1D/TSR1/WDR46/RPL29/WDR18/SIRT1/MPV17L2/RPL…
GO:0043062	extracellular structure organization	245	0.44731	2.18458	0.00188927	0.00162637	NPNT/CCDC80/ITGAM/ABI3BP/COL19A1/TIMP2/FAP/ITGA9/ANTXR1/SMOC2/ITGAX/FBLN1/DPP4/ADAMTS2/TGFBR1/ADAM10/ELN/MFAP5/MFAP4/MMP19/COL8A1/SERPINH1/LRP1/COL12A1/SH3PXD2B/CMA1/DDR2/VIT/COL4A2/TLL1/ITGA11/COL16A1/SULF2/MPV17/LAMA4/MYF5/LAMA3/APP/NPHP3/KIF9/TPSAB1/ADAMTS5/TGFB2/NID1/ITGB8/SULF1/LOX/ETS1/LOXL3/RECK/MFAP2/THBS1/LAMA5/HSPG2/COL18A1/HSD17B12/KAZALD1/COL6A1/ITGAV/ITGB3/MMP20/FSCN1/CHADL/SERPINF2/…
GO:0030198	extracellular matrix organization	244	0.447489	2.18408	0.00188927	0.00162637	NPNT/CCDC80/ITGAM/ABI3BP/COL19A1/TIMP2/FAP/ITGA9/ANTXR1/SMOC2/ITGAX/FBLN1/DPP4/ADAMTS2/TGFBR1/ADAM10/ELN/MFAP5/MFAP4/MMP19/COL8A1/SERPINH1/LRP1/COL12A1/SH3PXD2B/CMA1/DDR2/VIT/COL4A2/TLL1/ITGA11/COL16A1/SULF2/MPV17/LAMA4/MYF5/LAMA3/APP/NPHP3/KIF9/TPSAB1/ADAMTS5/TGFB2/NID1/ITGB8/SULF1/LOX/ETS1/LOXL3/RECK/MFAP2/THBS1/LAMA5/HSPG2/COL18A1/HSD17B12/KAZALD1/COL6A1/ITGAV/ITGB3/MMP20/FSCN1/CHADL/SERPINF2/…
GO:0060326	cell chemotaxis	193	0.449884	2.13354	0.00188927	0.00162637	CXCR4/PIK3CG/LYN/ITGA9/PLA2G7/PDGFD/RAB13/JAML/GPR183/CKLF/ADAM10/LPAR1/CXCL16/CCR5/CCR2/VAV3/RAC2/ARRB2/CCL13/HGF/PRKCD/CYP7B1/LYST/NUP85/BST1/NOV/TGFB2/TIAM1/CORO1A/ADGRE2/CH25H/SCG2/THBS1/NRP1/EGR3/HRH1/SAA1/EDN3/FGFR1/CAMK1D/CXCL6/KIT/CXADR/CCL3/FFAR2/HSD3B7/FPR2/C5/TNFRSF11A/PLXNB3/AGTR1/IL17RA/SLAMF1/ADAM17/FGF2/CCL19/PF4V1/IL16/ADAM8/VAV1/PTK2B/PGF/CCL21/CSF3R/XCL1/SEMA5A/S1PR1/GPSM3/IL1B/…
GO:0030595	leukocyte chemotaxis	147	0.483786	2.21167	0.00188927	0.00162637	CXCR4/PIK3CG/LYN/ITGA9/PLA2G7/JAML/GPR183/CKLF/ADAM10/CXCL16/CCR5/CCR2/VAV3/RAC2/CCL13/CYP7B1/LYST/NUP85/BST1/NOV/TGFB2/CORO1A/ADGRE2/CH25H/SCG2/THBS1/HRH1/SAA1/EDN3/CAMK1D/CXCL6/KIT/CXADR/CCL3/FFAR2/HSD3B7/C5/TNFRSF11A/IL17RA/SLAMF1/ADAM17/CCL19/PF4V1/IL16/ADAM8/VAV1/PTK2B/PGF/CCL21/CSF3R/XCL1/S1PR1/GPSM3/IL1B/PIP5K1C/VEGFC/EDNRB/IL12A/TNFSF14/CCL4/SFTPD/CHGA/TRPM4/FLT1/TMEM102/CALR/WNT5A
GO:0038094	Fc-gamma receptor signaling pathway	61	0.541721	2.13251	0.00188927	0.00162637	LYN/MYO1G/FGR/DOCK1/HCK/ACTG1/VAV3/ACTB/PIK3R2/FCGRT/PRKCD/VAV2/PLCG2/IGLC1/YES1/WAS/BRK1/CYFIP2/ABI1/ELMO1/WIPF2/CLEC4E/IGLV1-44/PAK1/ARPC1A/IGKC/BAIAP2/LIMK1/VAV1/ARPC2/MYO10/CDC42
GO:0033627	cell adhesion mediated by integrin	42	0.583564	2.12339	0.00271563	0.00233773	NPNT/PIK3CG/LYN/FERMT3/DPP4/PLAU/ITGA11/COL16A1/NOV/TGFB2/ITGAV/ITGB3/PODXL/ADAM17/SFRP2/PDE3B/ITGB1BP1/ADAM9/CCL21/PTPN6/ITGB1/ITGA6
GO:0002886	regulation of myeloid leukocyte mediated immunity	32	0.603483	2.06575	0.00703772	0.00605838	CD300A/LYN/FGR/CCR2/RAC2/FCER1A/IL4R/BTK/FER/STX4/FES/ABR/VAMP7/PTAFR
GO:0002448	mast cell mediated immunity	39	0.604998	2.16785	0.00188927	0.00162637	PIK3CG/CD300A/LYN/FGR/RAC2/LAT2/FCER1A/RASGRP1/IL4R/CBL/BTK/FER/SERPINB9/KIT/FES
GO:0002279	mast cell activation involved in immune response	37	0.612421	2.16708	0.00188927	0.00162637	PIK3CG/CD300A/LYN/FGR/RAC2/LAT2/FCER1A/RASGRP1/IL4R/CBL/BTK/FER/KIT/FES/VAMP7
GO:0043303	mast cell degranulation	37	0.612421	2.16708	0.00188927	0.00162637	PIK3CG/CD300A/LYN/FGR/RAC2/LAT2/FCER1A/RASGRP1/IL4R/CBL/BTK/FER/KIT/FES/VAMP7
GO:0002313	mature B cell differentiation involved in immune response	15	0.726591	2.0401	0.0132757	0.0114283	GPR183/DLL1/DOCK11/DOCK10/ITM2A/LGALS1/PLCG2/ITFG2/LFNG/XBP1

## Sheet: 5B
SUPPLEMENTARTY TABLE 5B: Disease specific gene set enrichment analysis of Inflammatory Myopathies (IM) after removal of genes significant in the other 4 diseases
GO ID	GO Description	setSize	enrichmentScore (ES)	Normalized ES	p.adjust	qvalues	core_enrichment
GO:0006120	mitochondrial electron transport, NADH to ubiquinone	34	-0.638902	-2.33537	2.888e-05	0.000466585	0.000314581	NDUFA3/NDUFS4/PARK7/PINK1/NDUFC1/NDUFB1/NDUFS1/NDUFB6/NDUFA10/NDUFA7/DLD/NDUFA2/NDUFA9/NDUFV1/NDUFB3/NDUFA8/COQ9/NDUFB4/NDUFV3/NDUFA4/NDUFA12/NDUFS8
GO:0030049	muscle filament sliding	27	-0.587503	-2.02929	0.000387704	0.00334102	0.00225259	TNNC2/TPM3/NEB/TPM2/MYH4/MYH7/DMD/TNNT3/MYBPC1/TNNI2/TTN/MYBPC2/MYLK2
GO:0033275	actin-myosin filament sliding	27	-0.587503	-2.02929	0.000387704	0.00334102	0.00225259	TNNC2/TPM3/NEB/TPM2/MYH4/MYH7/DMD/TNNT3/MYBPC1/TNNI2/TTN/MYBPC2/MYLK2
GO:0010257	NADH dehydrogenase complex assembly	40	-0.582852	-2.21572	2.96428e-05	0.000466585	0.000314581	NDUFA3/NDUFS4/NUBPL/NDUFC1/NDUFB1/NDUFS1/NDUFB6/NDUFA10/NDUFA7/NDUFA2/NDUFA9/NDUFV1/NDUFAF2/TIMMDC1/NDUFB3/NDUFA8/NDUFB4/NDUFAF5/NDUFV3/NDUFA12/NDUFS8/NDUFAF6
GO:0032981	mitochondrial respiratory chain complex I assembly	40	-0.582852	-2.21572	2.96428e-05	0.000466585	0.000314581	NDUFA3/NDUFS4/NUBPL/NDUFC1/NDUFB1/NDUFS1/NDUFB6/NDUFA10/NDUFA7/NDUFA2/NDUFA9/NDUFV1/NDUFAF2/TIMMDC1/NDUFB3/NDUFA8/NDUFB4/NDUFAF5/NDUFV3/NDUFA12/NDUFS8/NDUFAF6
GO:0097031	mitochondrial respiratory chain complex I biogenesis	40	-0.582852	-2.21572	2.96428e-05	0.000466585	0.000314581	NDUFA3/NDUFS4/NUBPL/NDUFC1/NDUFB1/NDUFS1/NDUFB6/NDUFA10/NDUFA7/NDUFA2/NDUFA9/NDUFV1/NDUFAF2/TIMMDC1/NDUFB3/NDUFA8/NDUFB4/NDUFAF5/NDUFV3/NDUFA12/NDUFS8/NDUFAF6
GO:0003009	skeletal muscle contraction	29	-0.573861	-2.01887	0.00039197	0.00336236	0.00226698	GSTM2/TNNC2/MYH14/RPS6KB1/CAV3/MB/EEF2/MYH7/DMD/TNNT3/TNNI2/SYNM/STAC3/CASQ1/JSRP1/RCSD1
GO:0007599	hemostasis	296	0.434841	2.01194	1.1858e-05	0.000285354	0.000192392	FERMT3/MYH9/SAA1/ACTG1/IRF1/F2R/SERPINE1/LCP2/WAS/FAM46A/HDAC1/RAC2/LBH/ACTB/DOCK8/LYN/ITPR1/GNB1/CAV1/DOCK11/RHOG/ILK/H3F3A/PRKCD/EHD1/GNA15/TLR4/VAV3/SLC7A11/MYL9/SELP/RHOB/DOCK9/THBS1/VKORC1/PLAU/MERTK/PDGFC/HPS5/PLAT/LCK/PTPN6/SERPINA1/DGKZ/PRKAR2B/FLNA/GNG2/ITPR3/MAFF/RAB27A/NFE2L2/AKT1/GNAQ/CARMIL1/PIK3CG/GATA3/CD34/P2RY12/ARRB1/CSRP1/DGKQ/HMG20B/CBX5/CLEC1B/ARRB2/JMJD1C/HPSE/VAV1/GNA14/ADR…
GO:0050817	coagulation	295	0.436217	2.01776	1.18655e-05	0.000285354	0.000192392	FERMT3/MYH9/SAA1/ACTG1/IRF1/F2R/SERPINE1/LCP2/WAS/FAM46A/HDAC1/RAC2/LBH/ACTB/DOCK8/LYN/ITPR1/GNB1/CAV1/DOCK11/RHOG/ILK/H3F3A/PRKCD/EHD1/GNA15/TLR4/VAV3/SLC7A11/MYL9/SELP/RHOB/DOCK9/THBS1/VKORC1/PLAU/MERTK/PDGFC/HPS5/PLAT/LCK/PTPN6/SERPINA1/DGKZ/PRKAR2B/FLNA/GNG2/ITPR3/MAFF/RAB27A/NFE2L2/AKT1/GNAQ/CARMIL1/PIK3CG/GATA3/CD34/P2RY12/ARRB1/PSEN1/CSRP1/DGKQ/HMG20B/CBX5/CLEC1B/ARRB2/JMJD1C/HPSE/VAV1/GNA…
GO:0007596	blood coagulation	291	0.436463	2.01671	1.18775e-05	0.000285354	0.000192392	FERMT3/MYH9/SAA1/ACTG1/IRF1/F2R/SERPINE1/LCP2/WAS/FAM46A/HDAC1/RAC2/LBH/ACTB/DOCK8/LYN/ITPR1/GNB1/CAV1/DOCK11/RHOG/ILK/H3F3A/PRKCD/EHD1/GNA15/TLR4/VAV3/SLC7A11/MYL9/SELP/RHOB/DOCK9/THBS1/VKORC1/PLAU/MERTK/PDGFC/HPS5/PLAT/LCK/PTPN6/SERPINA1/DGKZ/PRKAR2B/FLNA/GNG2/ITPR3/MAFF/RAB27A/NFE2L2/AKT1/GNAQ/CARMIL1/PIK3CG/GATA3/CD34/P2RY12/ARRB1/CSRP1/DGKQ/HMG20B/CBX5/CLEC1B/ARRB2/JMJD1C/HPSE/VAV1/GNA14/ADR…
GO:1903706	regulation of hemopoiesis	283	0.438313	2.01994	1.19318e-05	0.000285354	0.000192392	CCL3/C1QC/ISG15/HLA-G/CCR1/IRF1/ID2/HMGB2/LGALS9/IL4R/EIF2AK2/TLR3/XBP1/CD2/ATP6AP1/CYLD/LYN/RIPK2/CCL19/CD86/CYP26B1/FBXO7/IL7R/PNP/EGR3/EIF6/TLR4/TJP2/SPI1/LILRB1/FOS/CASP8/LILRB2/RASGRP1/MAFB/PTPN6/FADD/SASH3/TNF/JAG1/IFNG/BTK/INPP5D/TGFB1/FES/IL34/NFE2L2/LILRB3/TNFSF4/GPR171/ATP11C/CD27/CD83/GATA3/CD28/PTK2B/P4HTM/LOXL3/GPR68/FLT3LG/CDK6/IL7/ERBB2/SCIN/ADAM8/POU4F1/HLA-DOA/DLL1/AP3D1/NF1/PREL…
GO:0043405	regulation of MAP kinase activity	285	0.441547	2.03637	1.19133e-05	0.000285354	0.000192392	SAA1/IRAK1/PEA15/CXCR4/DBNL/F2R/ERP29/DNAJA1/EIF2AK2/SPRED1/TRIB3/NOD2/GBA/LYN/RIPK2/CCL19/DUSP6/CAV1/HYAL2/SFRP2/DUSP5/TLR6/ILK/PRKCD/CSK/TLR4/FGD2/GNAI2/THBS1/MAP3K6/HGS/PDGFC/RASGRP1/LPAR1/PDCD10/PTPN6/DUSP14/LAX1/AVPI1/CD24/CD300A/TNF/MAP4K1/TGFB1/TAOK3/PDCD4/EZH2/PIK3CG/PTK2B/AIDA/ADORA2B/ARRB1/AKAP13/PSEN1/TRIB2/ERBB2/TPD52L1/DUSP2/ADAM8/HACD3/IKBKG/MST1R/NF1/ADRA2A/PTPN1/MAP3K14/PTPN22/TRA…
GO:0050727	regulation of inflammatory response	240	0.442691	2.0076	1.2173e-05	0.000285354	0.000192392	CCL3/MYD88/SAA1/TLR7/SERPINE1/CASP1/C2/NT5E/TLR3/PIK3AP1/TNFAIP6/NOD2/GBA/LYN/NR1H3/HCK/HYAL2/CFI/PDE2A/METRNL/GPSM3/PLA2G7/GBP5/ZYX/PRKCD/IDO1/C7/TLR4/PTGER4/KLF4/BIRC2/NLRP1/ZC3H12A/CFB/TLR2/GPX1/TNF/CX3CL1/PBK/BTK/PDCD4/VAMP7/TNFSF4/PIK3CG/CCR2/GATA3/CD28/IL10/ADORA2B/MAPK13/IL17RA/ADAM8/EDNRB/IL33/CDK19/CHID1/IL1R2/ADCYAP1/RPS19/XCL1/XIAP/IL15/MGLL/IL2RA/ABR/IL17B/BRD4/CR1/C4BPB/NFKBIA/RELA/C…
GO:0030099	myeloid cell differentiation	287	0.443865	2.0482	1.1906e-05	0.000285354	0.000192392	CCL3/C1QC/ISG15/ADAR/MYH9/CCR1/ID2/HMGB2/PRKX/TLR3/ATP6AP1/GPR183/LYN/CASP3/CCL19/CD86/BATF2/MMP9/RELB/SNX10/EIF6/TLR4/JUNB/TJP2/SPI1/LILRB1/FOS/ABI1/CASP8/HOXB7/MAFB/PTPN6/FADD/TNF/JAG1/IFNG/HHEX/INPP5D/BATF3/TGFB1/FES/IL34/LILRB3/GPR171/NBEAL2/UBD/GATA3/PTK2B/P4HTM/MAEA/GPR68/GAB2/PSEN1/KLF2/CDK6/CEBPA/TGFBR3/LRRK1/CLEC1B/SNRK/BATF/WDR1/SCIN/POU4F1/DLL1/NCOA6/NF1/CSF3R/EPHA2/TSPAN2/VPS33B/TMOD3…
GO:0030198	extracellular matrix organization	247	0.447188	2.03323	1.21417e-05	0.000285354	0.000192392	RIC8A/POSTN/BCL3/SERPINH1/SERPINE1/COL4A2/CYR61/NPNT/ABI3BP/FLRT2/ITGAX/SH3PXD2B/MPV17/CCDC80/MMP9/TIMP2/PLOD3/CAPNS1/SFRP2/ITGAV/ADAM10/LOX/LAMA4/TGFB2/NID1/ITGA11/MYO1E/ABL1/THBS1/FSCN1/F11R/ICAM2/MMP3/LAMA5/ITGA3/DDR1/AGRN/COL18A1/TLL1/COL16A1/SPINT2/ITGA5/TNF/SULF1/APP/SMOC2/TGFB1/FGFR4/COMP/ITGA6/SULF2/HSD17B12/COL5A3/NFKB2/LOXL3/ENG/MYF5/LRP1/ANTXR1/ADAM8/NF1/PHLDB2/CRISPLD2/COL6A1/ITGA10/F…
GO:0030098	lymphocyte differentiation	271	0.447527	2.05401	1.19829e-05	0.000285354	0.000192392	HLA-G/RSAD2/IRF1/BCL3/ID2/LGALS9/IL4R/XBP1/CD2/CYLD/CD8A/GPR183/DOCK10/RIPK2/CCL19/CD86/IL18R1/CYP26B1/DOCK11/FBXO7/IL7R/RELB/PNP/BAK1/EGR3/LGALS1/PTGER4/SLAMF1/SPI1/ITK/ABL1/MERTK/LILRB2/DCLRE1C/RASGRP1/RHOH/LCK/ADAM17/MAFB/PTPN6/EOMES/FADD/SASH3/BAX/CD3E/IFNG/HHEX/BTK/INPP5D/TGFB1/CD3D/GPR18/TNFSF4/ATP11C/CD27/CD83/GATA3/CD28/PTK2B/RIPK3/EGR1/ITM2A/PREX1/IL10/LOXL3/FLT3LG/IL7/ERBB2/BATF/LRRC8A/…
GO:0043062	extracellular structure organization	248	0.448008	2.03767	1.21396e-05	0.000285354	0.000192392	RIC8A/POSTN/BCL3/SERPINH1/SERPINE1/COL4A2/CYR61/NPNT/ABI3BP/FLRT2/ITGAX/SH3PXD2B/MPV17/CCDC80/MMP9/TIMP2/PLOD3/CAPNS1/SFRP2/ITGAV/ADAM10/LOX/LAMA4/TGFB2/NID1/ITGA11/MYO1E/ABL1/THBS1/FSCN1/F11R/ICAM2/MMP3/LAMA5/ITGA3/DDR1/AGRN/COL18A1/TLL1/COL16A1/SPINT2/ITGA5/TNF/SULF1/APP/SMOC2/TGFB1/FGFR4/COMP/ITGA6/SULF2/HSD17B12/COL5A3/NFKB2/LOXL3/ENG/MYF5/LRP1/ANTXR1/ADAM8/NF1/PHLDB2/CRISPLD2/COL6A1/ITGA10/F…
GO:0031589	cell-substrate adhesion	258	0.449656	2.05363	1.20649e-05	0.000285354	0.000192392	GBP1/FERMT3/PARVG/POSTN/CORO1A/SERPINE1/MYADM/PRKX/CYR61/NPNT/ABI3BP/CALR/RAC2/TRIP6/RCC2/CCDC80/ACTN4/ITGAV/ILK/SLC9A1/ZYX/MACF1/LGALS1/NID1/ITGA11/TRIOBP/PTN/ABL1/THBS1/PLAU/MERTK/LAMA5/MYO1G/THBS3/ITGA3/DDR1/FLNA/DAPK3/COL16A1/ITGA5/SMOC2/SPOCK1/PPM1F/CARMIL1/ITGA6/CD96/PTK2B/HSD17B12/CD34/PREX1/COL5A3/CDK6/MYF5/EMILIN1/KANK1/HPSE/ANTXR1/EPHA3/NF1/PHLDB2/ITGA10/COL8A1/RASA1/SDC4/CCL21/CDC42/CD…
GO:0046777	protein autophosphorylation	204	0.456689	2.03538	1.24527e-05	0.000285354	0.000192392	SIK1/IRAK1/PRKX/EIF2AK2/EIF2AK3/CHEK2/LYN/PIM2/HCK/CAV1/CAMK2D/STK17B/MUSK/SLA/PRKD2/GRB2/CSK/STK10/PIM1/YES1/ITK/FGR/ABL1/PDGFC/STK26/LCK/DDR1/CLK2/STK24/MELK/DAPK3/ATR/STK4/MAP4K1/PAK2/BTK/FES/TAOK3/FGFR4/AKT1/CAD/PTK2B/IMPACT/RIPK3/ENG/GFRA2/ERBB2/PASK/CHP1/ABL2/NBN/MKNK1/VRK2/AAK1/TTK/NEK2/MOB1B/CDK5/ZAP70/AURKB/ATM/VEGFC/CDK12/KIT/EIF2S1/KDR/PDGFD/CLK1/RIPK1/CAMK4/MAP3K13/MAP3K11/DDR2/RAP2A/…
GO:0050714	positive regulation of protein secretion	190	0.460048	2.03354	1.25805e-05	0.000285354	0.000192392	CCL3/PYCARD/SAA1/GSDMD/POSTN/PPIA/F2R/CASP1/LGALS9/IL4R/XBP1/CD2/EXOC1/STX4/NOD2/CCL19/WLS/TNFRSF14/PCK2/HYAL2/GJA1/FCN1/PTGER4/SERP1/SLAMF1/TGFB2/CARD8/IRF3/FGR/ABL1/NLRP2/CRTAM/RASGRP1/NLRP1/SRI/TNF/MCU/IFNG/TGFB1/TNFSF4/GATA3/CD34/IL10/ARRB1/PSMD9/GPR68/TCF7L2/IL17RA/GCG/IL1A/VTCN1/ADAM8/IL1RAP/IL33/CLEC4E/PTPN22/AIM2/CD244
GO:0097191	extrinsic apoptotic signaling pathway	179	0.460476	2.02119	1.26847e-05	0.000285354	0.000192392	MLLT11/PYCARD/IFI6/BID/TNFSF10/PEA15/SERPINE1/HMGB2/TLR3/STX4/CYLD/CASP3/CAV1/HYAL2/SFRP2/ITGAV/ATF3/BAK1/ARHGEF2/TGFB2/BCL2L1/BLOC1S2/MAL/THBS1/CASP8/FADD/BAX/DAPK3/GPX1/STK4/TNF/CX3CL1/IFNG/PPP1CA/PAK2/TGFB1/AKT1/ITM2C/ITGA6/CD27/BCL10/BMP5/TCF7L2/IL7/BCL2L2/TNFRSF10A/IL1A/TRADD/NF1/LMNA/PPP2R1B/IL33/ICAM1/TRAF2/IL6R/LTBR/RIPK1/NRP1/FASLG/RELA/MAP2K5/P2RX7/PML/MAPK7/TIMP3/UNC5B/FEM1B/SFRP1/GSK3…
GO:0007162	negative regulation of cell adhesion	191	0.461066	2.03942	1.25669e-05	0.000285354	0.000192392	GBP1/HLA-G/POSTN/IRF1/SERPINE1/MYADM/LGALS9/IL4R/CYLD/PLXND1/CASP3/RCC2/LPXN/TNFRSF14/ACTN4/FXYD5/LAG3/ADAM10/PRKCD/SEMA4D/IDO1/LGALS1/KLF4/LILRB1/ABL1/THBS1/ARHGDIA/LILRB2/TWSG1/ADAMDEC1/PELI1/PTPN6/PAG1/LAX1/SPINT2/CD300A/TGFB1/SPOCK1/TNFSF4/MIA3/IL10/LOXL3/ERBB2/BTN2A2/CLDN7/PLXNC1/KANK1/VTCN1/NF1/PHLDB2/RASA1/PTPN22/IL1RN/CLEC4G/GTPBP4/SDC4/XCL1/CCL21/IL2RA/PLXNB3/HAVCR2/MAD2L2/PDCD1LG2/HLX/F…
GO:0071496	cellular response to external stimulus	229	0.463329	2.09133	1.22519e-05	0.000285354	0.000192392	MYD88/GSDMD/POSTN/TLR7/IRF1/RRAGC/CASP1/EIF2AK2/TLR3/XBP1/FADS1/EIF2AK3/GBA/LYN/DAP/CYBA/PDE2A/MARS/SFRP2/PPP1R9B/ATF3/BAK1/GJA1/SLC9A1/PIM1/TLR4/PTGER4/PTN/FOS/CASP8/ASGR1/KCNB1/ZC3H12A/FADD/CHEK1/GLRX2/TP53/TGFB1/ATG7/RALB/NFE2L2/WRN/AKT1/CNN2/ITGA6/SREBF1/BCL10/IMPACT/ADORA2B/FOSL1/ENG/PPM1D/TNFRSF10A/LAMP2/AQP3/CBL/DNAJC15/GAS2L1/SLC2A1/MAX/MAP3K14/ICAM1/TLR5/TNFSF14/SEH1L/PIK3R4/MED1/IL15/DS…
GO:0030217	T cell differentiation	187	0.463784	2.04579	1.26229e-05	0.000285354	0.000192392	HLA-G/RSAD2/IRF1/BCL3/LGALS9/IL4R/XBP1/CD2/CYLD/CD8A/GPR183/RIPK2/CCL19/CD86/IL18R1/CYP26B1/IL7R/RELB/PNP/EGR3/PTGER4/ITK/ABL1/LILRB2/RASGRP1/RHOH/LCK/ADAM17/MAFB/EOMES/FADD/SASH3/CD3E/IFNG/TGFB1/CD3D/GPR18/TNFSF4/CD27/CD83/GATA3/CD28/RIPK3/EGR1/PREX1/LOXL3/IL7/ERBB2/BATF/VAV1/ADAM8/HLA-DOA/AP3D1/PRELID1/TNFSF8/SEMA4A/CLEC4E/PTPN22/IL15/IRF4/ZAP70/IL2RA/PRDM1/KIT/HLX/CAMK4/SLAMF6/CCR7/MYB/VNN1/TH…
GO:1902105	regulation of leukocyte differentiation	208	0.467488	2.08788	1.24245e-05	0.000285354	0.000192392	CCL3/C1QC/HLA-G/CCR1/IRF1/ID2/LGALS9/IL4R/TLR3/XBP1/CD2/ATP6AP1/CYLD/LYN/RIPK2/CCL19/CD86/CYP26B1/FBXO7/IL7R/PNP/EGR3/TLR4/TJP2/LILRB1/FOS/CASP8/LILRB2/RASGRP1/MAFB/PTPN6/FADD/SASH3/TNF/IFNG/BTK/INPP5D/TGFB1/IL34/LILRB3/TNFSF4/ATP11C/CD27/CD83/GATA3/CD28/LOXL3/GPR68/FLT3LG/CDK6/IL7/ERBB2/ADAM8/POU4F1/HLA-DOA/AP3D1/NF1/PRELID1/IL15/IRF4/ZAP70/IL2RA/PRDM1/FSHB/HLX/GAS6/RIPK1/CAMK4/MYB/ZNF675/VNN1/C…
GO:0010810	regulation of cell-substrate adhesion	158	0.4703	2.03419	1.28876e-05	0.000285354	0.000192392	GBP1/POSTN/SERPINE1/MYADM/CYR61/NPNT/ABI3BP/CALR/RAC2/RCC2/CCDC80/ACTN4/ILK/SLC9A1/MACF1/LGALS1/NID1/TRIOBP/PTN/THBS1/PLAU/ITGA3/DDR1/FLNA/DAPK3/COL16A1/ITGA5/SMOC2/SPOCK1/PPM1F/CARMIL1/ITGA6/PTK2B/HSD17B12/PREX1/CDK6/MYF5/KANK1/EPHA3/NF1/PHLDB2/COL8A1/RASA1/SDC4/CCL21/CDC42/UTRN/VEGFC/FBLN1/ADAM15/KDR/ATXN3/FZD4/ARPC2/ROCK1/CCR7/TBCD/NET1/DOCK1/BST1/CSF1/PTK2/SFRP1/AGR2/GSK3B/CASK/PTPRJ/SPOCK2/D…
GO:2001235	positive regulation of apoptotic signaling pathway	147	0.471056	2.0188	1.30005e-05	0.000285354	0.000192392	MLLT11/PYCARD/BID/TNFSF10/PEA15/LGALS9/CTSC/CYLD/CTSH/CAV1/YWHAB/BCAP31/MMP9/HYAL2/ATF3/BAK1/YWHAH/PRKCD/GZMB/TGFB2/BCL2L1/MAL/THBS1/DFNA5/CASP8/LCK/FADD/BAX/TP53/DAPK3/STK4/PPP1CA/PAK2/ITM2C/BCL10/RIPK3/TPD52L1/APAF1/TP53BP2/TNFRSF10A/TRADD/NF1/PPP2R1B/TRAF2/NMT1/LTBR/SEPT4/RIPK1/FASLG/NACC2/PML/S100A9/TIMP3/S100A8/BOK/SOD1/SFRP1/SFN/PLAUR/SFPQ/GSK3B/INHBB/RPS7/WWOX/DDIT3/TFDP2/BCL2L11/NCK1/BAD/…
GO:0071356	cellular response to tumor necrosis factor	216	0.475293	2.13144	1.23683e-05	0.000285354	0.000192392	CCL3/PSMB9/PSME2/PYCARD/CCL8/TNFSF13B/POSTN/NPNT/TXNDC17/CYLD/GBA/CCL19/CCL4/TNFRSF14/PCK2/HYAL2/CYBA/CLIP3/ILK/CCL13/CCL11/ARHGEF2/SPHK1/TJP2/PSMD10/TNFRSF17/THBS1/BIRC2/TRAF3/CASP8/ADAM17/ZC3H12A/CPNE1/TNF/CX3CL1/PSMC4/PSMA4/NFE2L2/TNFSF4/CD27/GATA3/PTK2B/PSMD9/PSMD5/KLF2/CEBPA/PLVAP/PSMA3/PSMD14/TNFRSF10A/LTB/IKBKG/TRADD/CCL23/TNFSF8/PSMD8/MAP3K14/ICAM1/TNFSF14/AIM2/XCL1/TRAF2/OCLN/CCL21/LTBR/…
GO:0034612	response to tumor necrosis factor	231	0.475329	2.14704	1.22439e-05	0.000285354	0.000192392	CCL3/PSMB9/PSME2/PYCARD/CCL8/TNFSF13B/GCH1/POSTN/NPNT/TXNDC17/CYLD/GBA/CASP3/CCL19/CCL4/TNFRSF14/PCK2/HYAL2/CYBA/CLIP3/ILK/CCL13/ADAM10/CCL11/ARHGEF2/SPHK1/TJP2/CXCL16/PSMD10/TNFRSF17/THBS1/BIRC2/TRAF3/CASP8/ADAM17/ZC3H12A/CPNE1/TNF/CX3CL1/PSMC4/PSMA4/NFE2L2/TNFSF4/UBD/CD27/GATA3/PTK2B/PSMD9/PSMD5/KLF2/CEBPA/PLVAP/PSMA3/PSMD14/TNFRSF10A/LTB/IKBKG/TRADD/CCL23/TNFSF8/PSMD8/MAP3K14/ICAM1/TNFSF14/AIM…
GO:0032103	positive regulation of response to external stimulus	221	0.475393	2.13769	1.23133e-05	0.000285354	0.000192392	CCL3/CXCL10/DDX60/CCR1/CXCL11/TLR7/CXCL9/SERPINE1/LGALS9/TLR3/CALR/STX4/RAC2/NOD2/RIPK2/CCL19/CCL4/HYAL2/CYBA/PDE2A/PRKD2/GPSM3/ADAM10/PLA2G7/GBP5/CXCL13/DHX58/IDO1/TLR4/PTGER4/SLAMF1/THBS1/LPAR1/ADAM17/TLR2/TNF/CX3CL1/BTK/TGFB1/PDCD4/TBK1/PPM1F/VAMP7/TNFSF4/PIK3CG/CCR2/CD28/PTK2B/ADORA2B/MAPK13/IL17RA/PUM2/ADAM8/IL33/CDK19/TNFSF14/RPS19/XCL1/IL15/CCL21/HAVCR2/NOD1/CD180/IL6R/VEGFC/CAMK1D/STX3/KD…
GO:0010212	response to ionizing radiation	129	0.475584	2.00167	1.32415e-05	0.000285354	0.000192392	CXCL10/CHEK2/CASP3/NABP1/CCND2/CCND1/SWI5/CYBA/SFRP2/TP53BP1/BAK1/GRB2/BCL2L1/RHOB/DCLRE1C/CLK2/XRCC3/BAX/TP53/GPX1/ATR/XRCC6/BRCA2/IKBIP/TGFB1/ECT2/WRN/TOPBP1/GATA3/EGR1/BLM/INTS3/CBL/ICAM1/FBXO4/ATM/TIGAR/NOX4/RAD51AP1/NET1/BABAM1/PML/NIPBL/ELK1/SFRP1/RNF8/INTS7/FANCD2
GO:0002768	immune response-regulating cell surface receptor signaling pathway	289	0.476391	2.19986	1.18892e-05	0.000285354	0.000192392	GBP1/PSMB9/PSME2/HLA-G/ACTG1/CMTM3/LCP2/WAS/MNDA/TRBC1/CYLD/ACTB/IGLC1/LYN/RIPK2/HCK/LPXN/BTN3A1/HLA-DQA1/RELB/FCGRT/PRKD2/ARPC1A/CLEC4A/GRB2/FCN1/PRKCD/CSK/WIPF3/YES1/CD209/HLA-DQB2/VAV3/ITK/CD247/IGLV1-44/PSMD10/FGR/LILRB1/ABL1/FOS/ABI1/ICAM2/LILRB2/MYO1G/TRAC/IGKC/LCK/ELMO1/PTPN6/TRAT1/HLA-DQB1/BAX/PAG1/LAX1/CD24/CD300A/CD3E/PSMC4/MYO1C/IFNG/ELF1/PAK2/BTK/INPP5D/PSMA4/SLC39A10/CD3D/BCL10/GATA3…
GO:0001818	negative regulation of cytokine production	195	0.477901	2.11911	1.2531e-05	0.000285354	0.000192392	ISG15/GBP1/PYCARD/HERC5/IFIH1/BST2/TSPO/BCL3/DDX58/LGALS9/UBA7/CYLD/GBA/NLRC5/SYT11/RELB/LAG3/CSK/DHX58/IDO1/TLR4/PTGER4/SLAMF1/TGFB2/KLF4/IRF3/LILRB1/THBS1/MERTK/TRAF3/TWSG1/ZC3H12A/CD24/TNF/IFNG/BTK/INPP5D/TGFB1/RNF125/MC1R/PDCD4/GPR18/TBK1/TNFSF4/CD83/CD96/GATA3/CD34/IL10/ARRB1/KLF2/TRIB2/BTN2A2/ARRB2/DLL1/EPHA2/IL33/SIGIRR/PTPN22/CHID1/IL1R2/XCL1/IKBKE/TIA1/HAVCR2/PDCD1LG2/OTUD5/LRRC32/GAS6/T…
GO:2000116	regulation of cysteine-type endopeptidase activity	182	0.478034	2.1021	1.26552e-05	0.000285354	0.000192392	PSMB9/IFI27/PYCARD/IFI6/MTCH1/BID/TNFSF10/F2R/CASP1/LGALS9/ANP32B/CYR61/EIF2AK3/CTSH/CASP3/NAIP/LAMP3/CASP7/DAP/EGLN3/ARL6IP1/BCAP31/MMP9/SFRP2/MICAL1/BAK1/TNFAIP8/KLF4/CARD8/THBS1/BIRC2/NLRP2/CASP8/NLRP1/HIP1/LCK/FADD/BAX/GPX1/SERPINB9/TNF/PAK2/ROBO1/PPM1F/AKT1/CD27/ARL6IP5/BCL10/HERPUD1/ARRB1/APAF1/ARRB2/TNFRSF10A/TRADD/TNFSF14/AIM2/TRAF2/XIAP/CYFIP2/P2RX1/NOD1/GAS6/RIPK1/FASLG/MAP2K5/PPARG/PML…
GO:0070374	positive regulation of ERK1 and ERK2 cascade	148	0.47875	2.05389	1.2984e-05	0.000285354	0.000192392	CCL3/GLIPR2/PYCARD/CCL8/TNFAIP8L3/CCR1/F2R/LGALS9/SCIMP/NPNT/ATP6AP1/GPR183/NOD2/RIPK2/CCL19/CCL4/PRKD2/CCL13/CCL11/TLR4/SLAMF1/ABL1/PDGFC/RASGRP1/TNF/CX3CL1/ABCA7/TGFB1/FGFR4/PTK2B/ARRB1/ARRB2/GCG/CCL23/FGF8/ICAM1/PTPN22/ADCYAP1/TREM2/XCL1/CCL21/HAVCR2/NOD1/KDR/PDGFD/FGF21/NOX4/GAS6/HTR2B/NRP1
GO:0010952	positive regulation of peptidase activity	136	0.481514	2.04127	1.3147e-05	0.000285354	0.000192392	IFI27/PSME2/PYCARD/MTCH1/BID/TNFSF10/F2R/CASP1/LGALS9/ANP32B/CYR61/EIF2AK3/CTSH/CASP3/CASP7/DAP/EGLN3/CAV1/BCAP31/SFRP2/BAK1/CARD8/NLRP2/CASP8/NLRP1/HIP1/LCK/FADD/BAX/TNF/APP/ROBO1/PPM1F/ARL6IP5/BCL10/ARRB1/APAF1/PSMD14/TNFRSF10A/ANTXR1/TRADD/PRELID1/AIM2/TRAF2/CYFIP2/P2RX1/NOD1/FBLN1/CR1/RIPK1/FASLG/PPARG/PML/S100A9/S100A8/BOK/MAP3K5
GO:0051701	interaction with host	163	0.481918	2.09274	1.28291e-05	0.000285354	0.000192392	IFITM3/FUCA2/PPIA/CXCR4/DYNLT1/IFIT1/LGALS9/TRIM21/EIF2AK2/CD86/SELPLG/CAV1/TNFRSF14/TRIM5/HYAL2/TYMS/ITGAV/GRB2/FCN1/TRIM8/ANPEP/LGALS1/TAP2/CD209/SLAMF1/BCL2L1/CCR5/F11R/TRIM26/CASP8/ZC3H12A/XPR1/IST1/SERPINB9/ITGA5/TGFB1/ATG7/DERL1/UVRAG/WWP2/GUCY1A3/EXOC2/CBL/CAV2/ICAM1/CLEC4G/TSG101/SLC52A1/DDB1/NECTIN2/VPS37B/P4HB/EXOC7/CR1/GAS6/ITGB7/CHMP2A/CLEC5A/ITGB5/PML/SLC25A6/DPP4/TYRO3/PABPN1/TRIM11
GO:1903708	positive regulation of hemopoiesis	143	0.482826	2.06097	1.30473e-05	0.000285354	0.000192392	ISG15/HLA-G/CCR1/ID2/HMGB2/LGALS9/IL4R/XBP1/ATP6AP1/CYLD/RIPK2/CCL19/CD86/IL7R/PNP/EGR3/FOS/CASP8/LILRB2/RASGRP1/FADD/SASH3/TNF/JAG1/IFNG/BTK/INPP5D/TGFB1/FES/IL34/TNFSF4/ATP11C/CD27/CD83/GATA3/GPR68/FLT3LG/IL7/SCIN/ADAM8/POU4F1/AP3D1/MED1/IL15/ZAP70/IL2RA/PRDM1/HLX/GAS6/RIPK1/MYB/VNN1/CSF1/TAL1/CD101/ROR2/RB1/IL1RL2
GO:0022408	negative regulation of cell-cell adhesion	119	0.483567	2.01307	1.33862e-05	0.000285354	0.000192392	HLA-G/IRF1/MYADM/LGALS9/IL4R/CYLD/CASP3/TNFRSF14/LAG3/PRKCD/IDO1/KLF4/LILRB1/ABL1/LILRB2/TWSG1/PELI1/PTPN6/PAG1/LAX1/SPINT2/CD300A/TGFB1/TNFSF4/IL10/LOXL3/ERBB2/BTN2A2/VTCN1/PTPN22/IL1RN/CLEC4G/GTPBP4/SDC4/XCL1/CCL21/IL2RA/HAVCR2/MAD2L2/PDCD1LG2/HLX/LRRC32/MAP2K5/SERPINE2/GNRH1/MAPK7/NDFIP1/EPCAM/PTK2
GO:0043281	regulation of cysteine-type endopeptidase activity involved in apoptotic process	171	0.483664	2.11205	1.27554e-05	0.000285354	0.000192392	IFI27/PYCARD/IFI6/MTCH1/BID/TNFSF10/F2R/CASP1/LGALS9/ANP32B/CYR61/EIF2AK3/CTSH/CASP3/NAIP/LAMP3/CASP7/DAP/EGLN3/ARL6IP1/BCAP31/MMP9/SFRP2/MICAL1/BAK1/TNFAIP8/KLF4/CARD8/THBS1/BIRC2/NLRP2/CASP8/NLRP1/HIP1/LCK/FADD/BAX/GPX1/SERPINB9/TNF/PAK2/ROBO1/PPM1F/AKT1/CD27/ARL6IP5/BCL10/HERPUD1/ARRB1/APAF1/ARRB2/TNFRSF10A/TRADD/TNFSF14/TRAF2/XIAP/P2RX1/NOD1/GAS6/RIPK1/FASLG/MAP2K5/PPARG/PML/S100A9/NLE1/S100A…
GO:0035966	response to topologically incorrect protein	156	0.484775	2.09381	1.28979e-05	0.000285354	0.000192392	PDIA5/SERPINH1/DNAJA1/SEC61B/SDF2L1/EIF2AK2/XBP1/CALR/EIF2AK3/SEC61A1/HSPB3/CCND1/TOR1B/ATF3/BAK1/HSPA6/STC2/SERP1/CHAC1/GFPT1/THBS1/EDEM1/BAX/MYDGF/PPP1R15A/IFNG/SSR1/MBTPS1/NFE2L2/SEC61G/HSPH1/DERL1/CLU/HERPUD1/SERP2/DNAJC3/HSPA4/FKBP14/DERL2/TSPYL2/LMNA/PTPN1/ATF6/FAF2/TOR1A/WIPI1/EIF2S1/SEC63/ATXN3/FGF21/HSPB2/CXXC1/TLN1/HSPB1/ATP6V0D1/ERO1A/SDF2/CREB3/WFS1/CREB3L3/TATDN2/BOK/AGR2/YIF1A/TMEM3…
GO:0042113	B cell activation	185	0.487138	2.14629	1.26314e-05	0.000285354	0.000192392	TNFSF13B/BST2/BCL3/ID2/SAMSN1/MNDA/XBP1/TRBC1/CYLD/GPR183/NOD2/DOCK10/IGLC1/LYN/CASP3/CD86/DOCK11/IL7R/BAK1/TNIP2/PRKCD/LGALS1/TLR4/VAV3/ABL1/CASP8/DCLRE1C/IGKC/PELI1/ADAM17/PTPN6/SASH3/BAX/LAX1/CD300A/IFNG/HHEX/BTK/INPP5D/TGFB1/SLC39A10/TNFSF4/ATP11C/CD27/AKAP17A/IL27RA/CD28/PTK2B/ITM2A/IL10/IL7/BATF/NBN/SKAP2/LRRC8A/CTPS1/DLL1/IGLL1/ZAP70/PRDM1/CD180/ATM/KIT/MS4A1/TXLNA/CD79A/IGHM/MFNG/PLCG2/GA…
GO:0002429	immune response-activating cell surface receptor signaling pathway	262	0.488069	2.2324	1.20391e-05	0.000285354	0.000192392	GBP1/PSMB9/PSME2/ACTG1/CMTM3/LCP2/WAS/MNDA/TRBC1/CYLD/ACTB/IGLC1/LYN/RIPK2/HCK/LPXN/BTN3A1/HLA-DQA1/RELB/PRKD2/ARPC1A/CLEC4A/GRB2/FCN1/PRKCD/CSK/WIPF3/YES1/CD209/HLA-DQB2/VAV3/ITK/CD247/IGLV1-44/PSMD10/FGR/ABL1/ABI1/ICAM2/MYO1G/TRAC/IGKC/LCK/ELMO1/PTPN6/TRAT1/HLA-DQB1/BAX/PAG1/LAX1/CD300A/CD3E/PSMC4/MYO1C/IFNG/ELF1/PAK2/BTK/INPP5D/PSMA4/SLC39A10/CD3D/BCL10/GATA3/CD28/PVRIG/SKAP1/PSMD9/PSEN1/NRAS/…
GO:0033209	tumor necrosis factor-mediated signaling pathway	138	0.488254	2.07381	1.31228e-05	0.000285354	0.000192392	PSMB9/PSME2/PYCARD/TNFSF13B/TXNDC17/CYLD/TNFRSF14/CLIP3/ILK/SPHK1/TJP2/PSMD10/TNFRSF17/BIRC2/TRAF3/CASP8/ADAM17/CPNE1/TNF/PSMC4/PSMA4/TNFSF4/CD27/PTK2B/PSMD9/PSMD5/PLVAP/PSMA3/PSMD14/TNFRSF10A/LTB/IKBKG/TRADD/TNFSF8/PSMD8/MAP3K14/TNFSF14/AIM2/TRAF2/LTBR/PSMB3/PSMA1/CCDC3/GAS6/RIPK1/NFKBIA/RELA/ZNF675/PSMA6/PSMC1/PSMB1/PSMC5/PSMB2/PSMD4/CD40/TNFRSF11A/TNFRSF9/TNFRSF19/TRAF1
GO:0035967	cellular response to topologically incorrect protein	121	0.488829	2.03971	1.33456e-05	0.000285354	0.000192392	PDIA5/SEC61B/SDF2L1/EIF2AK2/XBP1/CALR/EIF2AK3/SEC61A1/CCND1/ATF3/BAK1/STC2/SERP1/GFPT1/EDEM1/BAX/MYDGF/PPP1R15A/IFNG/SSR1/MBTPS1/NFE2L2/SEC61G/DERL1/HERPUD1/SERP2/DNAJC3/FKBP14/DERL2/TSPYL2/LMNA/PTPN1/ATF6/TOR1A/WIPI1/EIF2S1/SEC63/ATXN3/FGF21/CXXC1/TLN1/ATP6V0D1/ERO1A/SDF2/CREB3/WFS1/CREB3L3/TATDN2/BOK/AGR2/YIF1A/TMEM33/TMBIM6/SEC62/CREB3L4/POMT2/GOSR2/UBE2W
GO:0038093	Fc receptor signaling pathway	158	0.489406	2.11683	1.28876e-05	0.000285354	0.000192392	PSMB9/PSME2/ACTG1/LCP2/WAS/ACTB/IGLC1/LYN/HCK/FCGRT/ARPC1A/GRB2/PRKCD/WIPF3/YES1/VAV3/ITK/CD247/IGLV1-44/PSMD10/FGR/ABL1/FOS/ABI1/MYO1G/IGKC/ELMO1/PSMC4/MYO1C/PAK2/BTK/PSMA4/BCL10/PSMD9/GAB2/NRAS/PSMD5/PSMA3/PSMD14/VAV1/IKBKG/PSMD8/CLEC4E/CDC42/MAP3K7/CYFIP2/PSMB3/KRAS/PSMA1/KIT/CD3G/PIK3R2/BAIAP2/NFKBIA/RELA/ARPC2/PLCG2/LIMK1/DOCK1/NFKB1/PSMA6/ELMO2/PSMC1/PTK2/PSMB1/MAP3K1/PSMC5/PSMB2/PSMD4/LAT2…
GO:0006986	response to unfolded protein	140	0.489845	2.08481	1.30933e-05	0.000285354	0.000192392	PDIA5/SERPINH1/DNAJA1/SEC61B/EIF2AK2/XBP1/CALR/EIF2AK3/SEC61A1/HSPB3/CCND1/TOR1B/ATF3/BAK1/HSPA6/STC2/SERP1/CHAC1/GFPT1/THBS1/EDEM1/BAX/MYDGF/PPP1R15A/IFNG/SSR1/MBTPS1/NFE2L2/SEC61G/HSPH1/DERL1/HERPUD1/SERP2/DNAJC3/HSPA4/FKBP14/DERL2/TSPYL2/LMNA/PTPN1/ATF6/FAF2/WIPI1/EIF2S1/SEC63/FGF21/HSPB2/CXXC1/TLN1/HSPB1/ATP6V0D1/ERO1A/CREB3/WFS1/CREB3L3/TATDN2/BOK/AGR2/YIF1A/TMEM33/TMBIM6/SEC62/DNAJB4/CREB3L…
GO:0032946	positive regulation of mononuclear cell proliferation	103	0.491564	2.0032	1.3631e-05	0.000285354	0.000192392	PYCARD/TNFSF13B/CORO1A/LGALS9/GPR183/RIPK2/CCL19/CD86/IGFBP2/PNP/TLR4/SLAMF1/VAV3/LILRB2/RASAL3/PELI1/CD276/FADD/SASH3/CD24/CD3E/IFNG/SLC39A10/TNFSF4/CCR2/EBI3/CD28/IL7/VTCN1/EFNB1/CD244/XCL1/IL15/ZAP70/IL2RA/HAVCR2/PDCD1LG2
GO:0008360	regulation of cell shape	119	0.492424	2.04995	1.33862e-05	0.000285354	0.000192392	CCL3/MYH9/ARHGEF18/ARHGAP15/CORO1A/PLEKHO1/PLXND1/HCK/MYH10/CCL13/CCL11/CDC7/SEMA4D/LST1/FGD2/FGR/PTN/CDC42EP5/LPAR1/DAPK3/FBLIM1/FES/PALM2/PALMD/PTK2B/FGD3/TTBK2/CDC42SE2/PLXNC1/WDR1/VRK2/FMNL3/CFDP1/SEMA4A/RASA1/ICAM1/RHOJ/PLXNB3/ATP10A/FMNL1/DIAPH1/KIT/KDR/BAIAP2/CSNK1G3/CDC42EP4/PLXNB1/ARAP1/FGD6/CSNK1G2/ITGA7/PTK2/CSNK1A1/GNA12/CDC42EP1/MKLN1
GO:0051092	positive regulation of NF-kappaB transcription factor activity	114	0.493665	2.04349	1.34331e-05	0.000285354	0.000192392	MYD88/PYCARD/IRAK1/LGALS9/EIF2AK2/TLR3/NOD2/RIPK2/TRIM14/TRIM5/PRKD2/TRIM8/ARHGEF2/TLR4/SPHK1/NPM1/TLR2/TNF/BTK/TGFB1/CLU/BCL10/RIPK3/NFKB2/ADAM8/IKBKG/TRADD/IL1RAP/IRAK4/ICAM1/AIM2/LRRFIP1/TRAF2/MAP3K7/NOD1/KRAS/RIPK1/MAP3K13/NFKBIA/RELA/NFKB1/S100A9/S100A12/PSMA6/S100A8/IRAK3/CFLAR/CD40/TNFRSF11A/TRAF1/IL1B/MTDH/RNF31/EDA/NTRK1/PLA2G1B/NLRP3/FER/PRKCZ/ERC1/TNFSF18/PRKCH
GO:0002237	response to molecule of bacterial origin	266	0.494082	2.26352	1.20109e-05	0.000285354	0.000192392	CCL3/CXCL10/PYCARD/GCH1/IRAK1/CXCL11/TSPO/CXCL9/F2R/SERPINE1/CASP1/HMGB2/LGALS9/XBP1/NOD2/LYN/RIPK2/CASP3/NR1H3/CD86/HCK/CDK4/TNFRSF14/TRIM5/PCK2/FMO1/TLR6/TNIP2/CNP/GJA1/GNG12/CXCL13/IDO1/TLR4/PTGER4/JUNB/CXCL16/SELP/IRF3/LILRB1/CCR5/ABL1/FOS/TLR1/CASP8/LILRB2/PELI1/ADAM17/ZC3H12A/TLR2/CD24/TNF/IFNG/CSF2RB/TGFB1/PDCD4/PTGER2/TNFSF4/AKT1/CD27/BCL10/CD96/SPON2/IL10/NFKB2/TNIP3/CMPK2/MPO/TNFRSF10A/…
GO:0050866	negative regulation of cell activation	140	0.494646	2.10524	1.30933e-05	0.000285354	0.000192392	HLA-G/IRF1/ID2/SAMSN1/LGALS9/IL4R/MNDA/CYLD/LYN/CASP3/NR1H3/FBXO7/TNFRSF14/MICA/LAG3/PRKCD/IDO1/LST1/LILRB1/MERTK/LILRB2/TWSG1/PELI1/PTPN6/ZC3H12A/PAG1/LAX1/CD300A/BTK/INPP5D/TGFB1/TNFSF4/CCR2/IL10/LOXL3/ERBB2/BTN2A2/VTCN1/SOX11/PTPN22/CLEC4G/SDC4/XCL1/IL2RA/PRDM1/HAVCR2/ATM/ABR/PDCD1LG2/HLX/LRRC32/SERPINE2/GNRH1/TBC1D10C/TYRO3/NDFIP1/SFRP1/IL31RA/BANK1
GO:0007249	I-kappaB kinase/NF-kappaB signaling	216	0.495483	2.22197	1.23683e-05	0.000285354	0.000192392	IFIT5/MYD88/PYCARD/BST2/IRAK1/TLR7/FKBP1A/TNFSF10/BCL3/SHISA5/UNC5CL/F2R/CASP1/LGALS9/SECTM1/TLR3/CYLD/NOD2/TRIP6/APOL3/RIPK2/CCL19/WLS/PIM2/IL18R1/SLC20A1/TRIM5/RELB/TLR6/TNIP2/GJA1/TRIM8/LGALS1/TLR4/SPHK1/CARD8/IRF3/PSMD10/ABL1/BIRC2/CASP8/PLK2/RHOH/LPAR1/PELI1/ZC3H12A/FADD/CPNE1/FLNA/TLR2/TNF/BTK/ECT2/TBK1/AKT1/UBD/CD27/BCL10/RIPK3/IL10/PRDX1/NFKB2/AKAP13/TNIP3/GOLT1B/HACD3/IKBKG/TRADD/TSPAN6/…
GO:0032496	response to lipopolysaccharide	255	0.495861	2.26185	1.20853e-05	0.000285354	0.000192392	CCL3/CXCL10/PYCARD/GCH1/IRAK1/CXCL11/TSPO/CXCL9/F2R/SERPINE1/CASP1/HMGB2/LGALS9/XBP1/LYN/RIPK2/CASP3/NR1H3/CD86/HCK/CDK4/TNFRSF14/TRIM5/PCK2/FMO1/TNIP2/CNP/GJA1/GNG12/CXCL13/IDO1/TLR4/PTGER4/JUNB/CXCL16/SELP/IRF3/LILRB1/CCR5/ABL1/FOS/CASP8/LILRB2/PELI1/ADAM17/ZC3H12A/TLR2/TNF/IFNG/CSF2RB/TGFB1/PDCD4/PTGER2/TNFSF4/AKT1/CD27/CD96/SPON2/IL10/NFKB2/TNIP3/CMPK2/MPO/TNFRSF10A/KCNJ8/EDNRB/SIGIRR/ICAM1/P…
GO:0002699	positive regulation of immune effector process	137	0.496425	2.10646	1.3137e-05	0.000285354	0.000192392	RSAD2/DDX60/LGALS9/IL4R/XBP1/STX4/RAC2/NOD2/LYN/RIPK2/CCL19/CD86/TNFRSF14/LAG3/DHX58/TLR4/FGR/LILRB1/CRTAM/RASGRP1/FADD/SASH3/CD300A/TNF/IFNG/BTK/TGFB1/FES/VAMP7/TNFSF4/CCR2/BCL10/GATA3/CD28/SPON2/ADORA2B/STXBP2/GAB2/PUM2/STX7/VAV1/IL33/RPS19/CD244/XCL1/TRAF2/MAP3K7/NECTIN2/HLX/SLAMF6/MYB/LBP/SH2D1A/P2RX7
GO:0050920	regulation of chemotaxis	141	0.497049	2.11754	1.30803e-05	0.000285354	0.000192392	CCL3/CXCL10/CCR1/CXCL11/CXCL9/CXCR4/SERPINE1/LGALS9/CALR/STX4/RAC2/GPR183/LYN/CCL19/CORO1B/CCL4/PRKD2/GPSM3/ADAM10/PLA2G7/CXCL13/SLAMF1/THBS1/ADGRA2/LPAR1/ADAM17/PLXNA3/TGFB1/ROBO1/GPR18/PPM1F/CCR2/PTK2B/TNFSF14/XCL1/CCL21/IL6R/PLXNA2/VEGFC/CAMK1D/STX3/KDR/PDGFD/GAS6/NRP1/PADI2/HSPB1/CCR7/LBP/CREB3/BST1/CSF1/PLXNA1/EDN1/SCG2/EDN3/FGFR1/PGF/FGF2/NOTCH1/CXCL6/SEMA3A/RAC1/MPP1/TNFSF18/IL12A/MMP28/IL…
GO:2001056	positive regulation of cysteine-type endopeptidase activity	109	0.497293	2.04391	1.35197e-05	0.000285354	0.000192392	IFI27/PYCARD/MTCH1/BID/TNFSF10/F2R/CASP1/LGALS9/ANP32B/CYR61/EIF2AK3/CTSH/CASP3/CASP7/DAP/EGLN3/BCAP31/BAK1/CARD8/NLRP2/CASP8/NLRP1/HIP1/LCK/FADD/BAX/TNF/ROBO1/PPM1F/ARL6IP5/BCL10/ARRB1/APAF1/TNFRSF10A/TRADD/AIM2/TRAF2/CYFIP2/P2RX1/NOD1/RIPK1/FASLG/PPARG/PML/S100A9/S100A8/BOK/MAP3K5
GO:0002697	regulation of immune effector process	271	0.497902	2.28522	1.19829e-05	0.000285354	0.000192392	HERC5/RSAD2/DDX60/BST2/DDX58/C2/IFIT1/WAS/LGALS9/IL4R/EIF2AK2/TLR3/XBP1/STX4/RAC2/NOD2/LYN/RIPK2/CCL19/CD86/APOBEC3G/HCK/TNFRSF14/TMEM173/CFI/IL7R/MICA/LAG3/DHX58/AP2A2/C7/TLR4/SLAMF1/TGFB2/CD247/FGR/LILRB1/BIRC2/CRTAM/TRAF3/PACS1/APOBEC3F/RASGRP1/LCK/ELMO1/PTPN6/ZC3H12A/FADD/SASH3/CFB/SERPINB9/CD300A/TNF/IFNG/PAK2/BTK/TGFB1/FES/RNF125/VAMP7/TNFSF4/CCR2/BCL10/CD96/GATA3/IL27RA/CD28/SPON2/RIPK3/IL…
GO:0050671	positive regulation of lymphocyte proliferation	102	0.498008	2.02691	1.36446e-05	0.000285354	0.000192392	PYCARD/TNFSF13B/CORO1A/LGALS9/GPR183/RIPK2/CCL19/CD86/IGFBP2/PNP/TLR4/SLAMF1/VAV3/LILRB2/RASAL3/PELI1/CD276/FADD/SASH3/CD24/CD3E/IFNG/SLC39A10/TNFSF4/CCR2/EBI3/CD28/IL7/VTCN1/EFNB1/CD244/XCL1/IL15/ZAP70/IL2RA/HAVCR2/PDCD1LG2
GO:0002822	regulation of adaptive immune response based on somatic recombination of immune receptors built from immunoglobulin superfamily domains	101	0.499156	2.02788	1.36642e-05	0.000285354	0.000192392	RSAD2/TNFSF13B/WAS/IL4R/RIPK2/CCL19/IL7R/SLAMF1/LILRB1/PTPN6/FADD/SASH3/TNF/IFNG/BTK/TGFB1/TNFSF4/CCR2/GATA3/IL27RA/CD28/RIPK3/IL10/LOXL3/STX7/IL33/CLEC4G/XCL1/TRAF2/MAP3K7/HAVCR2/NECTIN2/HLX/CR1/C4BPB/P2RX7/NDFIP1/CD40/IL1B/CD226/PKN1/MLH1/NLRP3/C4BPA/PVR/PRKCZ/IL12RB1/TNFSF18/IL12A/IL6/MSH6/IL23A/MALT1/CLCF1/TBX21/UNG/NCR3/IL12B/FCER2/THOC1
GO:0070665	positive regulation of leukocyte proliferation	107	0.501091	2.05344	1.35683e-05	0.000285354	0.000192392	PYCARD/TNFSF13B/CORO1A/LGALS9/GPR183/LYN/RIPK2/CCL19/CD86/IGFBP2/PNP/TLR4/SLAMF1/VAV3/LILRB2/RASAL3/PELI1/CD276/FADD/SASH3/CD24/CD3E/IFNG/SLC39A10/TNFSF4/CCR2/EBI3/CD28/FLT3LG/IL7/VTCN1/EFNB1/CD244/XCL1/IL15/ZAP70/IL2RA/HAVCR2/PDCD1LG2
GO:2001236	regulation of extrinsic apoptotic signaling pathway	128	0.501378	2.10802	1.32549e-05	0.000285354	0.000192392	PYCARD/IFI6/BID/TNFSF10/PEA15/SERPINE1/HMGB2/STX4/CYLD/CAV1/HYAL2/SFRP2/ITGAV/ATF3/ARHGEF2/TGFB2/BCL2L1/MAL/THBS1/CASP8/FADD/BAX/DAPK3/GPX1/STK4/TNF/CX3CL1/PPP1CA/PAK2/AKT1/ITM2C/ITGA6/BCL10/BMP5/TCF7L2/IL7/TNFRSF10A/IL1A/TRADD/NF1/LMNA/PPP2R1B/ICAM1/TRAF2/LTBR/RIPK1/NRP1/FASLG/RELA/MAP2K5/PML/MAPK7/TIMP3/UNC5B/FEM1B/SFRP1/CFLAR/TRAF1/SCG2/IL1B
GO:0045089	positive regulation of innate immune response	274	0.50209	2.3067	1.19783e-05	0.000285354	0.000192392	PSMB9/PSME2/MYD88/PYCARD/IFIH1/RSAD2/DDX60/IRAK1/TLR7/IRF1/DDX58/HMGB2/TLR3/PIK3AP1/CYLD/NOD2/LYN/RIPK2/NR1H3/CD86/CNPY3/HCK/NLRC5/CAV1/TRIM5/TMEM173/CYBA/RELB/LAG3/TLR6/CLEC4A/TNIP2/GBP5/FCN1/PRKCD/DHX58/TLR4/CD209/IRF3/PSMD10/BIRC2/CRTAM/TLR1/TRAF3/CASP8/ICAM2/RASGRP1/PELI1/FADD/TLR2/CD300A/PSMC4/PAK2/BTK/PSMA4/RNF125/TBK1/UNC93B1/BCL10/PSMD9/NRAS/PSMD5/TNIP3/PSMA3/MARCO/PUM2/ARRB2/PSMD14/VAV1/…
GO:0034620	cellular response to unfolded protein	107	0.502513	2.05927	1.35683e-05	0.000285354	0.000192392	PDIA5/SEC61B/EIF2AK2/XBP1/CALR/EIF2AK3/SEC61A1/CCND1/ATF3/BAK1/STC2/SERP1/GFPT1/EDEM1/BAX/MYDGF/PPP1R15A/IFNG/SSR1/MBTPS1/NFE2L2/SEC61G/DERL1/HERPUD1/SERP2/DNAJC3/FKBP14/DERL2/TSPYL2/LMNA/PTPN1/ATF6/WIPI1/EIF2S1/SEC63/FGF21/CXXC1/TLN1/ATP6V0D1/ERO1A/CREB3/WFS1/CREB3L3/TATDN2/BOK/AGR2/YIF1A/TMEM33/TMBIM6/SEC62/CREB3L4/GOSR2
GO:0010950	positive regulation of endopeptidase activity	121	0.503047	2.09904	1.33456e-05	0.000285354	0.000192392	IFI27/PSME2/PYCARD/MTCH1/BID/TNFSF10/F2R/CASP1/LGALS9/ANP32B/CYR61/EIF2AK3/CTSH/CASP3/CASP7/DAP/EGLN3/BCAP31/SFRP2/BAK1/CARD8/NLRP2/CASP8/NLRP1/HIP1/LCK/FADD/BAX/TNF/ROBO1/PPM1F/ARL6IP5/BCL10/ARRB1/APAF1/PSMD14/TNFRSF10A/TRADD/PRELID1/AIM2/TRAF2/CYFIP2/P2RX1/NOD1/CR1/RIPK1/FASLG/PPARG/PML/S100A9/S100A8/BOK/MAP3K5
GO:0097529	myeloid leukocyte migration	131	0.504229	2.12722	1.3213e-05	0.000285354	0.000192392	CCL3/CXCL10/CCL8/CCR1/SAA1/SERPINE1/RAC2/JAML/LYN/CCL19/CKLF/CCL4/CCL13/PLA2G7/CCL11/PTGER4/SLAMF1/TGFB2/VAV3/THBS1/NUP85/CD300A/CX3CL1/IFNG/ADGRE2/PIK3CG/CCR2/PTK2B/PREX1/P2RY12/IL17RA/WDR1/IL1A/VAV1/ADAM8/CCL23/EDNRB/CSF3R/IRAK4/RPS19/XCL1/CCL21/IL6R/VEGFC/KIT/CAMK1D/PDGFD/CCR7/LBP/CREB3/BST1/CSF1/S100A9/S100A12/ROR2/S100A8/EDN1/TNFRSF11A/SCG2/IL1B/EDN3/HRH1
GO:0043122	regulation of I-kappaB kinase/NF-kappaB signaling	195	0.504544	2.23725	1.2531e-05	0.000285354	0.000192392	IFIT5/MYD88/PYCARD/BST2/IRAK1/TLR7/FKBP1A/TNFSF10/BCL3/SHISA5/UNC5CL/F2R/CASP1/LGALS9/SECTM1/TLR3/CYLD/NOD2/TRIP6/APOL3/RIPK2/CCL19/WLS/PIM2/IL18R1/SLC20A1/TRIM5/TLR6/TNIP2/GJA1/TRIM8/LGALS1/TLR4/SPHK1/CARD8/IRF3/PSMD10/ABL1/BIRC2/CASP8/PLK2/RHOH/LPAR1/PELI1/ZC3H12A/FADD/CPNE1/FLNA/TLR2/TNF/ECT2/TBK1/AKT1/UBD/CD27/BCL10/IL10/PRDX1/AKAP13/TNIP3/GOLT1B/IKBKG/TRADD/TSPAN6/IRAK4/MAP3K14/TNFSF14/IKBKE…
GO:0002831	regulation of response to biotic stimulus	116	0.505387	2.09709	1.34133e-05	0.000285354	0.000192392	HERC5/DDX60/DDX58/IFIT1/EIF2AK2/RIPK2/APOBEC3G/HCK/TRIM5/SYT11/TMEM173/CYBA/DHX58/AP2A2/CD247/LILRB1/BIRC2/CRTAM/TRAF3/PACS1/APOBEC3F/LCK/ELMO1/ZC3H12A/IFNG/PAK2/RNF125/TBK1/CD28/PUM2/AP1S1/TSPAN6/SIGIRR/AIM2/IL15/IL2RA/PRDM1/HAVCR2/NOD1/CD180/NECTIN2/TIGAR/AP1B1/MB21D1/AP1M1
GO:0002758	innate immune response-activating signal transduction	231	0.507615	2.29287	1.22439e-05	0.000285354	0.000192392	PSMB9/PSME2/MYD88/IFIH1/RSAD2/DDX60/IRAK1/TLR7/IRF1/DDX58/TLR3/PIK3AP1/CYLD/NOD2/LYN/RIPK2/NR1H3/CD86/CNPY3/HCK/CAV1/TRIM5/CYBA/RELB/TLR6/CLEC4A/TNIP2/FCN1/PRKCD/DHX58/TLR4/CD209/IRF3/PSMD10/BIRC2/TLR1/TRAF3/CASP8/ICAM2/PELI1/FADD/TLR2/CD300A/PSMC4/PAK2/BTK/PSMA4/RNF125/TBK1/UNC93B1/BCL10/PSMD9/NRAS/PSMD5/TNIP3/PSMA3/MARCO/PUM2/ARRB2/PSMD14/ADAM8/RFTN1/IKBKG/TSPAN6/IRAK4/PSMD8/CLEC4E/PTPN22/TLR5/…
GO:0030260	entry into host cell	107	0.507673	2.08041	1.35683e-05	0.000285354	0.000192392	IFITM3/FUCA2/PPIA/CXCR4/DYNLT1/LGALS9/TRIM21/CD86/SELPLG/CAV1/TNFRSF14/TRIM5/HYAL2/ITGAV/GRB2/FCN1/TRIM8/ANPEP/LGALS1/CD209/SLAMF1/CCR5/F11R/TRIM26/XPR1/ITGA5/UVRAG/WWP2/EXOC2/CBL/CAV2/ICAM1/CLEC4G/SLC52A1/NECTIN2/P4HB/EXOC7/CR1/GAS6/ITGB7/CLEC5A/ITGB5
GO:0044409	entry into host	107	0.507673	2.08041	1.35683e-05	0.000285354	0.000192392	IFITM3/FUCA2/PPIA/CXCR4/DYNLT1/LGALS9/TRIM21/CD86/SELPLG/CAV1/TNFRSF14/TRIM5/HYAL2/ITGAV/GRB2/FCN1/TRIM8/ANPEP/LGALS1/CD209/SLAMF1/CCR5/F11R/TRIM26/XPR1/ITGA5/UVRAG/WWP2/EXOC2/CBL/CAV2/ICAM1/CLEC4G/SLC52A1/NECTIN2/P4HB/EXOC7/CR1/GAS6/ITGB7/CLEC5A/ITGB5
GO:0051806	entry into cell of other organism involved in symbiotic interaction	107	0.507673	2.08041	1.35683e-05	0.000285354	0.000192392	IFITM3/FUCA2/PPIA/CXCR4/DYNLT1/LGALS9/TRIM21/CD86/SELPLG/CAV1/TNFRSF14/TRIM5/HYAL2/ITGAV/GRB2/FCN1/TRIM8/ANPEP/LGALS1/CD209/SLAMF1/CCR5/F11R/TRIM26/XPR1/ITGA5/UVRAG/WWP2/EXOC2/CBL/CAV2/ICAM1/CLEC4G/SLC52A1/NECTIN2/P4HB/EXOC7/CR1/GAS6/ITGB7/CLEC5A/ITGB5
GO:0051828	entry into other organism involved in symbiotic interaction	107	0.507673	2.08041	1.35683e-05	0.000285354	0.000192392	IFITM3/FUCA2/PPIA/CXCR4/DYNLT1/LGALS9/TRIM21/CD86/SELPLG/CAV1/TNFRSF14/TRIM5/HYAL2/ITGAV/GRB2/FCN1/TRIM8/ANPEP/LGALS1/CD209/SLAMF1/CCR5/F11R/TRIM26/XPR1/ITGA5/UVRAG/WWP2/EXOC2/CBL/CAV2/ICAM1/CLEC4G/SLC52A1/NECTIN2/P4HB/EXOC7/CR1/GAS6/ITGB7/CLEC5A/ITGB5
GO:1902107	positive regulation of leukocyte differentiation	114	0.508517	2.10497	1.34331e-05	0.000285354	0.000192392	HLA-G/CCR1/ID2/LGALS9/IL4R/XBP1/ATP6AP1/CYLD/RIPK2/CCL19/CD86/IL7R/PNP/EGR3/FOS/CASP8/LILRB2/RASGRP1/FADD/SASH3/TNF/IFNG/BTK/INPP5D/TGFB1/IL34/TNFSF4/ATP11C/CD27/CD83/GATA3/GPR68/FLT3LG/IL7/ADAM8/POU4F1/AP3D1/IL15/ZAP70/IL2RA/PRDM1/HLX/GAS6/RIPK1/MYB/VNN1/CSF1/CD101/ROR2/RB1/IL1RL2
GO:0043280	positive regulation of cysteine-type endopeptidase activity involved in apoptotic process	102	0.510293	2.07691	1.36446e-05	0.000285354	0.000192392	IFI27/PYCARD/MTCH1/BID/TNFSF10/F2R/CASP1/LGALS9/ANP32B/CYR61/EIF2AK3/CTSH/CASP3/CASP7/DAP/EGLN3/BCAP31/BAK1/CARD8/NLRP2/CASP8/NLRP1/HIP1/LCK/FADD/BAX/TNF/ROBO1/PPM1F/ARL6IP5/BCL10/ARRB1/APAF1/TNFRSF10A/TRADD/TRAF2/P2RX1/NOD1/RIPK1/FASLG/PPARG/PML/S100A9/S100A8/BOK/MAP3K5
GO:0002698	negative regulation of immune effector process	84	0.5108	2.01409	1.39841e-05	0.000285354	0.000192392	BST2/IFIT1/LGALS9/IL4R/EIF2AK2/IL7R/MICA/DHX58/SLAMF1/TGFB2/LILRB1/PTPN6/SERPINB9/CD300A/TNF/TGFB1/RNF125/TNFSF4/CCR2/CD96/IL10/LOXL3/ARRB2/TSPAN6/IL33/CLEC4G/RPS19/XCL1/IL2RA/HAVCR2/ABR/HLX/CR1/C4BPB
GO:0002573	myeloid leukocyte differentiation	156	0.511284	2.20831	1.28979e-05	0.000285354	0.000192392	CCL3/C1QC/MYH9/CCR1/ID2/TLR3/ATP6AP1/GPR183/LYN/CCL19/CD86/BATF2/MMP9/RELB/SNX10/TLR4/JUNB/TJP2/SPI1/LILRB1/FOS/CASP8/MAFB/FADD/TNF/IFNG/HHEX/INPP5D/BATF3/TGFB1/IL34/LILRB3/UBD/GATA3/GPR68/GAB2/PSEN1/CDK6/CEBPA/LRRK1/BATF/POU4F1/NF1/EPHA2/TSPAN2/MED1/IRF4/CDC42/LTBR/FSHB/KIT/RIPK1/CAMK4/CCR7/ZNF675/PPARG/CSF1/SH3PXD2A/TAL1/CD101/NDFIP1/ROR2/TFE3/SFRP1/IL31RA/RB1/FSTL3/CD109/TNFRSF11A
GO:0002819	regulation of adaptive immune response	109	0.511525	2.1024	1.35197e-05	0.000285354	0.000192392	PYCARD/RSAD2/TNFSF13B/IRF1/SAMSN1/WAS/IL4R/RIPK2/CCL19/IL7R/SLAMF1/LILRB1/PTPN6/FADD/SASH3/TNF/IFNG/BTK/TGFB1/TNFSF4/CCR2/GATA3/IL27RA/CD28/RIPK3/IL10/LOXL3/STX7/IL33/CLEC4G/XCL1/TRAF2/MAP3K7/HAVCR2/NECTIN2/HLX/CR1/C4BPB/P2RX7/NDFIP1/CD40/IL1B/CD226/PKN1/MLH1/NLRP3/C4BPA/PVR/PRKCZ/IL12RB1/TNFSF18/IL6ST/IL12A/IL6/MSH6/IL23A/MALT1/CLCF1/DUSP10/TBX21/UNG/NCR3/IL12B/FCER2/THOC1
GO:0032943	mononuclear cell proliferation	207	0.511836	2.28506	1.24279e-05	0.000285354	0.000192392	PYCARD/HLA-G/TNFSF13B/IRF1/CORO1A/ELF4/CCND3/LGALS9/MNDA/RAC2/GPR183/DOCK8/LYN/RIPK2/CASP3/CCL19/CD86/IGFBP2/TNFRSF14/BTN3A1/IL7R/PNP/PRKCD/IDO1/LST1/TLR4/CD209/SLAMF1/VAV3/LILRB1/ABL1/LILRB2/RASAL3/TWSG1/PELI1/CD276/PTPN6/FADD/SASH3/BAX/CD24/CD300A/CD3E/IFNG/BTK/INPP5D/TGFB1/SLC39A10/TBK1/TNFSF4/PIK3CG/CCR2/EBI3/CD28/RIPK3/IL10/IL7/ERBB2/BTN2A2/VTCN1/CTPS1/EFNB1/SOX11/IMPDH1/PTPN22/TNFSF14/CLEC4…
GO:0070661	leukocyte proliferation	218	0.511908	2.29846	1.23417e-05	0.000285354	0.000192392	PYCARD/HLA-G/TNFSF13B/IRF1/CORO1A/ELF4/CCND3/LGALS9/MNDA/RAC2/GPR183/DOCK8/LYN/RIPK2/CASP3/CCL19/CD86/IGFBP2/TNFRSF14/BTN3A1/IL7R/PNP/PRKCD/IDO1/LST1/TLR4/CD209/SLAMF1/VAV3/LILRB1/ABL1/LILRB2/RASAL3/TWSG1/PELI1/CD276/PTPN6/FADD/SASH3/BAX/CD24/CD300A/CD3E/IFNG/BTK/INPP5D/TGFB1/SLC39A10/TBK1/TNFSF4/CLU/PIK3CG/CCR2/EBI3/CD28/RIPK3/IL10/FLT3LG/IL7/ERBB2/BTN2A2/VTCN1/CTPS1/EFNB1/SOX11/IMPDH1/IL33/PTPN…
GO:0046651	lymphocyte proliferation	205	0.512018	2.28344	1.24415e-05	0.000285354	0.000192392	PYCARD/HLA-G/TNFSF13B/IRF1/CORO1A/ELF4/CCND3/LGALS9/MNDA/RAC2/GPR183/DOCK8/LYN/RIPK2/CASP3/CCL19/CD86/IGFBP2/TNFRSF14/BTN3A1/IL7R/PNP/PRKCD/IDO1/LST1/TLR4/CD209/SLAMF1/VAV3/LILRB1/ABL1/LILRB2/RASAL3/TWSG1/PELI1/CD276/PTPN6/FADD/SASH3/BAX/CD24/CD300A/CD3E/IFNG/BTK/INPP5D/TGFB1/SLC39A10/TBK1/TNFSF4/PIK3CG/CCR2/EBI3/CD28/RIPK3/IL10/IL7/ERBB2/BTN2A2/VTCN1/CTPS1/EFNB1/SOX11/IMPDH1/PTPN22/TNFSF14/CLEC4…
GO:0002218	activation of innate immune response	237	0.514619	2.33072	1.22015e-05	0.000285354	0.000192392	PSMB9/PSME2/MYD88/PYCARD/IFIH1/RSAD2/DDX60/IRAK1/TLR7/IRF1/DDX58/TLR3/PIK3AP1/CYLD/NOD2/LYN/RIPK2/NR1H3/CD86/CNPY3/HCK/CAV1/TRIM5/TMEM173/CYBA/RELB/TLR6/CLEC4A/TNIP2/FCN1/PRKCD/DHX58/TLR4/CD209/IRF3/PSMD10/BIRC2/TLR1/TRAF3/CASP8/ICAM2/PELI1/FADD/TLR2/CD300A/PSMC4/PAK2/BTK/PSMA4/RNF125/TBK1/UNC93B1/BCL10/PSMD9/NRAS/PSMD5/TNIP3/PSMA3/MARCO/PUM2/ARRB2/PSMD14/ADAM8/RFTN1/IKBKG/TSPAN6/IRAK4/PSMD8/CLEC…
GO:0002695	negative regulation of leukocyte activation	124	0.517002	2.16461	1.33103e-05	0.000285354	0.000192392	HLA-G/IRF1/ID2/SAMSN1/LGALS9/IL4R/MNDA/CYLD/LYN/CASP3/NR1H3/FBXO7/TNFRSF14/MICA/LAG3/IDO1/LST1/LILRB1/MERTK/LILRB2/TWSG1/PELI1/PTPN6/ZC3H12A/PAG1/LAX1/CD300A/BTK/INPP5D/TGFB1/TNFSF4/CCR2/IL10/LOXL3/ERBB2/BTN2A2/VTCN1/SOX11/PTPN22/CLEC4G/SDC4/XCL1/IL2RA/PRDM1/HAVCR2/ATM/ABR/PDCD1LG2/HLX/LRRC32/GNRH1/TBC1D10C/TYRO3/NDFIP1/SFRP1/IL31RA/BANK1
GO:0030968	endoplasmic reticulum unfolded protein response	103	0.517466	2.10876	1.3631e-05	0.000285354	0.000192392	PDIA5/SEC61B/EIF2AK2/XBP1/CALR/EIF2AK3/SEC61A1/CCND1/ATF3/BAK1/STC2/SERP1/GFPT1/EDEM1/BAX/MYDGF/PPP1R15A/IFNG/SSR1/MBTPS1/NFE2L2/SEC61G/DERL1/HERPUD1/SERP2/DNAJC3/FKBP14/DERL2/TSPYL2/LMNA/PTPN1/ATF6/WIPI1/EIF2S1/SEC63/FGF21/CXXC1/TLN1/ATP6V0D1/ERO1A/CREB3/WFS1/CREB3L3/TATDN2/BOK/AGR2/YIF1A/TMEM33/TMBIM6/SEC62/CREB3L4/GOSR2
GO:0022409	positive regulation of cell-cell adhesion	206	0.518089	2.31176	1.24343e-05	0.000285354	0.000192392	PYCARD/HLA-G/TNFSF13B/CORO1A/LGALS9/IL4R/XBP1/TRBC1/CYLD/NOD2/LYN/RIPK2/CCL19/CD86/CAV1/IGFBP2/TNFRSF14/HLA-DQA1/IL7R/PNP/EGR3/GRB2/CXCL13/CSK/LGALS1/YES1/HLA-DQB2/SLAMF1/CD247/LILRB1/LILRB2/RASAL3/TRAC/RASGRP1/LCK/CD276/PTPN6/HLA-DQB1/FADD/SASH3/PLPP3/CD24/TNF/CD3E/IFNG/PAK2/TGFB1/CD3D/HSPH1/TNFSF4/AKT1/ITGA6/CCR2/CD27/CD83/EBI3/BCL10/GATA3/CD28/IL10/IL7/VTCN1/VAV1/ADAM8/EFNB1/AP3D1/MAP3K14/ICAM…
GO:0030168	platelet activation	137	0.518709	2.20102	1.3137e-05	0.000285354	0.000192392	FERMT3/MYH9/SAA1/ACTG1/F2R/LCP2/RAC2/ACTB/LYN/ITPR1/GNB1/RHOG/ILK/PRKCD/GNA15/TLR4/VAV3/SLC7A11/MYL9/SELP/RHOB/MERTK/LCK/PTPN6/DGKZ/FLNA/GNG2/ITPR3/AKT1/GNAQ/PIK3CG/P2RY12/ARRB1/CSRP1/DGKQ/CLEC1B/ARRB2/VAV1/GNA14/ADRA2A/STXBP1/VPS33B/PIK3R5/DGKE/ITPR2/P2RX1/FZD6/FIBP/MYL12A/GAS6/TLN1/DGKD/HSPB1/GP9/STXBP3/PLCG2/SERPINE2/GP6/TYRO3/GNA12/TXK
GO:0002703	regulation of leukocyte mediated immunity	134	0.518759	2.19456	1.31737e-05	0.000285354	0.000192392	RSAD2/BST2/WAS/LGALS9/IL4R/TLR3/STX4/RAC2/NOD2/LYN/IL7R/MICA/LAG3/TLR4/SLAMF1/FGR/LILRB1/CRTAM/RASGRP1/PTPN6/FADD/SASH3/SERPINB9/CD300A/TNF/IFNG/BTK/TGFB1/FES/VAMP7/TNFSF4/CCR2/CD96/GATA3/IL27RA/CD28/RIPK3/IL10/ADORA2B/STXBP2/GAB2/ARRB2/STX7/VAV1/CLEC4G/XCL1/TRAF2/MAP3K7/HAVCR2/NECTIN2/ABR/CR1/C4BPB/SLAMF6/SH2D1A/P2RX7
GO:0046718	viral entry into host cell	92	0.522658	2.09253	1.38074e-05	0.000285354	0.000192392	IFITM3/PPIA/CXCR4/DYNLT1/LGALS9/TRIM21/CD86/SELPLG/CAV1/TNFRSF14/TRIM5/HYAL2/ITGAV/FCN1/TRIM8/ANPEP/LGALS1/CD209/SLAMF1/CCR5/F11R/TRIM26/XPR1/ITGA5/UVRAG/WWP2/CAV2/ICAM1/CLEC4G/SLC52A1/NECTIN2/P4HB/CR1/GAS6/ITGB7/CLEC5A/ITGB5/DPP4/TYRO3/TRIM11
GO:0046632	alpha-beta T cell differentiation	79	0.523582	2.04314	1.40778e-05	0.000285354	0.000192392	RSAD2/IRF1/BCL3/LGALS9/IL4R/GPR183/RIPK2/CCL19/CD86/IL18R1/RELB/PNP/PTGER4/ITK/ABL1/EOMES/SASH3/IFNG/GPR18/TNFSF4/CD83/GATA3/LOXL3/BATF/AP3D1/TNFSF8/SEMA4A/IRF4/ZAP70/PRDM1/HLX/SLAMF6/MYB/BCL11B
GO:0050867	positive regulation of cell activation	249	0.524133	2.38502	1.21272e-05	0.000285354	0.000192392	PYCARD/HLA-G/TNFSF13B/CORO1A/LGALS9/IL4R/XBP1/CD2/TRBC1/STX4/CYLD/GPR183/NOD2/IGLC1/LYN/RIPK2/CCL19/CD86/CAV1/IGFBP2/TNFRSF14/HLA-DQA1/IL7R/PNP/TNIP2/EGR3/GRB2/CSK/LGALS1/YES1/TLR4/HLA-DQB2/SLAMF1/VAV3/CD247/SELP/FGR/LILRB1/THBS1/LILRB2/RASAL3/TRAC/RASGRP1/IGKC/LCK/PELI1/CD276/PTPN6/HLA-DQB1/FADD/SASH3/CD24/CD3E/IFNG/PAK2/BTK/INPP5D/TGFB1/SLC39A10/CD3D/HSPH1/VAMP7/TNFSF4/AKT1/ATP11C/CCR2/CD27/CD8…
GO:1903037	regulation of leukocyte cell-cell adhesion	259	0.524347	2.39552	1.20569e-05	0.000285354	0.000192392	PYCARD/HLA-G/TNFSF13B/IRF1/CORO1A/LGALS9/IL4R/XBP1/CD2/TRBC1/RAC2/CYLD/NOD2/LYN/RIPK2/CASP3/CCL19/CD86/CYP26B1/CAV1/IGFBP2/TNFRSF14/HLA-DQA1/IL7R/LAG3/PNP/EGR3/GRB2/CSK/IDO1/LGALS1/YES1/CD209/HLA-DQB2/SLAMF1/KLF4/CD247/LILRB1/LILRB2/RASAL3/TRAC/TWSG1/RASGRP1/LCK/PELI1/CD276/PTPN6/HLA-DQB1/FADD/SASH3/PAG1/LAX1/CD24/CD300A/TNF/CD3E/IFNG/PAK2/TGFB1/CD3D/HSPH1/TNFSF4/AKT1/CCR2/CD27/CD83/EBI3/BCL10/GA…
GO:0007229	integrin-mediated signaling pathway	74	0.525905	2.02899	1.41784e-05	0.000285354	0.000192392	FERMT3/MYH9/ITGAX/RCC2/PHACTR4/HCK/ITGAV/ILK/ADAM10/ZYX/ITGA11/VAV3/FGR/LAMA5/ITGA3/FLNA/COL16A1/ITGA5/FUT8/ITGA6/PTK2B/LOXL3/VAV1/ITGA10/ADAM9/ADAM15/ITGB7/TLN1/NEDD9/ITGB5/DOCK1/BST1/ITGA7/PTK2/TXK/ITGAL
GO:0038061	NIK/NF-kappaB signaling	102	0.525978	2.14075	1.36446e-05	0.000285354	0.000192392	PSMB9/PSME2/IRAK1/EIF2AK2/TLR3/CALR/NOD2/ACTN4/RELB/TLR6/ILK/PSMD10/BIRC2/CPNE1/TNF/PSMC4/PSMA4/UBA3/PDCD4/AKT1/PPP4C/RIPK3/NFKB2/PSMD9/PSMD5/PSMA3/PSMD14/TNFRSF10A/TSPAN6/PSMD8/MAP3K14/PTPN22/IKBKE/TRAF2/MAP3K7/HAVCR2/NOD1/PSMB3/PSMA1/RELA/NFKB1/PSMA6/PSMC1/PSMB1/PSMC5/PSMB2/PSMD4
GO:0050851	antigen receptor-mediated signaling pathway	171	0.52601	2.29697	1.27554e-05	0.000285354	0.000192392	GBP1/PSMB9/PSME2/CMTM3/LCP2/WAS/MNDA/TRBC1/CYLD/IGLC1/LYN/RIPK2/LPXN/BTN3A1/HLA-DQA1/PRKD2/CSK/HLA-DQB2/VAV3/ITK/CD247/PSMD10/ABL1/TRAC/IGKC/LCK/PTPN6/TRAT1/HLA-DQB1/BAX/PAG1/LAX1/CD300A/CD3E/PSMC4/IFNG/ELF1/PAK2/BTK/INPP5D/PSMA4/SLC39A10/CD3D/BCL10/GATA3/CD28/PVRIG/SKAP1/PSMD9/PSEN1/KLHL6/PSMD5/PSMA3/PSMD14/RFTN1/IKBKG/RFTN2/PSMD8/IGLL1/PTPN22/ZAP70/MAP3K7/PSMB3/PSMA1/CD3G/PIK3R2/FYB/CD79A/IGHM/…
GO:0071216	cellular response to biotic stimulus	146	0.526307	2.25356	1.3008e-05	0.000285354	0.000192392	CCL3/CXCL10/PYCARD/IRAK1/TSPO/SERPINE1/HMGB2/XBP1/EIF2AK3/LYN/RIPK2/NR1H3/CD86/HCK/CDK4/TRIM5/TLR6/TNIP2/TLR4/CXCL16/IRF3/LILRB1/CCR5/ABL1/TLR1/CCDC47/LILRB2/ZC3H12A/TLR2/TP53/TNF/IFNG/BTK/TGFB1/PDCD4/TNFSF4/AKT1/SPON2/IL10/TNIP3/CMPK2/APAF1/EDNRB/SIGIRR/ICAM1/PTPN22/CDK19/TLR5/TREM2/PRDM1/HAVCR2/CD180/TIGAR/ADAM9/SMC1A/NFKBIA/RELA/LBP/NFKB1/CDC73/WFS1
GO:1902106	negative regulation of leukocyte differentiation	74	0.526944	2.033	1.41784e-05	0.000285354	0.000192392	CCL3/C1QC/HLA-G/IRF1/ID2/IL4R/TLR3/CYLD/LYN/FBXO7/TLR4/TJP2/LILRB1/MAFB/INPP5D/LILRB3/TNFSF4/LOXL3/GPR68/CDK6/ERBB2
GO:1903900	regulation of viral life cycle	147	0.527124	2.25909	1.30005e-05	0.000285354	0.000192392	CCL3/ISG15/ADAR/IFIT5/IFITM3/MX1/RSAD2/OAS1/PFN1/BST2/PPIA/ISG20/C19orf66/IFIT1/LGALS9/TRIM21/EIF2AK2/HDAC1/LAMP3/TRIM14/APOBEC3G/FMR1/CCL4/TRIM5/TOP2A/FCN1/TRIM8/LGALS1/STOM/OASL/TRIM26/APOBEC3F/POLR2H/GTF2B/ZC3H12A/TNF/NELFB/CD28/STAU1/SRPK2/HACD3/CAV2/APOBEC3H/TSG101/RNASEL/DDX5/DDB1/NECTIN2/VPS37B/P4HB
GO:0071222	cellular response to lipopolysaccharide	123	0.528297	2.20933	1.33205e-05	0.000285354	0.000192392	CCL3/CXCL10/PYCARD/IRAK1/TSPO/SERPINE1/HMGB2/XBP1/LYN/RIPK2/NR1H3/CD86/HCK/CDK4/TRIM5/TNIP2/TLR4/CXCL16/IRF3/LILRB1/CCR5/ABL1/LILRB2/ZC3H12A/TLR2/TNF/IFNG/TGFB1/PDCD4/TNFSF4/AKT1/SPON2/IL10/TNIP3/CMPK2/EDNRB/SIGIRR/ICAM1/PTPN22/CDK19/TLR5/PRDM1/HAVCR2/CD180/ADAM9/NFKBIA/RELA/LBP/NFKB1/CDC73
GO:0071219	cellular response to molecule of bacterial origin	129	0.528667	2.22509	1.32415e-05	0.000285354	0.000192392	CCL3/CXCL10/PYCARD/IRAK1/TSPO/SERPINE1/HMGB2/XBP1/LYN/RIPK2/NR1H3/CD86/HCK/CDK4/TRIM5/TLR6/TNIP2/TLR4/CXCL16/IRF3/LILRB1/CCR5/ABL1/TLR1/LILRB2/ZC3H12A/TLR2/TNF/IFNG/TGFB1/PDCD4/TNFSF4/AKT1/SPON2/IL10/TNIP3/CMPK2/EDNRB/SIGIRR/ICAM1/PTPN22/CDK19/TLR5/TREM2/PRDM1/HAVCR2/CD180/ADAM9/NFKBIA/RELA/LBP/NFKB1/CDC73
GO:0097530	granulocyte migration	91	0.528703	2.11222	1.38328e-05	0.000285354	0.000192392	CCL3/CCL8/SAA1/RAC2/JAML/CCL19/CKLF/CCL4/CCL13/CCL11/PTGER4/SLAMF1/TGFB2/VAV3/THBS1/CD300A/CX3CL1/IFNG/ADGRE2/PIK3CG/PREX1/IL17RA/WDR1/IL1A/VAV1/ADAM8/CCL23/CSF3R/IRAK4/XCL1/CCL21/CAMK1D/CCR7/LBP/BST1/CSF1/S100A9/S100A12/S100A8/EDN1/SCG2/IL1B/EDN3/HRH1/PIP5K1C/CXCL6/PLA2G1B/RAC1/MPP1/TNFSF18/IL23A/CCL20/CXCL2/ITGA9/CCL16/PF4V1/CXCL8
GO:0071621	granulocyte chemotaxis	82	0.529277	2.07829	1.40235e-05	0.000285354	0.000192392	CCL3/CCL8/SAA1/RAC2/JAML/CCL19/CKLF/CCL4/CCL13/CCL11/SLAMF1/TGFB2/VAV3/THBS1/CX3CL1/IFNG/ADGRE2/PIK3CG/PREX1/IL17RA/VAV1/CCL23/CSF3R/XCL1/CCL21/CAMK1D/CCR7/LBP/BST1/CSF1/S100A9/S100A12/S100A8/EDN1/SCG2/IL1B/EDN3/HRH1/PIP5K1C/CXCL6/PLA2G1B/RAC1/MPP1/TNFSF18/IL23A/CCL20/CXCL2/ITGA9/CCL16/PF4V1/CXCL8/CCL1/CXADR/CCL24
GO:0007159	leukocyte cell-cell adhesion	285	0.529613	2.44252	1.19133e-05	0.000285354	0.000192392	FERMT3/PYCARD/HLA-G/TNFSF13B/IRF1/CORO1A/LGALS9/IL4R/NT5E/XBP1/CD2/TRBC1/RAC2/CYLD/NOD2/LYN/RIPK2/CASP3/CCL19/CD86/SELPLG/CYP26B1/CAV1/IGFBP2/TNFRSF14/HLA-DQA1/IL7R/LAG3/PNP/EGR3/GRB2/CSK/SEMA4D/IDO1/LGALS1/GCNT1/STK10/YES1/CD209/HLA-DQB2/SLAMF1/KLF4/CD247/SELP/LILRB1/LILRB2/RASAL3/TRAC/TWSG1/RASGRP1/LCK/PELI1/CD276/PTPN6/HLA-DQB1/FADD/SASH3/PAG1/LAX1/CD24/CD300A/ITGA5/TNF/CD3E/IFNG/PAK2/TGFB1/CD…
GO:0006909	phagocytosis	169	0.530005	2.31168	1.27688e-05	0.000285354	0.000192392	RAB34/PYCARD/MYH9/ACTG1/CORO1A/RAB20/C2/WAS/CALR/TRBC1/ACTB/IGLC1/LYN/NR1H3/HCK/SPG11/SYT11/CYBA/ITGAV/ARPC1A/GRB2/FCN1/CDC7/PRKCD/CSK/WIPF3/YES1/SLAMF1/VAV3/CD247/IGLV1-44/BIN2/FGR/ABL1/THBS1/ABI1/MERTK/MYO1G/IGKC/ELMO1/CD300A/TNF/MYO1C/ABCA7/TGFB1/RAB27A/LMAN2/VAMP7/ATG3/SPON2/MARCO/CDC42SE2/LRP1/VAV1/IGLL1/TREM2/CDC42/CYFIP2/ABR/CAMK1D/CD3G/GAS6/PIK3R2/MFGE8/C4BPB/IGHM/BAIAP2/ARPC2/PLCG2/LBP/P…
GO:0043903	regulation of symbiosis, encompassing mutualism through parasitism	234	0.530286	2.39841	1.22221e-05	0.000285354	0.000192392	CCL3/ISG15/ADAR/IFIT5/HERC5/IFITM3/MX1/RSAD2/OAS1/DDX60/PFN1/FUCA2/BST2/PPIA/ISG20/DYNLT1/C19orf66/DDX58/IFIT1/LGALS9/TRIM21/EIF2AK2/HDAC1/LAMP3/TRIM14/APOBEC3G/HCK/FMR1/CAV1/CCL4/TRIM5/TMEM173/ITGAV/TOP2A/FCN1/TRIM8/DHX58/AP2A2/LGALS1/STOM/TAP2/CD247/OASL/LILRB1/BIRC2/TRAF3/TRIM26/PACS1/APOBEC3F/POLR2H/LCK/ELMO1/GTF2B/ZC3H12A/TNF/IFNG/PAK2/RNF125/NELFB/DERL1/CD28/IL10/STAU1/SRPK2/PUM2/MPO/EXOC2/…
GO:0051251	positive regulation of lymphocyte activation	220	0.530347	2.38362	1.23224e-05	0.000285354	0.000192392	PYCARD/HLA-G/TNFSF13B/CORO1A/LGALS9/IL4R/XBP1/TRBC1/CYLD/GPR183/NOD2/IGLC1/LYN/RIPK2/CCL19/CD86/CAV1/IGFBP2/TNFRSF14/HLA-DQA1/IL7R/PNP/TNIP2/EGR3/GRB2/CSK/LGALS1/YES1/TLR4/HLA-DQB2/SLAMF1/VAV3/CD247/LILRB1/LILRB2/RASAL3/TRAC/RASGRP1/IGKC/LCK/PELI1/CD276/PTPN6/HLA-DQB1/FADD/SASH3/CD24/CD3E/IFNG/PAK2/BTK/INPP5D/TGFB1/SLC39A10/CD3D/HSPH1/TNFSF4/AKT1/ATP11C/CCR2/CD27/CD83/EBI3/BCL10/GATA3/CD28/FLT3LG…
GO:0050863	regulation of T cell activation	249	0.531082	2.41664	1.21272e-05	0.000285354	0.000192392	PYCARD/HLA-G/TNFSF13B/IRF1/CORO1A/LGALS9/IL4R/XBP1/CD2/TRBC1/RAC2/CYLD/NOD2/LYN/RIPK2/CASP3/CCL19/CD86/CYP26B1/CAV1/IGFBP2/TNFRSF14/HLA-DQA1/IL7R/LAG3/PNP/EGR3/GRB2/CSK/IDO1/LGALS1/YES1/CD209/HLA-DQB2/SLAMF1/CD247/LILRB1/LILRB2/RASAL3/TRAC/TWSG1/RASGRP1/LCK/PELI1/CD276/PTPN6/HLA-DQB1/FADD/SASH3/PAG1/LAX1/CD24/CD300A/CD3E/IFNG/PAK2/TGFB1/CD3D/HSPH1/TNFSF4/AKT1/CCR2/CD27/CD83/EBI3/BCL10/GATA3/CD28/…
GO:0050921	positive regulation of chemotaxis	103	0.531439	2.1657	1.3631e-05	0.000285354	0.000192392	CCL3/CXCL10/CCR1/CXCL11/CXCL9/SERPINE1/LGALS9/CALR/STX4/RAC2/CCL19/CCL4/PRKD2/GPSM3/ADAM10/PLA2G7/CXCL13/SLAMF1/THBS1/LPAR1/ADAM17/TGFB1/PPM1F/CCR2/PTK2B/TNFSF14/XCL1/CCL21/IL6R/VEGFC/CAMK1D/STX3/KDR/PDGFD/GAS6/NRP1/HSPB1/CCR7/LBP/CREB3/CSF1
GO:0002696	positive regulation of leukocyte activation	244	0.531993	2.41615	1.21541e-05	0.000285354	0.000192392	PYCARD/HLA-G/TNFSF13B/CORO1A/LGALS9/IL4R/XBP1/CD2/TRBC1/STX4/CYLD/GPR183/NOD2/IGLC1/LYN/RIPK2/CCL19/CD86/CAV1/IGFBP2/TNFRSF14/HLA-DQA1/IL7R/PNP/TNIP2/EGR3/GRB2/CSK/LGALS1/YES1/TLR4/HLA-DQB2/SLAMF1/VAV3/CD247/FGR/LILRB1/THBS1/LILRB2/RASAL3/TRAC/RASGRP1/IGKC/LCK/PELI1/CD276/PTPN6/HLA-DQB1/FADD/SASH3/CD24/CD3E/IFNG/PAK2/BTK/INPP5D/TGFB1/SLC39A10/CD3D/HSPH1/VAMP7/TNFSF4/AKT1/ATP11C/CCR2/CD27/CD83/EBI…
GO:0060326	cell chemotaxis	201	0.53341	2.37376	1.24761e-05	0.000285354	0.000192392	CCL3/CXCL10/CCL8/CCR1/SAA1/CXCL11/CXCL9/CXCR4/CORO1A/SERPINE1/SAA2/HMGB2/RAB13/LGALS9/CALR/RAC2/JAML/GPR183/LYN/CCL19/CKLF/CORO1B/CCL4/RHOG/PRKD2/GPSM3/CCL13/EGR3/ADAM10/PLA2G7/CCL11/CXCL13/PRKCD/HSD3B7/CH25H/CXCL16/SLAMF1/TGFB2/VAV3/BIN2/CCR5/THBS1/NUP85/LPAR1/ADAM17/CX3CL1/IFNG/GPR18/ADGRE2/PIK3CG/CCR2/PTK2B/PREX1/IL10/LYST/IL17RA/ARRB2/VAV1/ADAM8/CYP7B1/CCL23/EDNRB/CSF3R/EPHA2/FPR2/TNFSF14/RPS…
GO:0070663	regulation of leukocyte proliferation	166	0.534599	2.3268	1.28043e-05	0.000285354	0.000192392	PYCARD/HLA-G/TNFSF13B/IRF1/CORO1A/LGALS9/MNDA/RAC2/GPR183/LYN/RIPK2/CASP3/CCL19/CD86/IGFBP2/TNFRSF14/PNP/IDO1/LST1/TLR4/CD209/SLAMF1/VAV3/LILRB1/LILRB2/RASAL3/TWSG1/PELI1/CD276/PTPN6/FADD/SASH3/CD24/CD300A/CD3E/IFNG/BTK/INPP5D/TGFB1/SLC39A10/TNFSF4/CCR2/EBI3/CD28/RIPK3/IL10/FLT3LG/IL7/ERBB2/BTN2A2/VTCN1/EFNB1/SOX11/PTPN22/CLEC4G/CD244/SDC4/XCL1/IL15/ZAP70/IL2RA/PRDM1/HAVCR2/ATM/PDCD1LG2
GO:0050792	regulation of viral process	214	0.534749	2.39591	1.23769e-05	0.000285354	0.000192392	CCL3/ISG15/ADAR/IFIT5/HERC5/IFITM3/MX1/RSAD2/OAS1/DDX60/PFN1/BST2/PPIA/ISG20/DYNLT1/C19orf66/DDX58/IFIT1/LGALS9/TRIM21/EIF2AK2/HDAC1/LAMP3/TRIM14/APOBEC3G/HCK/FMR1/CCL4/TRIM5/TMEM173/TOP2A/FCN1/TRIM8/DHX58/AP2A2/LGALS1/STOM/TAP2/CD247/OASL/LILRB1/BIRC2/TRAF3/TRIM26/PACS1/APOBEC3F/POLR2H/LCK/ELMO1/GTF2B/ZC3H12A/TNF/IFNG/PAK2/RNF125/NELFB/DERL1/CD28/STAU1/SRPK2/PUM2/AP1S1/HACD3/TSPAN6/CAV2/APOBEC3H…
GO:0050864	regulation of B cell activation	91	0.534915	2.13704	1.38328e-05	0.000285354	0.000192392	TNFSF13B/ID2/SAMSN1/MNDA/XBP1/TRBC1/CYLD/GPR183/NOD2/IGLC1/LYN/CASP3/TNIP2/TLR4/VAV3/IGKC/PELI1/PTPN6/SASH3/CD300A/IFNG/BTK/INPP5D/TGFB1/SLC39A10/TNFSF4/ATP11C/CD27/IL27RA/CD28/IL10/IL7
GO:0048010	vascular endothelial growth factor receptor signaling pathway	72	0.534967	2.05462	1.42195e-05	0.000285354	0.000192392	NCF1/ACTG1/FAM129B/ACTB/CYBA/ITGAV/PRKD2/VAV3/FGF9/ABI1/ELMO1/ITGA5/SULF1/HHEX/PAK2/PTK2B/MAPK13/VAV1/PTPN1/MMRN2/CDC42/CYFIP2/VEGFC/SHC2/KDR/FZD4/PIK3R2/NRP1/BAIAP2/HSPB1/ROCK1/DOCK1/SH2D2A/ELMO2/PTK2/IL1B/NRP2/ITGB3/MAPK11/HSP90AA1/NCK1/PGF/RAC1/PIK3CA
GO:0050852	T cell receptor signaling pathway	136	0.535791	2.27136	1.3147e-05	0.000285354	0.000192392	GBP1/PSMB9/PSME2/LCP2/WAS/TRBC1/CYLD/RIPK2/BTN3A1/HLA-DQA1/PRKD2/CSK/HLA-DQB2/ITK/CD247/PSMD10/TRAC/LCK/PTPN6/TRAT1/HLA-DQB1/PAG1/CD300A/CD3E/PSMC4/IFNG/ELF1/PAK2/INPP5D/PSMA4/CD3D/BCL10/GATA3/CD28/PVRIG/SKAP1/PSMD9/PSEN1/PSMD5/PSMA3/PSMD14/RFTN1/IKBKG/PSMD8/PTPN22/ZAP70/MAP3K7/PSMB3/PSMA1/CD3G/PIK3R2/FYB/NFKBIA/RELA/CCR7/PLCG2/THEMIS/CACNB3/NFKB1/PSMA6/PSMC1/TXK/PSMB1/PSMC5/PSMB2/PSMD4
GO:0002456	T cell mediated immunity	69	0.536513	2.04592	1.42878e-05	0.000285354	0.000192392	BTN3A3/RSAD2/BTN3A2/WAS/CTSC/CD8A/CTSH/IL7R/MICA/SLAMF1/LILRB1/MYO1G/FADD/SASH3/JAG1/RAB27A/TNFSF4/GATA3/RIPK3/STX7/RFTN1/ICAM1/CLEC4G/XCL1/TRAF2/MAP3K7/NECTIN2
GO:0032944	regulation of mononuclear cell proliferation	161	0.537986	2.33207	1.2868e-05	0.000285354	0.000192392	PYCARD/HLA-G/TNFSF13B/IRF1/CORO1A/LGALS9/MNDA/RAC2/GPR183/LYN/RIPK2/CASP3/CCL19/CD86/IGFBP2/TNFRSF14/PNP/IDO1/LST1/TLR4/CD209/SLAMF1/VAV3/LILRB1/LILRB2/RASAL3/TWSG1/PELI1/CD276/PTPN6/FADD/SASH3/CD24/CD300A/CD3E/IFNG/BTK/INPP5D/TGFB1/SLC39A10/TNFSF4/CCR2/EBI3/CD28/RIPK3/IL10/IL7/ERBB2/BTN2A2/VTCN1/EFNB1/SOX11/PTPN22/CLEC4G/CD244/SDC4/XCL1/IL15/ZAP70/IL2RA/PRDM1/HAVCR2/ATM/PDCD1LG2
GO:0002449	lymphocyte mediated immunity	184	0.538053	2.36916	1.26363e-05	0.000285354	0.000192392	C1QC/BTN3A3/RSAD2/BTN3A2/BCL3/CORO1A/C2/WAS/LGALS9/IL4R/CTSC/TRBC1/CD8A/CTSH/IGLC1/CFI/IL7R/MICA/LAG3/PRKCD/C7/GZMB/SLAMF1/IGLV1-44/LILRB1/CRTAM/MYO1G/TUBB/RASGRP1/IGKC/PTPN6/HLA-DQB1/FADD/SASH3/SERPINB9/TNF/JAG1/IFNG/BTK/INPP5D/TGFB1/RAB27A/VAMP7/TNFSF4/CLU/CD27/BCL10/CD96/GATA3/IL27RA/TUBB4B/CD28/RIPK3/IL10/PRDX1/LYST/BATF/ARRB2/NBN/STX7/VAV1/RFTN1/IGLL1/ICAM1/CLEC4G/XCL1/TRAF2/KLRD1/MAP3K7/HAV…
GO:0016064	immunoglobulin mediated immune response	87	0.53807	2.13418	1.38983e-05	0.000285354	0.000192392	C1QC/BCL3/C2/IL4R/TRBC1/IGLC1/CFI/PRKCD/C7/IGLV1-44/IGKC/PTPN6/HLA-DQB1/TNF/IFNG/BTK/INPP5D/TGFB1/TNFSF4/CLU/CD27/BCL10/IL27RA/CD28/IL10/BATF/NBN/IGLL1/XCL1/NECTIN2/CR1/C4BPB/IGHM/TLR8/GCNT3/GAPT/NDFIP1/RNF8/CD40
GO:0019724	B cell mediated immunity	87	0.53807	2.13418	1.38983e-05	0.000285354	0.000192392	C1QC/BCL3/C2/IL4R/TRBC1/IGLC1/CFI/PRKCD/C7/IGLV1-44/IGKC/PTPN6/HLA-DQB1/TNF/IFNG/BTK/INPP5D/TGFB1/TNFSF4/CLU/CD27/BCL10/IL27RA/CD28/IL10/BATF/NBN/IGLL1/XCL1/NECTIN2/CR1/C4BPB/IGHM/TLR8/GCNT3/GAPT/NDFIP1/RNF8/CD40
GO:0019884	antigen processing and presentation of exogenous antigen	124	0.539108	2.25717	1.33103e-05	0.000285354	0.000192392	IFI30/PSMB9/PSME2/HLA-G/HLA-F/NCF1/TAPBP/CALR/HLA-DQA1/CYBA/LAG3/ITGAV/KIF3B/SEC24D/AP2A2/RACGAP1/CTSD/TAP2/HLA-DQB2/PSMD10/HLA-DQB1/SEC24C/DYNC1I1/PSMC4/PSMA4/CENPE/SEC13/HLA-DOB/KIF4A/CD1C/PSMD9/PSMD5/PSMA3/PSMD14/AP1S1/HLA-DOA/AP3D1/IKBKG/PSMD8/DYNC1LI2/PSMB3/PSMA1/AP1B1/SEC22B/KIFAP3/KIF11/AP1M1/KIF2C/ITGB5/PSMA6/DCTN6/PSMC1/CD1D/PSMB1/PSMC5/PSMB2/PSMD4/DYNC1LI1
GO:0001776	leukocyte homeostasis	65	0.539389	2.03406	2.87695e-05	0.000466585	0.000314581	TNFSF13B/CORO1A/LGALS9/GPR183/DOCK10/LYN/CASP3/DOCK11/BAK1/TGFB2/TNFRSF17/ABL1/MERTK/ADAM17/FADD/BAX/IFNG/TGFB1/AKT1/CCNB2/BCL10/RIPK3
GO:0002478	antigen processing and presentation of exogenous peptide antigen	118	0.539481	2.24318	1.33998e-05	0.000285354	0.000192392	IFI30/PSMB9/PSME2/HLA-G/HLA-F/NCF1/TAPBP/CALR/HLA-DQA1/CYBA/LAG3/ITGAV/KIF3B/SEC24D/AP2A2/RACGAP1/CTSD/TAP2/HLA-DQB2/PSMD10/HLA-DQB1/SEC24C/DYNC1I1/PSMC4/PSMA4/CENPE/SEC13/HLA-DOB/KIF4A/PSMD9/PSMD5/PSMA3/PSMD14/AP1S1/HLA-DOA/IKBKG/PSMD8/DYNC1LI2/PSMB3/PSMA1/AP1B1/SEC22B/KIFAP3/KIF11/AP1M1/KIF2C/ITGB5/PSMA6/DCTN6/PSMC1/PSMB1/PSMC5/PSMB2/PSMD4/DYNC1LI1
GO:0043123	positive regulation of I-kappaB kinase/NF-kappaB signaling	147	0.540019	2.31435	1.30005e-05	0.000285354	0.000192392	IFIT5/MYD88/BST2/IRAK1/TLR7/FKBP1A/TNFSF10/SHISA5/UNC5CL/F2R/CASP1/LGALS9/SECTM1/TLR3/NOD2/TRIP6/APOL3/RIPK2/CCL19/WLS/PIM2/IL18R1/SLC20A1/TRIM5/TLR6/TNIP2/GJA1/TRIM8/LGALS1/TLR4/SPHK1/IRF3/ABL1/BIRC2/CASP8/PLK2/LPAR1/PELI1/FADD/FLNA/TLR2/TNF/ECT2/TBK1/AKT1/UBD/CD27/BCL10/AKAP13/GOLT1B/IKBKG/TRADD/TSPAN6/IRAK4/MAP3K14/TNFSF14/IKBKE/TRAF2/CCL21/MAP3K7/NUP62/NOD1/LTBR/BRD4/AJUBA/RIPK1/HTR2B/FASLG/R…
GO:0001909	leukocyte mediated cytotoxicity	69	0.540411	2.06079	1.42878e-05	0.000285354	0.000192392	CORO1A/LGALS9/CTSC/CTSH/IL7R/MICA/LAG3/GZMB/LILRB1/CRTAM/TUBB/RASGRP1/PTPN6/FADD/SERPINB9/RAB27A/VAMP7/TUBB4B/RIPK3/PRDX1/STXBP2/LYST/ARRB2/STX7/VAV1/ICAM1/XCL1/HAVCR2/NECTIN2/SLAMF6/SH2D1A/P2RX7
GO:0043901	negative regulation of multi-organism process	123	0.542236	2.26762	1.33205e-05	0.000285354	0.000192392	CCL3/ISG15/ADAR/IFIT5/IFITM3/MX1/RSAD2/OAS1/BST2/ISG20/C19orf66/IFIT1/TRIM21/EIF2AK2/CALR/HDAC1/TRIM14/APOBEC3G/CCL4/TRIM5/ITGAV/FCN1/TRIM8/DHX58/OASL/TRIM26/APOBEC3F/ZC3H12A/TNF/IFNG/RNF125/IL10/SRPK2/MPO/TSPAN6/SIGIRR/APOBEC3H/RNASEL/IL2RA/PRDM1/HAVCR2
GO:0050670	regulation of lymphocyte proliferation	160	0.542236	2.34909	1.28667e-05	0.000285354	0.000192392	PYCARD/HLA-G/TNFSF13B/IRF1/CORO1A/LGALS9/MNDA/RAC2/GPR183/LYN/RIPK2/CASP3/CCL19/CD86/IGFBP2/TNFRSF14/PNP/IDO1/LST1/TLR4/CD209/SLAMF1/VAV3/LILRB1/LILRB2/RASAL3/TWSG1/PELI1/CD276/PTPN6/FADD/SASH3/CD24/CD300A/CD3E/IFNG/BTK/INPP5D/TGFB1/SLC39A10/TNFSF4/CCR2/EBI3/CD28/RIPK3/IL10/IL7/ERBB2/BTN2A2/VTCN1/EFNB1/SOX11/PTPN22/CLEC4G/CD244/SDC4/XCL1/IL15/ZAP70/IL2RA/PRDM1/HAVCR2/ATM/PDCD1LG2
GO:0050663	cytokine secretion	153	0.547232	2.35719	1.29428e-05	0.000285354	0.000192392	CCL3/GBP1/PYCARD/SAA1/GSDMD/POSTN/BTN3A2/F2R/LCP2/CASP1/LGALS9/IL4R/XBP1/CD2/NOD2/LYN/CCL19/TNFRSF14/BTN3A1/SYT11/HYAL2/PNP/ITGAV/TLR6/GBP5/FCN1/TLR4/PTGER4/SLAMF1/CARD8/IRF3/FGR/LILRB1/ABL1/NLRP2/CRTAM/TLR1/RASGRP1/NLRP1/ZC3H12A/TLR2/TNF/IFNG/TNFSF4/GATA3/CD34/IL10/IL17RA/BTN2A2/IL1A/VTCN1/IL1RAP/IL33/CLEC4E/PTPN22/TLR5/IL1R2/AIM2/CD244/HAVCR2/LRRC32/GAS6/HTR2B/CLEC5A/CCR7/TLR8/P2RX7/PML/SPTBN1/…
GO:1990266	neutrophil migration	71	0.548174	2.09973	1.42556e-05	0.000285354	0.000192392	CCL3/CCL8/SAA1/RAC2/JAML/CCL19/CKLF/CCL4/CCL13/CCL11/TGFB2/VAV3/CX3CL1/IFNG/PIK3CG/PREX1/WDR1/IL1A/VAV1/ADAM8/CCL23/CSF3R/IRAK4/XCL1/CCL21/CAMK1D/CCR7/LBP/BST1/S100A9/S100A12/S100A8/EDN1/IL1B/EDN3/PIP5K1C/CXCL6/PLA2G1B/RAC1/MPP1/IL23A/CCL20/CXCL2/ITGA9/CCL16/PF4V1/CXCL8/CCL1/CXADR/CCL24
GO:0002685	regulation of leukocyte migration	127	0.549705	2.3083	1.32746e-05	0.000285354	0.000192392	CCL3/CXCL10/PYCARD/CCR1/CXCL11/CXCL9/SERPINE1/LGALS9/CALR/RAC2/LYN/CCL19/CCL4/TNFRSF14/GPSM3/ADAM10/PLA2G7/CXCL13/STK10/PTGER4/SLAMF1/SELP/THBS1/ADAM17/FADD/CD300A/TNF/TGFB1/GPR18/CCR2/MIA3/PTK2B/RIPK3/BMP5/P2RY12/PLVAP/IL1A/ADAM8/IL33/ICAM1/TNFSF14/XCL1/CCL21/IL6R/VEGFC/ABR/CAMK1D/PDGFD/BDKRB1/GAS6/CXCR3/PADI2/CCR7/LBP/CREB3/BST1/CSF1
GO:0030595	leukocyte chemotaxis	154	0.55031	2.37254	1.29303e-05	0.000285354	0.000192392	CCL3/CXCL10/CCL8/CCR1/SAA1/CXCL11/CXCL9/CXCR4/CORO1A/SERPINE1/LGALS9/CALR/RAC2/JAML/GPR183/LYN/CCL19/CKLF/CCL4/GPSM3/CCL13/ADAM10/PLA2G7/CCL11/CXCL13/HSD3B7/CH25H/CXCL16/SLAMF1/TGFB2/VAV3/CCR5/THBS1/NUP85/ADAM17/CX3CL1/IFNG/GPR18/ADGRE2/PIK3CG/CCR2/PTK2B/PREX1/IL10/LYST/IL17RA/VAV1/ADAM8/CYP7B1/CCL23/EDNRB/CSF3R/TNFSF14/RPS19/XCL1/CCL21/IL6R/VEGFC/KIT/CAMK1D/GAS6/CXCR3/PADI2/CCR7/LBP/CREB3/BST1/C…
GO:0002250	adaptive immune response	284	0.550794	2.53949	1.1918e-05	0.000285354	0.000192392	C1QC/PYCARD/BTN3A3/RSAD2/TNFSF13B/BTN3A2/IRF1/BCL3/DBNL/C2/JCHAIN/SAMSN1/WAS/IL4R/CTSC/TRBC1/CD8A/GPR183/CTSH/IGLC1/LYN/RIPK2/CCL19/CD86/LAMP3/IL18R1/RNF19B/BTN3A1/CFI/IL7R/MICA/RELB/PRKD2/TLR6/ALCAM/CLEC4A/LILRA6/CXCL13/PRKCD/CSK/C7/TAP2/TLR4/CD209/SLAMF1/ITK/IGLV1-44/LILRB5/TNFRSF17/LILRB1/LILRB2/MYO1G/DCLRE1C/IGKC/ADAM17/PTPN6/EOMES/TRAT1/HLA-DQB1/FADD/SASH3/PAG1/LAX1/TNF/JAG1/IFNG/BTK/INPP5D/…
GO:0050707	regulation of cytokine secretion	135	0.551256	2.33465	1.316e-05	0.000285354	0.000192392	CCL3/GBP1/PYCARD/SAA1/GSDMD/POSTN/F2R/CASP1/LGALS9/IL4R/XBP1/CD2/NOD2/LYN/CCL19/TNFRSF14/SYT11/HYAL2/TLR6/FCN1/TLR4/PTGER4/SLAMF1/CARD8/IRF3/FGR/LILRB1/ABL1/NLRP2/CRTAM/TLR1/RASGRP1/NLRP1/ZC3H12A/TLR2/TNF/IFNG/TNFSF4/GATA3/CD34/IL10/IL17RA/BTN2A2/IL1A/VTCN1/IL1RAP/IL33/CLEC4E/PTPN22/TLR5/IL1R2/AIM2/CD244/HAVCR2/LRRC32/GAS6/HTR2B/CLEC5A/CCR7/TLR8/P2RX7/PML/SPTBN1
GO:0019882	antigen processing and presentation	172	0.552085	2.41241	1.27442e-05	0.000285354	0.000192392	RAB34/IFI30/PSMB9/PSME2/PYCARD/HLA-G/HLA-F/NCF1/RAB32/TAPBP/WAS/CALR/CD8A/NOD2/CTSH/CCL19/RAB8B/BCAP31/HLA-DQA1/CYBA/MICA/RELB/FCGRT/LAG3/ITGAV/KIF3B/SEC24D/AP2A2/RACGAP1/CTSD/TAP2/CD209/HLA-DQB2/PSMD10/THBS1/LILRB2/HLA-DQB1/SEC24C/DYNC1I1/PSMC4/IFNG/TAPBPL/PSMA4/CENPE/MR1/RAB27A/SEC13/HLA-DOB/ERAP1/KIF4A/CD1C/PSMD9/PSMD5/PSMA3/ERAP2/PSMD14/AP1S1/HLA-DOA/RFTN1/AP3D1/IKBKG/PSMD8/DYNC1LI2/ICAM1/TRE…
GO:0030593	neutrophil chemotaxis	65	0.552395	2.0831	1.43848e-05	0.000285354	0.000192392	CCL3/CCL8/SAA1/RAC2/JAML/CCL19/CKLF/CCL4/CCL13/CCL11/TGFB2/VAV3/CX3CL1/IFNG/PIK3CG/PREX1/VAV1/CCL23/CSF3R/XCL1/CCL21/CAMK1D/CCR7/LBP/BST1/S100A9/S100A12/S100A8/EDN1/IL1B/EDN3/PIP5K1C/CXCL6/PLA2G1B/RAC1/MPP1/IL23A/CCL20/CXCL2/ITGA9/CCL16/PF4V1/CXCL8/CCL1/CXADR/CCL24/CCL26
GO:0048002	antigen processing and presentation of peptide antigen	130	0.552796	2.32937	1.32251e-05	0.000285354	0.000192392	IFI30/PSMB9/PSME2/PYCARD/HLA-G/HLA-F/NCF1/TAPBP/CALR/BCAP31/HLA-DQA1/CYBA/LAG3/ITGAV/KIF3B/SEC24D/AP2A2/RACGAP1/CTSD/TAP2/CD209/HLA-DQB2/PSMD10/HLA-DQB1/SEC24C/DYNC1I1/PSMC4/TAPBPL/PSMA4/CENPE/MR1/SEC13/HLA-DOB/ERAP1/KIF4A/PSMD9/PSMD5/PSMA3/ERAP2/PSMD14/AP1S1/HLA-DOA/IKBKG/PSMD8/DYNC1LI2/TREM2/PSMB3/PSMA1/AP1B1/SEC22B/KIFAP3/KIF11/AP1M1/KIF2C/ITGB5/PSMA6/DCTN6/PSMC1/PSMB1/PSMC5/PSMB2/PSMD4/DYNC1L…
GO:0032635	interleukin-6 production	100	0.552864	2.24235	1.36756e-05	0.000285354	0.000192392	MYD88/PYCARD/TLR7/F2R/DDX58/LGALS9/TLR3/XBP1/NOD2/GBA/RIPK2/SYT11/HYAL2/CYBA/TLR6/CSK/ARHGEF2/TLR4/SLAMF1/TLR1/LILRB2/ZC3H12A/TLR2/TNF/IFNG/INPP5D/TNFSF4/BCL10/SPON2/IL10/ADORA2B/ARRB1/MAPK13/KLF2/ARRB2/IL1A/IL1RAP/IL33/PTPN22/ADCYAP1/HAVCR2/NOD1/IL6R/GAS6/TLR8/LBP/TBC1D23/ORM1/P2RX7/BANK1/IL1RL2/IRAK3/UCN
GO:1903038	negative regulation of leukocyte cell-cell adhesion	81	0.552932	2.1675	1.40264e-05	0.000285354	0.000192392	HLA-G/IRF1/LGALS9/IL4R/CYLD/CASP3/TNFRSF14/LAG3/IDO1/KLF4/LILRB1/LILRB2/TWSG1/PELI1/PTPN6/PAG1/LAX1/CD300A/TGFB1/TNFSF4/IL10/LOXL3/ERBB2/BTN2A2/VTCN1/PTPN22/CLEC4G/SDC4/XCL1/CCL21/IL2RA/HAVCR2/PDCD1LG2/HLX/LRRC32
GO:1903426	regulation of reactive oxygen species biosynthetic process	54	0.55361	2.01583	2.93333e-05	0.000466585	0.000314581	TSPO/GLA/CAV1/CYBA/TLR4/KLF4/ZC3H12A/TNF/IFNG/RAB27A/ATP2B4/AKT1/CLU/PTK2B/CD34/IL10/KLF2/ICAM1/TLR5
GO:0032606	type I interferon production	100	0.554841	2.25037	1.36756e-05	0.000285354	0.000192392	ISG15/MYD88/PYCARD/HERC5/IFIH1/IRAK1/TLR7/IRF1/DDX58/HMGB2/TRIM21/TLR3/UBA7/CYLD/RIPK2/NLRC5/TMEM173/RELB/DHX58/TLR4/IRF3/LILRB1/TRAF3/POLR2H/TLR2/XRCC6/RNF125/TBK1/IL10/NFKB2/TRIM56/DTX4/PTPN22/LRRFIP1/IKBKE/HAVCR2/MB21D1/POLR3C/OTUD5/IRF5/RELA/TLR8/PLCG2/FLOT1
GO:0002460	adaptive immune response based on somatic recombination of immune receptors built from immunoglobulin superfamily domains	184	0.555763	2.44714	1.26363e-05	0.000285354	0.000192392	C1QC/BTN3A3/RSAD2/TNFSF13B/BTN3A2/BCL3/C2/WAS/IL4R/CTSC/TRBC1/CD8A/CTSH/IGLC1/RIPK2/CCL19/IL18R1/CFI/IL7R/MICA/RELB/TLR6/CXCL13/PRKCD/C7/TLR4/SLAMF1/IGLV1-44/LILRB1/MYO1G/IGKC/ADAM17/PTPN6/HLA-DQB1/FADD/SASH3/TNF/JAG1/IFNG/BTK/INPP5D/TGFB1/RAB27A/TNFSF4/CLU/CCR2/CD27/EBI3/BCL10/GATA3/IL27RA/CD28/RIPK3/IL10/NFKB2/LOXL3/KLHL6/BATF/NBN/STX7/RFTN1/SEMA4A/IL33/IGLL1/ICAM1/CLEC4G/XCL1/TRAF2/IRF4/MAP3K7…
GO:0051250	negative regulation of lymphocyte activation	105	0.556594	2.27448	1.36078e-05	0.000285354	0.000192392	HLA-G/IRF1/ID2/SAMSN1/LGALS9/IL4R/MNDA/CYLD/LYN/CASP3/FBXO7/TNFRSF14/MICA/LAG3/IDO1/LST1/LILRB1/MERTK/LILRB2/TWSG1/PELI1/PTPN6/PAG1/LAX1/CD300A/BTK/INPP5D/TGFB1/TNFSF4/IL10/LOXL3/ERBB2/BTN2A2/VTCN1/SOX11/PTPN22/CLEC4G/SDC4/XCL1/IL2RA/PRDM1/HAVCR2/ATM/PDCD1LG2/HLX/LRRC32/GNRH1/TBC1D10C/TYRO3/NDFIP1/SFRP1/BANK1
GO:0050868	negative regulation of T cell activation	77	0.55866	2.17074	1.41111e-05	0.000285354	0.000192392	HLA-G/IRF1/LGALS9/IL4R/CYLD/CASP3/TNFRSF14/LAG3/IDO1/LILRB1/LILRB2/TWSG1/PELI1/PTPN6/PAG1/LAX1/CD300A/TGFB1/TNFSF4/IL10/LOXL3/ERBB2/BTN2A2/VTCN1/PTPN22/CLEC4G/SDC4/XCL1/IL2RA/HAVCR2/PDCD1LG2/HLX/LRRC32
GO:0071887	leukocyte apoptotic process	74	0.55914	2.15721	1.41784e-05	0.000285354	0.000192392	LGALS9/NOD2/DOCK8/LYN/CCL19/BAK1/GIMAP8/IDO1/TGFB2/IRF3/LILRB1/MERTK/ADAM17/FADD/BAX/TP53/IFNG/BTK/SLC39A10/AKT1/CD27/BCL10/RIPK3/IL10/ADAM8/PRELID1/CCL21/IL2RA/AURKB/CD3G/GAS6/RIPK1/FASLG/CCR7/P2RX7
GO:0032479	regulation of type I interferon production	99	0.559317	2.26508	1.36928e-05	0.000285354	0.000192392	ISG15/MYD88/PYCARD/HERC5/IFIH1/IRAK1/TLR7/IRF1/DDX58/HMGB2/TRIM21/TLR3/UBA7/CYLD/RIPK2/NLRC5/TMEM173/RELB/DHX58/TLR4/IRF3/LILRB1/TRAF3/POLR2H/TLR2/XRCC6/RNF125/TBK1/IL10/NFKB2/TRIM56/DTX4/PTPN22/LRRFIP1/IKBKE/HAVCR2/MB21D1/POLR3C/OTUD5/IRF5/RELA/TLR8/PLCG2/FLOT1
GO:0070098	chemokine-mediated signaling pathway	63	0.56046	2.10158	1.44375e-05	0.000285354	0.000192392	CCL3/CXCL10/CCL8/CCR1/CXCL11/CXCL9/CXCR4/CCL19/CCL4/CCL13/CCL11/CXCL13/CCR5/CX3CL1/ROBO1/CCR2/PTK2B/CCL23/TREM2/XCL1/CCL21/CXCR6/CXCR3/PADI2/CCR7
GO:0042098	T cell proliferation	136	0.561427	2.38004	1.3147e-05	0.000285354	0.000192392	PYCARD/HLA-G/TNFSF13B/IRF1/CORO1A/ELF4/CCND3/LGALS9/RAC2/DOCK8/RIPK2/CASP3/CCL19/CD86/IGFBP2/TNFRSF14/BTN3A1/PNP/IDO1/CD209/SLAMF1/LILRB1/ABL1/LILRB2/RASAL3/TWSG1/PELI1/CD276/PTPN6/FADD/SASH3/BAX/CD24/CD3E/IFNG/TGFB1/TNFSF4/PIK3CG/CCR2/EBI3/CD28/RIPK3/IL10/ERBB2/BTN2A2/VTCN1/CTPS1/EFNB1/TNFSF14/CLEC4G/CD244/SDC4/XCL1/IL15/ZAP70/IL2RA/HAVCR2/PDCD1LG2
GO:0042102	positive regulation of T cell proliferation	75	0.561483	2.17205	1.41405e-05	0.000285354	0.000192392	PYCARD/TNFSF13B/CORO1A/LGALS9/RIPK2/CCL19/CD86/IGFBP2/PNP/SLAMF1/LILRB2/RASAL3/CD276/FADD/SASH3/CD24/CD3E/IFNG/TNFSF4/CCR2/EBI3/CD28/VTCN1/EFNB1/CD244/XCL1/IL15/ZAP70/IL2RA/HAVCR2/PDCD1LG2
GO:0050777	negative regulation of immune response	98	0.561693	2.27106	1.37082e-05	0.000285354	0.000192392	ADAR/HLA-G/BST2/SAMSN1/LGALS9/IL4R/LYN/NR1H3/TRAFD1/NLRC5/IL7R/MICA/DHX58/SLAMF1/TGFB2/FCRLB/LILRB1/LILRB2/PTPN6/GPX1/SERPINB9/CD300A/TNF/INPP5D/TGFB1/TNFSF4/CCR2/CD96/IL27RA/IL10/LOXL3/ARRB2/IL33/CLEC4G/ADCYAP1/RPS19/XCL1/IL2RA/HAVCR2/ABR/HLX/CR1/C4BPB
GO:1903039	positive regulation of leukocyte cell-cell adhesion	178	0.562843	2.46835	1.27037e-05	0.000285354	0.000192392	PYCARD/HLA-G/TNFSF13B/CORO1A/LGALS9/IL4R/XBP1/TRBC1/CYLD/NOD2/LYN/RIPK2/CCL19/CD86/CAV1/IGFBP2/TNFRSF14/HLA-DQA1/IL7R/PNP/EGR3/GRB2/CSK/LGALS1/YES1/HLA-DQB2/SLAMF1/CD247/LILRB1/LILRB2/RASAL3/TRAC/RASGRP1/LCK/CD276/PTPN6/HLA-DQB1/FADD/SASH3/CD24/TNF/CD3E/IFNG/PAK2/TGFB1/CD3D/HSPH1/TNFSF4/AKT1/CCR2/CD27/CD83/EBI3/BCL10/GATA3/CD28/IL7/VTCN1/VAV1/ADAM8/EFNB1/AP3D1/MAP3K14/ICAM1/TNFSF14/CD244/XCL1/TRA…
GO:0032615	interleukin-12 production	49	0.563198	2.01201	8.87259e-05	0.0010365	0.000698829	HLA-G/IRF1/LGALS9/TLR3/RIPK2/CCL19/PRKCD/IDO1/TLR4/SLAMF1/LILRB1/THBS1/TLR2/IFNG/TNFSF4/IL10/ARRB2/LTB/IRF5/RELA/CCR7/TLR8/NFKB1/IRAK3/CD40/TNFRSF9/MAPK11/LEP/FOXP1
GO:0002221	pattern recognition receptor signaling pathway	143	0.56381	2.40666	1.30473e-05	0.000285354	0.000192392	MYD88/IFIH1/RSAD2/DDX60/IRAK1/TLR7/IRF1/DDX58/TLR3/PIK3AP1/CYLD/NOD2/LYN/RIPK2/NR1H3/CD86/CNPY3/CAV1/TRIM5/CYBA/TLR6/TNIP2/FCN1/DHX58/TLR4/IRF3/BIRC2/TLR1/TRAF3/CASP8/PELI1/FADD/TLR2/CD300A/BTK/RNF125/TBK1/UNC93B1/BCL10/TNIP3/MARCO/PUM2/ARRB2/RFTN1/IKBKG/TSPAN6/IRAK4/PTPN22/TLR5/PIK3R4/IKBKE/XIAP/TRIL/IRF4/MAP3K7/HAVCR2/NOD1/CD180/RIPK1/DMBT1/NFKBIA/RELA/TLR8/LBP/FLOT1/UBE2D3/S100A9/ANKRD17/TYRO3…
GO:0002688	regulation of leukocyte chemotaxis	81	0.564631	2.21336	1.40264e-05	0.000285354	0.000192392	CCL3/CXCL10/CCR1/CXCL11/CXCL9/SERPINE1/LGALS9/CALR/RAC2/LYN/CCL19/CCL4/GPSM3/ADAM10/PLA2G7/CXCL13/SLAMF1/THBS1/ADAM17/GPR18/CCR2/PTK2B/TNFSF14/XCL1/CCL21/IL6R/VEGFC/CAMK1D/GAS6/PADI2/CCR7/LBP/CREB3/BST1/CSF1
GO:0071706	tumor necrosis factor superfamily cytokine production	94	0.564873	2.26933	1.37764e-05	0.000285354	0.000192392	CCL3/PYCARD/TSPO/BCL3/LGALS9/TLR3/CD2/NOD2/RIPK2/CCL19/CD86/SYT11/CYBA/ARHGEF2/TLR4/SLAMF1/LILRB1/THBS1/TLR1/RASGRP1/ZC3H12A/FADD/SASH3/TLR2/IFNG/MC1R/GPR18/CLU/CCR2/BCL10/CD34/SPON2/IL10/ARRB2/ADAM8/PTPN22/HAVCR2/NOD1/GAS6/RIPK1/HSPB1/LBP/TBC1D23/ORM1
GO:0042129	regulation of T cell proliferation	119	0.565009	2.35211	1.33862e-05	0.000285354	0.000192392	PYCARD/HLA-G/TNFSF13B/IRF1/CORO1A/LGALS9/RAC2/RIPK2/CASP3/CCL19/CD86/IGFBP2/TNFRSF14/PNP/IDO1/CD209/SLAMF1/LILRB1/LILRB2/RASAL3/TWSG1/PELI1/CD276/PTPN6/FADD/SASH3/CD24/CD3E/IFNG/TGFB1/TNFSF4/CCR2/EBI3/CD28/RIPK3/IL10/ERBB2/BTN2A2/VTCN1/EFNB1/CLEC4G/CD244/SDC4/XCL1/IL15/ZAP70/IL2RA/HAVCR2/PDCD1LG2/LRRC32
GO:0045621	positive regulation of lymphocyte differentiation	73	0.5658	2.17819	1.41971e-05	0.000285354	0.000192392	HLA-G/LGALS9/IL4R/XBP1/CYLD/RIPK2/CCL19/CD86/IL7R/PNP/EGR3/LILRB2/RASGRP1/SASH3/IFNG/BTK/INPP5D/TGFB1/TNFSF4/ATP11C/CD27/CD83/GATA3/FLT3LG/IL7/ADAM8/AP3D1/IL15/ZAP70/IL2RA/PRDM1/HLX/GAS6/MYB/VNN1
GO:0006919	activation of cysteine-type endopeptidase activity involved in apoptotic process	72	0.566087	2.17414	1.42195e-05	0.000285354	0.000192392	IFI27/PYCARD/MTCH1/BID/TNFSF10/F2R/CASP1/ANP32B/EIF2AK3/CTSH/CASP3/CASP7/DAP/EGLN3/BAK1/CARD8/CASP8/NLRP1/HIP1/LCK/FADD/BAX/TNF/ROBO1/APAF1/TNFRSF10A/TRADD/TRAF2/P2RX1/NOD1/RIPK1/FASLG/PPARG/PML/S100A9/S100A8/BOK
GO:0046631	alpha-beta T cell activation	100	0.566255	2.29666	1.36756e-05	0.000285354	0.000192392	RSAD2/IRF1/BCL3/ELF4/LGALS9/IL4R/GPR183/RIPK2/CCL19/CD86/IL18R1/TNFRSF14/RELB/PNP/PTGER4/ITK/LILRB1/ABL1/RASAL3/TWSG1/EOMES/SASH3/CD300A/CD3E/IFNG/GPR18/HSPH1/TNFSF4/CCR2/CD83/EBI3/GATA3/CD28/LOXL3/BATF/AP3D1/TNFSF8/SEMA4A/CD244/XCL1/IL15/IRF4/ZAP70/PRDM1
GO:0050870	positive regulation of T cell activation	171	0.568706	2.48341	1.27554e-05	0.000285354	0.000192392	PYCARD/HLA-G/TNFSF13B/CORO1A/LGALS9/IL4R/XBP1/TRBC1/CYLD/NOD2/LYN/RIPK2/CCL19/CD86/CAV1/IGFBP2/TNFRSF14/HLA-DQA1/IL7R/PNP/EGR3/GRB2/CSK/LGALS1/YES1/HLA-DQB2/SLAMF1/CD247/LILRB1/LILRB2/RASAL3/TRAC/RASGRP1/LCK/CD276/PTPN6/HLA-DQB1/FADD/SASH3/CD24/CD3E/IFNG/PAK2/TGFB1/CD3D/HSPH1/TNFSF4/AKT1/CCR2/CD27/CD83/EBI3/BCL10/GATA3/CD28/IL7/VTCN1/VAV1/ADAM8/EFNB1/AP3D1/MAP3K14/TNFSF14/CD244/XCL1/TRAF2/IL15/CC…
GO:0032675	regulation of interleukin-6 production	94	0.570839	2.29331	1.37764e-05	0.000285354	0.000192392	MYD88/PYCARD/TLR7/F2R/DDX58/LGALS9/TLR3/XBP1/NOD2/GBA/RIPK2/SYT11/HYAL2/CYBA/TLR6/CSK/ARHGEF2/TLR4/SLAMF1/TLR1/LILRB2/ZC3H12A/TLR2/TNF/IFNG/INPP5D/TNFSF4/SPON2/IL10/ADORA2B/ARRB1/MAPK13/KLF2/ARRB2/IL1A/IL1RAP/IL33/PTPN22/ADCYAP1/HAVCR2/NOD1/IL6R/GAS6/TLR8/LBP/TBC1D23/ORM1/P2RX7/BANK1/IL1RL2/IRAK3/UCN
GO:0050715	positive regulation of cytokine secretion	93	0.576723	2.3131	1.37937e-05	0.000285354	0.000192392	CCL3/PYCARD/SAA1/GSDMD/POSTN/F2R/CASP1/LGALS9/IL4R/XBP1/CD2/NOD2/CCL19/TNFRSF14/HYAL2/FCN1/PTGER4/SLAMF1/CARD8/IRF3/FGR/ABL1/NLRP2/CRTAM/RASGRP1/NLRP1/TNF/IFNG/GATA3/CD34/IL10/IL17RA/IL1A/VTCN1/IL1RAP/IL33/CLEC4E/PTPN22/AIM2/CD244
GO:0032623	interleukin-2 production	45	0.57698	2.02486	4.47955e-05	0.000611179	0.00041207	GBP1/RIPK2/CD86/LAG3/PNP/PRKD2/ABL1/SASH3/CD3E/TNFSF4/CCR2/CD83/GATA3/CD28/CD34/IL1A/VTCN1/IL1RAP/XCL1/TRAF2/IRF4/MAP3K7/HAVCR2
GO:0002224	toll-like receptor signaling pathway	106	0.57808	2.36592	1.35836e-05	0.000285354	0.000192392	MYD88/RSAD2/IRAK1/TLR7/IRF1/TLR3/PIK3AP1/LYN/RIPK2/NR1H3/CD86/CNPY3/CAV1/CYBA/TLR6/TNIP2/TLR4/IRF3/BIRC2/TLR1/TRAF3/CASP8/PELI1/FADD/TLR2/CD300A/BTK/TBK1/UNC93B1/BCL10/TNIP3/ARRB2/RFTN1/IKBKG/IRAK4/PTPN22/TLR5/PIK3R4/IKBKE/TRIL/IRF4/MAP3K7/HAVCR2/CD180/RIPK1/NFKBIA/TLR8/LBP/FLOT1/UBE2D3/S100A9/TYRO3/S100A8/MAP3K1/IRAK3
GO:0046209	nitric oxide metabolic process	50	0.578405	2.0752	2.94911e-05	0.000466585	0.000314581	GCH1/TSPO/GLA/CAV1/TLR6/TLR4/KLF4/ZC3H12A/TLR2/TNF/IFNG/ATP2B4/AKT1/CLU/PTK2B/CD34/IL10/KLF2/ICAM1/TLR5/ARG2/NQO1/CPS1
GO:0032640	tumor necrosis factor production	89	0.579221	2.30538	1.38702e-05	0.000285354	0.000192392	CCL3/PYCARD/TSPO/BCL3/LGALS9/TLR3/CD2/NOD2/RIPK2/CCL19/SYT11/CYBA/ARHGEF2/TLR4/SLAMF1/LILRB1/THBS1/TLR1/RASGRP1/ZC3H12A/FADD/SASH3/TLR2/IFNG/MC1R/GPR18/CLU/CCR2/CD34/SPON2/IL10/ARRB2/PTPN22/HAVCR2/NOD1/GAS6/RIPK1/HSPB1/LBP/TBC1D23/ORM1
GO:0050688	regulation of defense response to virus	71	0.579565	2.21997	1.42556e-05	0.000285354	0.000192392	HERC5/DDX60/DDX58/IFIT1/EIF2AK2/APOBEC3G/HCK/TMEM173/DHX58/AP2A2/CD247/LILRB1/BIRC2/TRAF3/PACS1/APOBEC3F/LCK/ELMO1/ZC3H12A/IFNG/PAK2/RNF125/CD28/PUM2/AP1S1/TSPAN6/AIM2/IL15/IL2RA/AP1B1/MB21D1/AP1M1
GO:0002690	positive regulation of leukocyte chemotaxis	69	0.581948	2.21918	1.42878e-05	0.000285354	0.000192392	CCL3/CXCL10/CCR1/CXCL11/CXCL9/SERPINE1/LGALS9/CALR/RAC2/CCL19/CCL4/GPSM3/ADAM10/PLA2G7/CXCL13/SLAMF1/THBS1/ADAM17/CCR2/PTK2B/TNFSF14/XCL1/CCL21/IL6R/VEGFC/CAMK1D/GAS6/CCR7/LBP/CREB3/CSF1
GO:0032680	regulation of tumor necrosis factor production	87	0.585791	2.32346	1.38983e-05	0.000285354	0.000192392	CCL3/PYCARD/TSPO/BCL3/LGALS9/TLR3/CD2/NOD2/RIPK2/CCL19/SYT11/CYBA/ARHGEF2/TLR4/SLAMF1/LILRB1/THBS1/TLR1/RASGRP1/ZC3H12A/FADD/SASH3/TLR2/IFNG/MC1R/GPR18/CLU/CCR2/CD34/SPON2/IL10/ARRB2/PTPN22/HAVCR2/NOD1/GAS6/RIPK1/HSPB1/LBP/TBC1D23/ORM1
GO:0006949	syncytium formation	46	0.586173	2.06648	2.9796e-05	0.000466585	0.000314581	CXCL10/CCL8/MYH9/CXCL9/TMEM8C/IL4R/PLEKHO1/VASH2/MYOG/EHD1/GDF15/FLT3LG/MYF5/TANC1/MYF6/TNFSF14/ADAM9/FLOT1/SH3PXD2A/EHD2/GSK3B/CACNA1H/CFLAR/CD109
GO:1903555	regulation of tumor necrosis factor superfamily cytokine production	90	0.587836	2.34435	1.38462e-05	0.000285354	0.000192392	CCL3/PYCARD/TSPO/BCL3/LGALS9/TLR3/CD2/NOD2/RIPK2/CCL19/CD86/SYT11/CYBA/ARHGEF2/TLR4/SLAMF1/LILRB1/THBS1/TLR1/RASGRP1/ZC3H12A/FADD/SASH3/TLR2/IFNG/MC1R/GPR18/CLU/CCR2/CD34/SPON2/IL10/ARRB2/ADAM8/PTPN22/HAVCR2/NOD1/GAS6/RIPK1/HSPB1/LBP/TBC1D23/ORM1
GO:0032613	interleukin-10 production	42	0.58811	2.0347	4.51006e-05	0.000611179	0.00041207	PYCARD/BCL3/LGALS9/NOD2/PRKCD/IDO1/TLR4/LILRB1/SASH3/TLR2/TNFSF4/CD83/CD28/CD34/TRIB2/DLL1/XCL1/IRF4/PDCD1LG2
GO:0002687	positive regulation of leukocyte migration	94	0.590796	2.37348	1.37764e-05	0.000285354	0.000192392	CCL3/CXCL10/PYCARD/CCR1/CXCL11/CXCL9/SERPINE1/LGALS9/CALR/RAC2/CCL19/CCL4/TNFRSF14/GPSM3/ADAM10/PLA2G7/CXCL13/SLAMF1/SELP/THBS1/ADAM17/FADD/TNF/TGFB1/CCR2/MIA3/PTK2B/PLVAP/IL1A/ADAM8/ICAM1/TNFSF14/XCL1/CCL21/IL6R/VEGFC/CAMK1D/PDGFD/BDKRB1/GAS6/CCR7/LBP/CREB3/CSF1
GO:0032755	positive regulation of interleukin-6 production	62	0.591016	2.21004	1.44573e-05	0.000285354	0.000192392	MYD88/PYCARD/TLR7/F2R/DDX58/LGALS9/TLR3/XBP1/NOD2/RIPK2/HYAL2/CYBA/TLR6/ARHGEF2/TLR4/TLR1/LILRB2/TLR2/TNF/IFNG/TNFSF4/SPON2/ADORA2B/MAPK13/IL1A/IL1RAP/IL33/ADCYAP1/NOD1/IL6R/TLR8/LBP/TBC1D23/P2RX7
GO:0000768	syncytium formation by plasma membrane fusion	43	0.595845	2.07216	2.99774e-05	0.000466585	0.000314581	CXCL10/CCL8/MYH9/CXCL9/TMEM8C/IL4R/PLEKHO1/VASH2/MYOG/EHD1/GDF15/FLT3LG/MYF5/TANC1/MYF6/TNFSF14/ADAM9/FLOT1/SH3PXD2A/EHD2/GSK3B/CACNA1H/CFLAR/CD109
GO:0032663	regulation of interleukin-2 production	39	0.596294	2.03349	4.53193e-05	0.000611179	0.00041207	GBP1/RIPK2/CD86/LAG3/PRKD2/ABL1/SASH3/CD3E/TNFSF4/CCR2/CD83/GATA3/CD28/CD34/IL1A/VTCN1/XCL1/TRAF2/IRF4/MAP3K7/HAVCR2
GO:0032649	regulation of interferon-gamma production	79	0.596412	2.32734	1.40778e-05	0.000285354	0.000192392	ISG15/PYCARD/TLR7/BCL3/LGALS9/TLR3/CD2/RIPK2/IL18R1/TLR4/SLAMF1/LILRB1/ABL1/RASGRP1/CD276/ZC3H12A/FADD/SASH3/TNF/CD3E/TNFSF4/CCR2/EBI3/CD96/GATA3/IL27RA/RIPK3/IL10/IL33/PTPN22/CD244/XCL1/HAVCR2/PDCD1LG2/GAS6/SLAMF6/CCR7/TLR8
GO:0019079	viral genome replication	87	0.598133	2.37241	1.38983e-05	0.000285354	0.000192392	ISG15/ADAR/IFIT5/IFITM3/MX1/RSAD2/OAS1/BST2/PPIA/ISG20/C19orf66/IFIT1/EIF2AK2/APOBEC3G/FMR1/TOP2A/STOM/CD209/OASL/APOBEC3F/UBP1/ZC3H12A/TNF/CD28/STAU1/SRPK2/HACD3/APOBEC3H/CTBP2/RNASEL/CDC42/DDX5/DDB1/CXCR6/GAS6
GO:0032722	positive regulation of chemokine production	44	0.600122	2.09621	2.99294e-05	0.000466585	0.000314581	PYCARD/POSTN/TLR7/LGALS9/IL4R/EIF2AK2/TLR3/RIPK2/TLR4/ADAM17/TLR2/TNF/IFNG/EGR1/ADORA2B/IL1A/IL33/ADCYAP1/HAVCR2/IL6R
GO:0032609	interferon-gamma production	87	0.603058	2.39195	1.38983e-05	0.000285354	0.000192392	ISG15/PYCARD/BTN3A2/TLR7/BCL3/LGALS9/TLR3/CD2/RIPK2/IL18R1/BTN3A1/TLR4/SLAMF1/ITK/LILRB1/ABL1/RASGRP1/CD276/EOMES/ZC3H12A/FADD/SASH3/TNF/CD3E/TNFSF4/CCR2/EBI3/CD96/GATA3/IL27RA/RIPK3/IL10/VTCN1/IL33/PTPN22/CD244/XCL1/HAVCR2/PDCD1LG2/GAS6/SLAMF6/CCR7/TLR8
GO:0046634	regulation of alpha-beta T cell activation	65	0.604201	2.27846	1.43848e-05	0.000285354	0.000192392	IRF1/LGALS9/IL4R/RIPK2/CCL19/CD86/TNFRSF14/PNP/LILRB1/RASAL3/TWSG1/SASH3/CD300A/CD3E/IFNG/HSPH1/TNFSF4/CCR2/CD83/EBI3/GATA3/CD28/LOXL3/AP3D1/CD244/XCL1/IRF4/ZAP70/PRDM1/HLX
GO:0002431	Fc receptor mediated stimulatory signaling pathway	62	0.607755	2.27264	1.44573e-05	0.000285354	0.000192392	ACTG1/WAS/ACTB/IGLC1/LYN/HCK/ARPC1A/GRB2/PRKCD/CSK/WIPF3/YES1/VAV3/CD247/IGLV1-44/FGR/ABL1/ABI1/MYO1G/IGKC/ELMO1/MYO1C/VAV1/CDC42/CYFIP2/CD3G/PIK3R2/BAIAP2/ARPC2/PLCG2/LIMK1/DOCK1/ELMO2/PTK2
GO:0009615	response to virus	247	0.608909	2.76852	1.21417e-05	0.000285354	0.000192392	ISG15/IRF9/GBP1/CXCL10/ADAR/IFIT3/MX2/IFI44L/IFIT5/PYCARD/HERC5/IFITM3/MX1/CCL8/IFIH1/IFI44/RSAD2/OAS1/DDX60/BST2/TLR7/ISG20/IRF1/CXCL9/BCL3/SAMHD1/CXCR4/OAS2/C19orf66/DDX58/IFIT1/LGALS9/EIF2AK2/TLR3/IL10RB/CD8A/IFIT2/IFNGR2/CCL19/CD86/PIM2/APOBEC3G/HCK/SLFN11/NLRC5/FMR1/CCL4/TRIM5/GBP3/HYAL2/TMEM173/MICA/CCL11/DHX58/AP2A2/PRF1/BCL2L1/CD247/IRF3/FGR/OASL/LILRB1/BIRC2/BNIP3L/TRAF3/PACS1/APOBEC3F/L…
GO:0042590	antigen processing and presentation of exogenous peptide antigen via MHC class I	57	0.609489	2.24395	1.45856e-05	0.000285354	0.000192392	IFI30/PSMB9/PSME2/HLA-G/HLA-F/NCF1/TAPBP/CALR/CYBA/ITGAV/TAP2/PSMD10/PSMC4/PSMA4/PSMD9/PSMD5/PSMA3/PSMD14/IKBKG/PSMD8/PSMB3/PSMA1/SEC22B/ITGB5/PSMA6/PSMC1/PSMB1/PSMC5/PSMB2/PSMD4
GO:0032612	interleukin-1 production	60	0.611449	2.27304	1.4506e-05	0.000285354	0.000192392	CCL3/PYCARD/SAA1/GSDMD/F2R/CASP1/LGALS9/NOD2/CCL19/TLR6/GBP5/TLR4/SPHK1/CARD8/NLRP2/S1PR3/NLRP1/ZC3H12A/IFNG/MR1/EGR1/IL10/ARRB2/IL1R2/AIM2/HAVCR2/NOD1/GAS6/HSPB1/CCR7/TLR8/P2RX7/PML
GO:0031294	lymphocyte costimulation	67	0.612145	2.32259	1.4332e-05	0.000285354	0.000192392	TNFSF13B/TRBC1/LYN/CCL19/CD86/CAV1/TNFRSF14/HLA-DQA1/GRB2/CSK/LGALS1/YES1/HLA-DQB2/CD247/TRAC/LCK/PTPN6/HLA-DQB1/CD24/CD3E/PAK2/CD3D/TNFSF4/AKT1/CD28/VAV1/EFNB1/MAP3K14/TNFSF14/CCL21/CDC42/PDCD1LG2/CD3G/CCR7/CD5/DPP4
GO:0031529	ruffle organization	33	0.617078	2.02914	7.68085e-05	0.000925698	0.000624126	PFN1/DBNL/RCC2/CORO1B/CAV1/RHOG/INPPL1/CARMIL1/PFN2/KANK1/ARHGEF26/ICAM1/CCL21/ARFIP2/CCR7/COBL
GO:0002474	antigen processing and presentation of peptide antigen via MHC class I	70	0.618099	2.36281	1.42625e-05	0.000285354	0.000192392	IFI30/PSMB9/PSME2/HLA-G/HLA-F/NCF1/TAPBP/CALR/BCAP31/CYBA/ITGAV/SEC24D/TAP2/PSMD10/SEC24C/PSMC4/TAPBPL/PSMA4/MR1/SEC13/ERAP1/PSMD9/PSMD5/PSMA3/ERAP2/PSMD14/IKBKG/PSMD8/PSMB3/PSMA1/SEC22B/ITGB5/PSMA6/PSMC1/PSMB1/PSMC5/PSMB2/PSMD4
GO:0070664	negative regulation of leukocyte proliferation	60	0.621363	2.3099	1.4506e-05	0.000285354	0.000192392	HLA-G/LGALS9/MNDA/LYN/CASP3/TNFRSF14/IDO1/LST1/LILRB1/LILRB2/TWSG1/PELI1/PTPN6/CD300A/BTK/INPP5D/TGFB1/IL10/ERBB2/BTN2A2/SOX11/CLEC4G/SDC4/XCL1/IL2RA/PRDM1/HAVCR2/ATM/PDCD1LG2/LRRC32
GO:0038094	Fc-gamma receptor signaling pathway	61	0.623632	2.32475	1.44875e-05	0.000285354	0.000192392	ACTG1/WAS/ACTB/IGLC1/LYN/HCK/FCGRT/ARPC1A/GRB2/PRKCD/WIPF3/YES1/VAV3/CD247/IGLV1-44/FGR/ABL1/ABI1/MYO1G/IGKC/ELMO1/MYO1C/VAV1/CLEC4E/CDC42/CYFIP2/CD3G/PIK3R2/BAIAP2/ARPC2/PLCG2/LIMK1/DOCK1/ELMO2/PTK2
GO:0002433	immune response-regulating cell surface receptor signaling pathway involved in phagocytosis	58	0.625295	2.30989	1.4545e-05	0.000285354	0.000192392	ACTG1/WAS/ACTB/IGLC1/LYN/HCK/ARPC1A/GRB2/PRKCD/WIPF3/YES1/VAV3/CD247/IGLV1-44/FGR/ABL1/ABI1/MYO1G/IGKC/ELMO1/MYO1C/VAV1/CDC42/CYFIP2/CD3G/PIK3R2/BAIAP2/ARPC2/PLCG2/LIMK1/DOCK1/ELMO2/PTK2
GO:0038096	Fc-gamma receptor signaling pathway involved in phagocytosis	58	0.625295	2.30989	1.4545e-05	0.000285354	0.000192392	ACTG1/WAS/ACTB/IGLC1/LYN/HCK/ARPC1A/GRB2/PRKCD/WIPF3/YES1/VAV3/CD247/IGLV1-44/FGR/ABL1/ABI1/MYO1G/IGKC/ELMO1/MYO1C/VAV1/CDC42/CYFIP2/CD3G/PIK3R2/BAIAP2/ARPC2/PLCG2/LIMK1/DOCK1/ELMO2/PTK2
GO:0031295	T cell costimulation	64	0.62686	2.35737	1.43978e-05	0.000285354	0.000192392	TNFSF13B/TRBC1/LYN/CCL19/CD86/CAV1/TNFRSF14/HLA-DQA1/GRB2/CSK/LGALS1/YES1/HLA-DQB2/CD247/TRAC/LCK/PTPN6/HLA-DQB1/CD24/CD3E/PAK2/CD3D/TNFSF4/AKT1/CD28/VAV1/EFNB1/MAP3K14/TNFSF14/CCL21/CDC42/PDCD1LG2/CD3G/CCR7/CD5/DPP4
GO:1901658	glycosyl compound catabolic process	31	0.628098	2.0361	6.18209e-05	0.000776698	0.000523667	FUCA2/TYMP/GLA/NT5E/GBA/APOBEC3G/PNP/FUCA1/DERA/DPYD/NUDT18/APOBEC3F/NAGA
GO:0045428	regulation of nitric oxide biosynthetic process	39	0.629458	2.14659	3.02128e-05	0.000466585	0.000314581	TSPO/GLA/CAV1/TLR4/KLF4/ZC3H12A/TNF/IFNG/ATP2B4/AKT1/CLU/PTK2B/CD34/IL10/KLF2/ICAM1/TLR5
GO:0051607	defense response to virus	179	0.629745	2.76416	1.26847e-05	0.000285354	0.000192392	ISG15/IRF9/GBP1/CXCL10/ADAR/IFIT3/MX2/IFI44L/IFIT5/PYCARD/HERC5/IFITM3/MX1/IFIH1/RSAD2/OAS1/DDX60/BST2/TLR7/ISG20/IRF1/CXCL9/SAMHD1/OAS2/C19orf66/DDX58/IFIT1/EIF2AK2/TLR3/IL10RB/CD8A/IFIT2/CD86/APOBEC3G/HCK/SLFN11/NLRC5/TRIM5/GBP3/HYAL2/TMEM173/MICA/DHX58/AP2A2/PRF1/CD247/IRF3/OASL/LILRB1/BIRC2/BNIP3L/TRAF3/PACS1/APOBEC3F/LCK/ELMO1/ZC3H12A/FADD/IFNG/PAK2/RNF125/ATG7/TBK1/UNC93B1/CD28/SPON2/LYST/D…
GO:0032945	negative regulation of mononuclear cell proliferation	58	0.633546	2.34037	1.4545e-05	0.000285354	0.000192392	HLA-G/LGALS9/MNDA/LYN/CASP3/TNFRSF14/IDO1/LST1/LILRB1/LILRB2/TWSG1/PELI1/PTPN6/CD300A/BTK/INPP5D/TGFB1/IL10/ERBB2/BTN2A2/SOX11/CLEC4G/SDC4/XCL1/IL2RA/PRDM1/HAVCR2/ATM/PDCD1LG2/LRRC32
GO:0050672	negative regulation of lymphocyte proliferation	58	0.633546	2.34037	1.4545e-05	0.000285354	0.000192392	HLA-G/LGALS9/MNDA/LYN/CASP3/TNFRSF14/IDO1/LST1/LILRB1/LILRB2/TWSG1/PELI1/PTPN6/CD300A/BTK/INPP5D/TGFB1/IL10/ERBB2/BTN2A2/SOX11/CLEC4G/SDC4/XCL1/IL2RA/PRDM1/HAVCR2/ATM/PDCD1LG2/LRRC32
GO:0042092	type 2 immune response	29	0.639426	2.04095	4.66672e-05	0.000623754	0.000420548	RSAD2/BCL3/IL4R/NOD2/CD86/IDO1/TNFSF4/CCR2/GATA3/IL27RA/IL10/BATF/IL33/XCL1/HLX/NDFIP1/IL31RA
GO:0048525	negative regulation of viral process	84	0.641599	2.52984	1.39841e-05	0.000285354	0.000192392	CCL3/ISG15/ADAR/IFIT5/IFITM3/MX1/RSAD2/OAS1/BST2/ISG20/C19orf66/IFIT1/TRIM21/EIF2AK2/HDAC1/TRIM14/APOBEC3G/CCL4/TRIM5/FCN1/TRIM8/DHX58/OASL/TRIM26/APOBEC3F/ZC3H12A/TNF/RNF125
GO:0071346	cellular response to interferon-gamma	88	0.651352	2.58772	1.38864e-05	0.000285354	0.000192392	CCL3/IRF9/GBP1/IFI30/CCL8/HLA-G/HLA-F/OAS1/IRF1/OAS2/LGALS9/TRIM21/TLR3/IFNGR2/CCL19/NR1H3/HCK/NLRC5/CCL4/TRIM5/CAMK2D/HLA-DQA1/CCL13/GBP5/CCL11/PRKCD/TRIM8/HLA-DQB2/IRF3/OASL/GBP6/TRIM26/HLA-DQB1/MID1/DAPK3/CX3CL1/IFNG
GO:0045069	regulation of viral genome replication	64	0.653066	2.45593	1.43978e-05	0.000285354	0.000192392	ISG15/ADAR/IFIT5/IFITM3/MX1/RSAD2/OAS1/BST2/PPIA/ISG20/C19orf66/IFIT1/EIF2AK2/APOBEC3G/FMR1/TOP2A/STOM/OASL/APOBEC3F/ZC3H12A/TNF/CD28/STAU1/SRPK2/HACD3/APOBEC3H/RNASEL/DDX5/DDB1
GO:0034341	response to interferon-gamma	107	0.660767	2.70778	1.35683e-05	0.000285354	0.000192392	CCL3/IRF9/GBP1/IFI30/IFITM3/CCL8/HLA-G/HLA-F/OAS1/BST2/GCH1/IRF1/OAS2/C19orf66/PARP9/LGALS9/TRIM21/TLR3/IFNGR2/CCL19/NR1H3/CD86/HCK/SEC61A1/NLRC5/CCL4/TRIM5/CAMK2D/HLA-DQA1/CCL13/GBP5/CCL11/PRKCD/TRIM8/HLA-DQB2/CXCL16/IRF3/OASL/GBP6/TRIM26/HLA-DQB1/MID1/DAPK3/CX3CL1/IFNG
GO:0019835	cytolysis	28	0.671969	2.12678	4.68787e-05	0.000623754	0.000420548	GSDMD/APOL1/GZMA/GZMH/MICA/BAK1/GZMM/C7/GZMB/PRF1/LILRB1
GO:0072676	lymphocyte migration	64	0.686849	2.58297	1.43978e-05	0.000285354	0.000192392	CCL3/CXCL10/PYCARD/CCL8/SAA1/CXCL11/CXCL9/GPR183/CCL19/CKLF/CCL4/TNFRSF14/CCL13/ADAM10/CCL11/CXCL13/STK10/HSD3B7/CH25H/CXCL16/MYO1G/ADAM17/FADD/CX3CL1/PIK3CG/CCR2/GATA3/PTK2B/RIPK3/ADAM8/CYP7B1/CCL23/TNFSF14/XCL1/CCL21/ZAP70/GAS6/ITGB7/CXCR3/PADI2/CCR7
GO:1903901	negative regulation of viral life cycle	69	0.698614	2.66407	1.42878e-05	0.000285354	0.000192392	CCL3/ISG15/ADAR/IFIT5/IFITM3/MX1/RSAD2/OAS1/BST2/ISG20/C19orf66/IFIT1/TRIM21/EIF2AK2/HDAC1/TRIM14/APOBEC3G/CCL4/TRIM5/FCN1/TRIM8/OASL/TRIM26/APOBEC3F/ZC3H12A/TNF
GO:0006907	pinocytosis	16	0.734676	2.02058	0.000129906	0.00141334	0.000952906	PYCARD/EHD4/NR1H3/CAV1/ACTN4/SNX33/CARMIL1
GO:0034340	response to type I interferon	59	0.753295	2.79145	1.45212e-05	0.000285354	0.000192392	ISG15/IRF9/ADAR/IFIT3/IFI27/MX2/IFITM3/MX1/HLA-G/HLA-F/USP18/IFI6/RSAD2/OAS1/IFI35/BST2/ISG20/IRF1/SAMHD1/XAF1/OAS2/C19orf66/IFIT1/IFIT2/NLRC5/IRF3/OASL/IP6K2/PTPN6/FADD
GO:0071800	podosome assembly	15	0.763692	2.06414	6.52369e-05	0.000810063	0.000546162	NCF1/DBNL/SH3PXD2B/HCK/ARHGEF2/BIN2/FSCN1/TNF
GO:0060337	type I interferon signaling pathway	56	0.767044	2.81277	1.46239e-05	0.000285354	0.000192392	ISG15/IRF9/ADAR/IFIT3/IFI27/MX2/IFITM3/MX1/HLA-G/HLA-F/USP18/IFI6/RSAD2/OAS1/IFI35/BST2/ISG20/IRF1/SAMHD1/XAF1/OAS2/IFIT1/IFIT2/NLRC5/IRF3/OASL/IP6K2/PTPN6/FADD
GO:0071357	cellular response to type I interferon	56	0.767044	2.81277	1.46239e-05	0.000285354	0.000192392	ISG15/IRF9/ADAR/IFIT3/IFI27/MX2/IFITM3/MX1/HLA-G/HLA-F/USP18/IFI6/RSAD2/OAS1/IFI35/BST2/ISG20/IRF1/SAMHD1/XAF1/OAS2/IFIT1/IFIT2/NLRC5/IRF3/OASL/IP6K2/PTPN6/FADD
GO:0035455	response to interferon-alpha	15	0.841847	2.27538	3.26184e-05	0.000478673	0.000322732	ADAR/IFIT3/MX2/IFITM3/BST2/EIF2AK2/IFIT2/LAMP3

## Sheet: 5C
SUPPLEMENTARTY TABLE 5C: Disease specific gene set enrichment analysis of Disuse and Immobility (DI) after removal of genes significant in the other 4 diseases
GO ID	GO Description	setSize	enrichmentScore (ES)	Normalized ES	p.adjust	qvalues	core_enrichment
GO:0006091	generation of precursor metabolites and energy	259	-0.541775	-2.59875	0.00143316	0.00127127	CBFA2T3/PPP1CC/WDR93/ENPP1/PRKAG1/ALDOB/ENTPD5/CALM3/ME3/GCK/NDUFA5/TRAP1/XYLB/GNAS/CHCHD5/AKT1/IRS1/PPP1CB/GADD45GIP1/PFKFB2/NDUFB3/COX7A2L/NDUFA7/MLXIPL/COX20/DHTKD1/IDH3A/UQCRC2/PHLDA2/ENO4/PINK1/PHKA1/IDH1/LDHA/OGDH/GIPR/GNMT/UGP2/UQCC2/UQCC3/ETFDH/NDUFB4/MTFR1/PKLR/ETFA/NDUFS4/TIGAR/NDUFB2/SDHC/PDHB/ATP5C1/NDUFS1/FXN/NDUFV3/FH/NDUFC1/VGF/NDUFAF2/DLD/PFKFB4/UQCR11/ACO2/HK2/NDUFS2/COQ9/NDUFA11…
GO:0006839	mitochondrial transport	249	-0.436005	-2.08207	0.00143316	0.00127127	SLC25A39/PNPT1/YWHAG/TP73/TIMM9/UBL4B/NKAP/UBL5/SLC25A10/MICU1/SIRT4/AIP/FAM20B/HEBP2/MTX1/SLC25A22/HSPA1L/SLC25A41/CYB5R1/PAM16/SLC9A1/KIF1BP/SLC25A51/ATP5E/UQCRC2/TOMM70/PINK1/BHLHA15/MIPEP/FZD9/TIMM22/ATP5G2/PARL/NOL3/SLC25A42/PEMT/TST/SLC25A15/TDRD12/AFG3L2/ATP5C1/SMDT1/LRRC46/TOMM22/SLC25A52/DYNLL2/TOMM40/CAMK2A/GRPEL1/IMMP1L/ZBED3/TIMM8B/MRGPRE/HSPD1/HK2/MTCH2/ATP5L/ATP5I/FIS1/TIMM23B/SLC25…
GO:0006732	coenzyme metabolic process	246	-0.43965	-2.0966	0.00143316	0.00127127	PCK2/CBFA2T3/PRKAG1/NUDT7/AADAT/QDPR/ALDOB/ENTPD5/GCDH/SLC5A8/GCK/FLAD1/ACOT1/ATIC/MTHFD2L/DERA/RPEL1/SHMT1/ACSBG1/ACOT2/ACOT4/PFKFB2/AMD1/RFK/PANK4/MLXIPL/DHTKD1/ENO4/MVD/PCBD2/COQ7/IDH1/LDHA/OGDH/ACOT13/MLYCD/PTS/GNMT/LDHB/HMGCL/DGAT1/PEMT/PKLR/ACSL1/TECR/TIGAR/PCBD1/PDHB/HACD1/MTRR/ACSL6/DLD/COQ2/OXSM/PFKFB4/PMVK/HK2/COQ9/PDP2/MTCH2/PDHA1/SUCLA2/BPGM/PANK1/RPIA/DCXR/PDSS1/ACSS1/NDUFA9/NMNAT1/D…
GO:0032984	macromolecular complex disassembly	223	-0.48734	-2.29757	0.00143316	0.00127127	MRPS14/MRPS5/TNP1/FZD2/MRPL55/MRPL52/MRPS27/MRPL10/CHMP2A/RIDA/MRPS23/MTRF1/MRRF/NCKAP5L/MRPS25/MRPL22/GADD45GIP1/MRPS31/C12orf65/MRPS18C/MRPL9/MRPL32/MRPL38/ERAL1/MRPL23/CLASP1/SMARCB1/MRPS15/MRPL53/FRAT1/MRPS11/PDXP/MAP6D1/LRP5/MRPL1/MRPL33/MRPL24/MRPL50/MRPL3/HSPA8/WDR1/MTRF1L/OGFOD1/MRPL58/MRPS18A/MRPS35/MRPL2/MRPL51/MRPL46/MRPL36/MRPS17/MRPS34/GFM2/MRPL13/MRPL14/MRPS22/AURKAIP1/MRPL12/MRPS28…
GO:0009123	nucleoside monophosphate metabolic process	218	-0.574417	-2.70034	0.00143316	0.00127127	CBFA2T3/ATP1B1/PRKAG1/ALDOB/AK1/ENTPD5/NT5C1A/AK4/GCK/NDUFA5/VPS9D1/ATIC/PARG/SHMT1/FAM20C/GADD45GIP1/PFKFB2/NDUFB3/COX7A2L/RFK/NDUFA7/MLXIPL/DHTKD1/ATP5E/UQCRC2/NUDT9/ENO4/PINK1/LDHA/OGDH/PARP1/ATP5G2/UQCC2/UQCC3/NDUFB4/PKLR/UPRT/NDUFS4/TIGAR/NDUFB2/ATP5C1/NDUFS1/FXN/NDUFV3/NDUFC1/DLD/HSPA8/PFKFB4/UQCR11/HK2/NDUFS2/COQ9/NDUFA11/MTCH2/ATP5L/ATP5I/MYH7/BPGM/ATP5F1/NDUFA2/ATP5J/DHODH/COA6/COX10/COX…
GO:0009161	ribonucleoside monophosphate metabolic process	210	-0.580097	-2.71438	0.00143316	0.00127127	PFKFB2/NDUFB3/COX7A2L/RFK/NDUFA7/MLXIPL/DHTKD1/ATP5E/UQCRC2/NUDT9/ENO4/PINK1/LDHA/OGDH/PARP1/ATP5G2/UQCC2/UQCC3/NDUFB4/PKLR/UPRT/NDUFS4/TIGAR/NDUFB2/ATP5C1/NDUFS1/FXN/NDUFV3/NDUFC1/DLD/HSPA8/PFKFB4/UQCR11/HK2/NDUFS2/COQ9/NDUFA11/MTCH2/ATP5L/ATP5I/MYH7/BPGM/ATP5F1/NDUFA2/ATP5J/DHODH/COA6/COX10/COX7C/ADK/NDUFB5/NDUFA3/CYCS/NDUFA4/NDUFA10/DNM1L/NDUFB6/NDUFA6/NDUFV1/ATP5H/STOML2/MPP1/NDUFA9/NMNAT1/CO…
GO:0009141	nucleoside triphosphate metabolic process	204	-0.560849	-2.61425	0.00143316	0.00127127	CBFA2T3/ATP1B1/ENPP1/PRKAG1/NME6/ALDOB/AK1/ENTPD5/AK4/GCK/NDUFA5/VPS9D1/PARG/FAM20C/GADD45GIP1/PFKFB2/NDUFB3/COX7A2L/NDUFA7/MLXIPL/DHTKD1/ATP5E/UQCRC2/ENO4/PINK1/DCTPP1/LDHA/OGDH/PARP1/ATP5G2/UQCC2/UQCC3/NDUFB4/PKLR/NDUFS4/TIGAR/NDUFB2/ATP5C1/NDUFS1/FXN/NDUFV3/NDUFC1/DLD/HSPA8/PFKFB4/UQCR11/HK2/NDUFS2/COQ9/NDUFA11/MTCH2/ATP5L/ATP5I/MYH7/BPGM/ATP5F1/NDUFA2/ATP5J/COA6/COX10/COX7C/ADK/NME2/NDUFB5/ND…
GO:0009126	purine nucleoside monophosphate metabolic process	202	-0.587092	-2.73334	0.00143316	0.00127127	CBFA2T3/ATP1B1/PRKAG1/ALDOB/AK1/ENTPD5/NT5C1A/AK4/GCK/NDUFA5/VPS9D1/ATIC/PARG/FAM20C/GADD45GIP1/PFKFB2/NDUFB3/COX7A2L/NDUFA7/MLXIPL/DHTKD1/ATP5E/UQCRC2/NUDT9/ENO4/PINK1/LDHA/OGDH/PARP1/ATP5G2/UQCC2/UQCC3/NDUFB4/PKLR/NDUFS4/TIGAR/NDUFB2/ATP5C1/NDUFS1/FXN/NDUFV3/NDUFC1/DLD/HSPA8/PFKFB4/UQCR11/HK2/NDUFS2/COQ9/NDUFA11/MTCH2/ATP5L/ATP5I/MYH7/BPGM/ATP5F1/NDUFA2/ATP5J/COA6/COX10/COX7C/ADK/NDUFB5/NDUFA3/…
GO:0009167	purine ribonucleoside monophosphate metabolic process	201	-0.58604	-2.72718	0.00143316	0.00127127	CBFA2T3/ATP1B1/PRKAG1/ALDOB/AK1/ENTPD5/AK4/GCK/NDUFA5/VPS9D1/ATIC/PARG/FAM20C/GADD45GIP1/PFKFB2/NDUFB3/COX7A2L/NDUFA7/MLXIPL/DHTKD1/ATP5E/UQCRC2/NUDT9/ENO4/PINK1/LDHA/OGDH/PARP1/ATP5G2/UQCC2/UQCC3/NDUFB4/PKLR/NDUFS4/TIGAR/NDUFB2/ATP5C1/NDUFS1/FXN/NDUFV3/NDUFC1/DLD/HSPA8/PFKFB4/UQCR11/HK2/NDUFS2/COQ9/NDUFA11/MTCH2/ATP5L/ATP5I/MYH7/BPGM/ATP5F1/NDUFA2/ATP5J/COA6/COX10/COX7C/ADK/NDUFB5/NDUFA3/CYCS/ND…
GO:0043241	protein complex disassembly	196	-0.532263	-2.46926	0.00143316	0.00127127	MRPL55/MRPL52/MRPS27/MRPL10/CHMP2A/RIDA/MRPS23/MTRF1/MRRF/NCKAP5L/MRPS25/MRPL22/GADD45GIP1/MRPS31/C12orf65/MRPS18C/MRPL9/MRPL32/MRPL38/ERAL1/MRPL23/CLASP1/MRPS15/MRPL53/FRAT1/MRPS11/PDXP/MAP6D1/LRP5/MRPL1/MRPL33/MRPL24/MRPL50/MRPL3/HSPA8/WDR1/MTRF1L/OGFOD1/MRPL58/MRPS18A/MRPS35/MRPL2/MRPL51/MRPL46/MRPL36/MRPS17/MRPS34/GFM2/MRPL13/MRPL14/MRPS22/AURKAIP1/MRPL12/MRPS28/FRAT2/CFL2/MRPS18B/MRPL11/MRPS…
GO:0009144	purine nucleoside triphosphate metabolic process	189	-0.58465	-2.69997	0.00143316	0.00127127	CBFA2T3/ATP1B1/PRKAG1/NME6/ALDOB/AK1/ENTPD5/AK4/GCK/NDUFA5/VPS9D1/PARG/FAM20C/GADD45GIP1/PFKFB2/NDUFB3/COX7A2L/NDUFA7/MLXIPL/DHTKD1/ATP5E/UQCRC2/ENO4/PINK1/LDHA/OGDH/PARP1/ATP5G2/UQCC2/UQCC3/NDUFB4/PKLR/NDUFS4/TIGAR/NDUFB2/ATP5C1/NDUFS1/FXN/NDUFV3/NDUFC1/DLD/HSPA8/PFKFB4/UQCR11/HK2/NDUFS2/COQ9/NDUFA11/MTCH2/ATP5L/ATP5I/MYH7/BPGM/ATP5F1/NDUFA2/ATP5J/COA6/COX10/COX7C/ADK/NME2/NDUFB5/NDUFA3/CYCS/NDU…
GO:0009199	ribonucleoside triphosphate metabolic process	189	-0.575786	-2.65904	0.00143316	0.00127127	CBFA2T3/ATP1B1/PRKAG1/NME6/ALDOB/AK1/ENTPD5/AK4/GCK/NDUFA5/VPS9D1/PARG/FAM20C/GADD45GIP1/PFKFB2/NDUFB3/COX7A2L/NDUFA7/MLXIPL/DHTKD1/ATP5E/UQCRC2/ENO4/PINK1/LDHA/OGDH/PARP1/ATP5G2/UQCC2/UQCC3/NDUFB4/PKLR/NDUFS4/TIGAR/NDUFB2/ATP5C1/NDUFS1/FXN/NDUFV3/NDUFC1/DLD/HSPA8/PFKFB4/UQCR11/HK2/NDUFS2/COQ9/NDUFA11/MTCH2/ATP5L/ATP5I/MYH7/BPGM/ATP5F1/NDUFA2/ATP5J/COA6/COX10/COX7C/NME2/NDUFB5/NDUFA3/CYCS/NDUFA4/…
GO:0015980	energy derivation by oxidation of organic compounds	188	-0.605074	-2.79242	0.00143316	0.00127127	CHCHD5/AKT1/IRS1/PPP1CB/NDUFB3/COX7A2L/NDUFA7/COX20/DHTKD1/IDH3A/UQCRC2/PHLDA2/PINK1/PHKA1/IDH1/OGDH/GNMT/UGP2/UQCC3/ETFDH/NDUFB4/MTFR1/ETFA/NDUFS4/TIGAR/NDUFB2/SDHC/PDHB/NDUFS1/FXN/NDUFV3/FH/NDUFC1/NDUFAF2/DLD/UQCR11/ACO2/NDUFS2/COQ9/NDUFA11/MTCH2/PDHA1/SUCLA2/NDUFA2/COA6/COX10/COX7C/ACADVL/SORBS1/GYG1/NDUFB5/NDUFA3/CYCS/NDUFA4/NDUFA10/NDUFB6/NHLRC1/NDUFA6/NDUFV1/IDH3B/NDUFA9/COX4I1/DLST/COX5A/C…
GO:0009205	purine ribonucleoside triphosphate metabolic process	185	-0.58937	-2.71429	0.00143316	0.00127127	CBFA2T3/ATP1B1/PRKAG1/NME6/ALDOB/AK1/ENTPD5/AK4/GCK/NDUFA5/VPS9D1/PARG/FAM20C/GADD45GIP1/PFKFB2/NDUFB3/COX7A2L/NDUFA7/MLXIPL/DHTKD1/ATP5E/UQCRC2/ENO4/PINK1/LDHA/OGDH/PARP1/ATP5G2/UQCC2/UQCC3/NDUFB4/PKLR/NDUFS4/TIGAR/NDUFB2/ATP5C1/NDUFS1/FXN/NDUFV3/NDUFC1/DLD/HSPA8/PFKFB4/UQCR11/HK2/NDUFS2/COQ9/NDUFA11/MTCH2/ATP5L/ATP5I/MYH7/BPGM/ATP5F1/NDUFA2/ATP5J/COA6/COX10/COX7C/NME2/NDUFB5/NDUFA3/CYCS/NDUFA4/…
GO:0043624	cellular protein complex disassembly	163	-0.576854	-2.61431	0.00143316	0.00127127	MRPL52/MRPS27/MRPL10/RIDA/MRPS23/MTRF1/MRRF/NCKAP5L/MRPS25/MRPL22/GADD45GIP1/MRPS31/C12orf65/MRPS18C/MRPL9/MRPL32/MRPL38/ERAL1/MRPL23/CLASP1/MRPS15/MRPL53/MRPS11/PDXP/MAP6D1/MRPL1/MRPL33/MRPL24/MRPL50/MRPL3/HSPA8/WDR1/MTRF1L/OGFOD1/MRPL58/MRPS18A/MRPS35/MRPL2/MRPL51/MRPL46/MRPL36/MRPS17/MRPS34/GFM2/MRPL13/MRPL14/MRPS22/AURKAIP1/MRPL12/MRPS28/CFL2/MRPS18B/MRPL11/MRPS33/TWF2/MRPS26/MRPL4/MRPL27/CHC…
GO:0046034	ATP metabolic process	163	-0.634501	-2.87557	0.00143316	0.00127127	CBFA2T3/ATP1B1/PRKAG1/ALDOB/AK1/ENTPD5/AK4/GCK/NDUFA5/VPS9D1/PARG/FAM20C/GADD45GIP1/PFKFB2/NDUFB3/COX7A2L/NDUFA7/MLXIPL/DHTKD1/ATP5E/UQCRC2/ENO4/PINK1/LDHA/OGDH/PARP1/ATP5G2/UQCC2/UQCC3/NDUFB4/PKLR/NDUFS4/TIGAR/NDUFB2/ATP5C1/NDUFS1/FXN/NDUFV3/NDUFC1/DLD/HSPA8/PFKFB4/UQCR11/HK2/NDUFS2/COQ9/NDUFA11/MTCH2/ATP5L/ATP5I/MYH7/BPGM/ATP5F1/NDUFA2/ATP5J/COA6/COX10/COX7C/NDUFB5/NDUFA3/CYCS/NDUFA4/NDUFA10/DN…
GO:0051188	cofactor biosynthetic process	161	-0.501436	-2.26848	0.00143316	0.00127127	SLC25A38/CPOX/ISCU/SLC11A2/MMADHC/MAT2B/NAMPT/BOLA2/IBA57/SLC25A39/ACOT12/QDPR/UROS/GCDH/SLC5A8/FAM96B/NARFL/FLAD1/ACOT1/GLRX3/ATIC/MTHFD2L/ACSBG1/ACOT2/ACOT4/RFK/NFU1/PANK4/PCBD2/COQ7/ACOT13/MLYCD/NUBP1/PTS/ACSL1/TECR/PCBD1/PDHB/HACD1/FXN/ACSL6/DLD/COQ2/COQ9/PDP2/PDHA1/CIAPIN1/SUCLA2/HMBS/PANK1/COX10/ISCA2/PDSS1/ACSS1/ISCA1/NDUFA9/NMNAT1/COQ5/MPC2/NAXE/COQ6/ACOT11/NMRK2
GO:0009108	coenzyme biosynthetic process	124	-0.496431	-2.16152	0.00143316	0.00127127	GCDH/SLC5A8/FLAD1/ACOT1/ATIC/MTHFD2L/ACSBG1/ACOT2/ACOT4/RFK/PANK4/PCBD2/COQ7/ACOT13/MLYCD/PTS/ACSL1/TECR/PCBD1/PDHB/HACD1/ACSL6/DLD/COQ2/COQ9/PDP2/PDHA1/PANK1/PDSS1/ACSS1/NDUFA9/NMNAT1/COQ5/MPC2/NAXE/COQ6/ACOT11/NMRK2
GO:0006414	translational elongation	120	-0.666374	-2.88705	0.00143316	0.00127127	MRPL52/MRPS27/MRPL10/USP16/TSFM/DTD1/MRPS23/DIO2/MRPS25/MRPL22/GADD45GIP1/EEF2/MRPS31/EEF1D/IARS/MRPS18C/MRPL9/AARS/MRPL32/MRPL38/ERAL1/MRPL23/EEF1G/EEFSEC/LARS2/MRPS15/MRPL53/MRPS11/TUFM/MRPL1/MRPL33/MRPL24/MRPL50/MRPL3/EEF1A2/MRPL58/MRPS18A/MRPS35/MRPL2/MRPL51/MRPL46/MRPL36/MRPS17/MRPS34/MRPL13/MRPL14/RPS5/MRPS22/AURKAIP1/MRPL12/MRPS28/MRPS18B/MRPL11/MRPS33/MRPS26/MRPL4/MRPL27/CHCHD1/MRPS7/MRPL…
GO:0006818	hydrogen transport	119	-0.517263	-2.23796	0.00143316	0.00127127	SLC25A22/ATP6V0B/MFSD3/SLC9A5/COX7A2L/COX11/SLC9A1/ATP5E/COX6B2/ADHFE1/ATP5G2/ATP12A/ATP5C1/UQCR11/ATP5L/ATP5I/ATP5F1/ATP5J/COA6/COX10/COX7C/NDUFA4/ATP6V1F/ATP5H/STOML2/COX4I1/COX5A/COX6B1/UQCRFS1/UQCR10/ATP5G1/COX8A/SLC36A2/COX7A2/UQCRH
GO:0015992	proton transport	117	-0.519007	-2.23888	0.00143316	0.00127127	SLC25A22/ATP6V0B/MFSD3/SLC9A5/COX7A2L/COX11/SLC9A1/ATP5E/COX6B2/ATP5G2/ATP12A/ATP5C1/UQCR11/ATP5L/ATP5I/ATP5F1/ATP5J/COA6/COX10/COX7C/NDUFA4/ATP6V1F/ATP5H/STOML2/COX4I1/COX5A/COX6B1/UQCRFS1/UQCR10/ATP5G1/COX8A/SLC36A2/COX7A2/UQCRH
GO:0045333	cellular respiration	117	-0.722727	-3.11769	0.00143316	0.00127127	COX7A2L/NDUFA7/COX20/DHTKD1/IDH3A/UQCRC2/PINK1/IDH1/OGDH/UQCC3/ETFDH/NDUFB4/MTFR1/ETFA/NDUFS4/NDUFB2/SDHC/PDHB/NDUFS1/FXN/NDUFV3/FH/NDUFC1/NDUFAF2/DLD/UQCR11/ACO2/NDUFS2/COQ9/NDUFA11/MTCH2/PDHA1/SUCLA2/NDUFA2/COA6/COX10/COX7C/NDUFB5/NDUFA3/CYCS/NDUFA4/NDUFA10/NDUFB6/NDUFA6/NDUFV1/IDH3B/NDUFA9/COX4I1/DLST/COX5A/COX6B1/NDUFA8/NDUFB8/FASTKD1/NDUFA12/NDUFA13/ETFB/UQCRFS1/NDUFS6/UQCR10/COX8A/UQCRH/NDU…
GO:0032543	mitochondrial translation	110	-0.769573	-3.28695	0.00143316	0.00127127	MRPL52/MRPS27/MRPL10/GATB/AARS2/TSFM/MRPS23/RMND1/MRRF/MRPS25/MRPL22/GADD45GIP1/MRPS31/MRPS18C/MRPL9/NDUFA7/MRPL32/MRPL38/ERAL1/YARS2/MRPL23/UQCC2/LARS2/MRPS15/MRPL53/MRPS11/C1QBP/MRPL1/COA3/MRPL33/MRPL24/UQCC1/MRPL50/MALSU1/MRPL3/MTRF1L/MRPL58/TRMT10C/MRPS18A/MRPS35/MRPL2/MRPL51/MRPL46/MRPL36/MRPS17/MRPS34/GFM2/MRPL13/QRSL1/MRPL14/MRPS22/AURKAIP1/MRPL12/MRPS28/MRPS18B/MRPL11/MTIF2/MRPS33/MRPS26/…
GO:0006733	oxidoreduction coenzyme metabolic process	107	-0.509548	-2.16646	0.00143316	0.00127127	CBFA2T3/PRKAG1/ALDOB/ENTPD5/SLC5A8/GCK/DERA/RPEL1/PFKFB2/MLXIPL/DHTKD1/ENO4/COQ7/IDH1/LDHA/OGDH/LDHB/PKLR/TIGAR/PDHB/DLD/COQ2/PFKFB4/HK2/COQ9/MTCH2/PDHA1/BPGM/RPIA/DCXR/PDSS1/NDUFA9/NMNAT1/GPI/COQ5/MPC2/NAXE/COQ6/NMRK2
GO:0006415	translational termination	92	-0.737017	-3.05898	0.00143316	0.00127127	MRPS5/MRPL55/MRPL52/MRPS27/MRPL10/RIDA/MRPS23/MTRF1/MRRF/MRPS25/MRPL22/GADD45GIP1/MRPS31/C12orf65/MRPS18C/MRPL9/MRPL32/MRPL38/ERAL1/MRPL23/MRPS15/MRPL53/MRPS11/MRPL1/MRPL33/MRPL24/MRPL50/MRPL3/MTRF1L/OGFOD1/MRPL58/MRPS18A/MRPS35/MRPL2/MRPL51/MRPL46/MRPL36/MRPS17/MRPS34/GFM2/MRPL13/MRPL14/MRPS22/AURKAIP1/MRPL12/MRPS28/MRPS18B/MRPL11/MRPS33/MRPS26/MRPL4/MRPL27/CHCHD1/MRPS7/MRPL35/MRPS12/MRPL41/MRPL…
GO:1902600	hydrogen ion transmembrane transport	76	-0.641914	-2.57862	0.00143316	0.00127127	SLC9A5/COX7A2L/COX11/SLC9A1/ATP5E/COX6B2/ATP5G2/ATP12A/ATP5C1/UQCR11/ATP5L/ATP5I/ATP5F1/ATP5J/COA6/COX10/COX7C/NDUFA4/ATP6V1F/ATP5H/STOML2/COX4I1/COX5A/COX6B1/UQCRFS1/UQCR10/ATP5G1/COX8A/SLC36A2/COX7A2/UQCRH
GO:0070126	mitochondrial translational termination	78	-0.777516	-3.13653	0.00143316	0.00127127	MRPS5/MRPL55/MRPL52/MRPS27/MRPL10/MRPS23/MRRF/MRPS25/MRPL22/GADD45GIP1/MRPS31/MRPS18C/MRPL9/MRPL32/MRPL38/ERAL1/MRPL23/MRPS15/MRPL53/MRPS11/MRPL1/MRPL33/MRPL24/MRPL50/MRPL3/MTRF1L/MRPL58/MRPS18A/MRPS35/MRPL2/MRPL51/MRPL46/MRPL36/MRPS17/MRPS34/GFM2/MRPL13/MRPL14/MRPS22/AURKAIP1/MRPL12/MRPS28/MRPS18B/MRPL11/MRPS33/MRPS26/MRPL4/MRPL27/CHCHD1/MRPS7/MRPL35/MRPS12/MRPL41/MRPL21/MRPL47/MRPL18/MRPS36/MRP…
GO:0070125	mitochondrial translational elongation	77	-0.774156	-3.11674	0.00143316	0.00127127	MRPS5/MRPL55/MRPL52/MRPS27/MRPL10/TSFM/MRPS23/MRPS25/MRPL22/GADD45GIP1/MRPS31/MRPS18C/MRPL9/MRPL32/MRPL38/ERAL1/MRPL23/MRPS15/MRPL53/MRPS11/MRPL1/MRPL33/MRPL24/MRPL50/MRPL3/MRPL58/MRPS18A/MRPS35/MRPL2/MRPL51/MRPL46/MRPL36/MRPS17/MRPS34/MRPL13/MRPL14/MRPS22/AURKAIP1/MRPL12/MRPS28/MRPS18B/MRPL11/MRPS33/MRPS26/MRPL4/MRPL27/CHCHD1/MRPS7/MRPL35/MRPS12/MRPL41/MRPL21/MRPL47/MRPL18/MRPS36/MRPL15
GO:0006119	oxidative phosphorylation	71	-0.799134	-3.1712	0.00143316	0.00127127	NDUFB3/COX7A2L/NDUFA7/MLXIPL/UQCRC2/PINK1/UQCC2/UQCC3/NDUFB4/NDUFS4/NDUFB2/ATP5C1/NDUFS1/FXN/NDUFV3/NDUFC1/DLD/UQCR11/NDUFS2/COQ9/NDUFA11/MTCH2/NDUFA2/COA6/COX10/COX7C/NDUFB5/NDUFA3/CYCS/NDUFA4/NDUFA10/NDUFB6/NDUFA6/NDUFV1/NDUFA9/COX4I1/COX5A/COX6B1/NDUFA8/NDUFB8/NDUFA12/NDUFA13/UQCRFS1/NDUFS6/UQCR10/COX8A/UQCRH/NDUFS8
GO:0022900	electron transport chain	67	-0.812779	-3.18892	0.00143316	0.00127127	COX7A2L/NDUFA7/UQCRC2/PINK1/UQCC3/ETFDH/NDUFB4/ETFA/NDUFS4/NDUFB2/NDUFS1/NDUFV3/NDUFC1/NDUFAF2/DLD/UQCR11/NDUFS2/COQ9/NDUFA11/MTCH2/NDUFA2/COA6/COX10/COX7C/NDUFB5/NDUFA3/CYCS/NDUFA4/NDUFA10/NDUFB6/NDUFA6/NDUFV1/NDUFA9/COX4I1/COX5A/COX6B1/NDUFA8/NDUFB8/NDUFA12/NDUFA13/ETFB/UQCRFS1/NDUFS6/UQCR10/COX8A/UQCRH/NDUFS8
GO:0022904	respiratory electron transport chain	65	-0.824263	-3.21438	0.00143316	0.00127127	COX7A2L/NDUFA7/UQCRC2/PINK1/UQCC3/ETFDH/NDUFB4/ETFA/NDUFS4/NDUFB2/NDUFS1/NDUFV3/NDUFC1/NDUFAF2/DLD/UQCR11/NDUFS2/COQ9/NDUFA11/MTCH2/NDUFA2/COA6/COX10/COX7C/NDUFB5/NDUFA3/CYCS/NDUFA4/NDUFA10/NDUFB6/NDUFA6/NDUFV1/NDUFA9/COX4I1/COX5A/COX6B1/NDUFA8/NDUFB8/NDUFA12/NDUFA13/ETFB/UQCRFS1/NDUFS6/UQCR10/COX8A/UQCRH/NDUFS8
GO:0033108	mitochondrial respiratory chain complex assembly	65	-0.786514	-3.06717	0.00143316	0.00127127	NDUFA7/COX20/BCS1L/SDHAF1/NDUFAF6/COX14/UQCC2/UQCC3/NDUFB4/NDUFS4/NDUFB2/NDUFS1/NDUFV3/COA3/UQCC1/NDUFC1/FOXRED1/NDUFAF2/IMMP1L/SDHAF3/NDUFS2/NDUFA11/SMIM20/TIMMDC1/NDUFA2/NDUFB5/NDUFA3/NDUFA10/COA1/NDUFB6/NDUFA6/NDUFAF5/NDUFV1/NDUFA9/NDUFA8/NDUFB8/NDUFA12/NDUFA13/NDUFS6/NDUFAF4/UQCR10/NDUFS8
GO:0042775	mitochondrial ATP synthesis coupled electron transport	56	-0.848117	-3.21531	0.00143316	0.00127127	COX7A2L/NDUFA7/UQCRC2/PINK1/UQCC3/NDUFB4/NDUFS4/NDUFB2/NDUFS1/NDUFV3/NDUFC1/DLD/UQCR11/NDUFS2/COQ9/NDUFA11/MTCH2/NDUFA2/COX10/COX7C/NDUFB5/NDUFA3/CYCS/NDUFA4/NDUFA10/NDUFB6/NDUFA6/NDUFV1/NDUFA9/COX4I1/COX5A/COX6B1/NDUFA8/NDUFB8/NDUFA12/NDUFA13/UQCRFS1/NDUFS6/UQCR10/COX8A/UQCRH/NDUFS8
GO:1990542	mitochondrial transmembrane transport	56	-0.739268	-2.80265	0.00143316	0.00127127	ATP5G2/AFG3L2/ATP5C1/SMDT1/TOMM22/TOMM40/GRPEL1/HSPD1/ATP5L/ATP5I/TIMM23B/ATP5F1/ATP5J/MRS2/TIMM44/TIMM13/TIMM17A/TIMM50/ATP5H/STOML2/MCU/MCUR1/NDUFA13/MPC2/TOMM40L/ATP5G1/CHCHD4
GO:0042773	ATP synthesis coupled electron transport	57	-0.849105	-3.23021	0.00143316	0.00127127	COX7A2L/NDUFA7/UQCRC2/PINK1/UQCC3/NDUFB4/NDUFS4/NDUFB2/NDUFS1/NDUFV3/NDUFC1/DLD/UQCR11/NDUFS2/COQ9/NDUFA11/MTCH2/NDUFA2/COA6/COX10/COX7C/NDUFB5/NDUFA3/CYCS/NDUFA4/NDUFA10/NDUFB6/NDUFA6/NDUFV1/NDUFA9/COX4I1/COX5A/COX6B1/NDUFA8/NDUFB8/NDUFA12/NDUFA13/UQCRFS1/NDUFS6/UQCR10/COX8A/UQCRH/NDUFS8
GO:0009060	aerobic respiration	42	-0.661898	-2.36191	0.00143316	0.00127127	COX19/CBFA2T3/ME3/CHCHD5/COX20/DHTKD1/IDH3A/UQCRC2/IDH1/OGDH/MTFR1/SDHC/PDHB/FXN/FH/DLD/ACO2/PDHA1/SUCLA2/COX10/IDH3B/DLST/UQCR10/UQCRH
GO:0010257	NADH dehydrogenase complex assembly	40	-0.843873	-2.9783	0.00143316	0.00127127	NDUFA7/BCS1L/NDUFAF6/NDUFB4/NDUFS4/NDUFB2/NDUFS1/NDUFV3/NDUFC1/FOXRED1/NDUFAF2/NDUFS2/NDUFA11/TIMMDC1/NDUFA2/NDUFB5/NDUFA3/NDUFA10/COA1/NDUFB6/NDUFA6/NDUFAF5/NDUFV1/NDUFA9/NDUFA8/NDUFB8/NDUFA12/NDUFA13/NDUFS6/NDUFAF4/NDUFS8
GO:0032981	mitochondrial respiratory chain complex I assembly	40	-0.843873	-2.9783	0.00143316	0.00127127	NDUFA7/BCS1L/NDUFAF6/NDUFB4/NDUFS4/NDUFB2/NDUFS1/NDUFV3/NDUFC1/FOXRED1/NDUFAF2/NDUFS2/NDUFA11/TIMMDC1/NDUFA2/NDUFB5/NDUFA3/NDUFA10/COA1/NDUFB6/NDUFA6/NDUFAF5/NDUFV1/NDUFA9/NDUFA8/NDUFB8/NDUFA12/NDUFA13/NDUFS6/NDUFAF4/NDUFS8
GO:0097031	mitochondrial respiratory chain complex I biogenesis	40	-0.843873	-2.9783	0.00143316	0.00127127	NDUFA7/BCS1L/NDUFAF6/NDUFB4/NDUFS4/NDUFB2/NDUFS1/NDUFV3/NDUFC1/FOXRED1/NDUFAF2/NDUFS2/NDUFA11/TIMMDC1/NDUFA2/NDUFB5/NDUFA3/NDUFA10/COA1/NDUFB6/NDUFA6/NDUFAF5/NDUFV1/NDUFA9/NDUFA8/NDUFB8/NDUFA12/NDUFA13/NDUFS6/NDUFAF4/NDUFS8
GO:0044743	protein transmembrane import into intracellular organelle	36	-0.676212	-2.33013	0.00143316	0.00127127	TIMM10/TIMM9/PEX2/PAM16/TIMM22/TOMM22/TOMM40/GRPEL1/PEX12/HSPD1/TIMM23B/TIMM44/TIMM13/TIMM17A/TIMM50/NDUFA13/TOMM40L/CHCHD4
GO:0006120	mitochondrial electron transport, NADH to ubiquinone	34	-0.853531	-2.90306	0.00143316	0.00127127	NDUFA7/PINK1/NDUFB4/NDUFS4/NDUFB2/NDUFS1/NDUFV3/NDUFC1/DLD/NDUFS2/COQ9/NDUFA11/NDUFA2/NDUFB5/NDUFA3/NDUFA4/NDUFA10/NDUFB6/NDUFA6/NDUFV1/NDUFA9/NDUFA8/NDUFB8/NDUFA12/NDUFA13/NDUFS6/NDUFS8
GO:0017004	cytochrome complex assembly	26	-0.713184	-2.27588	0.00143316	0.00127127	COX11/COX20/BCS1L/COX14/UQCC2/UQCC3/COA3/UQCC1/SMIM20/COA6/COX10/COA1/UQCR10
GO:0072350	tricarboxylic acid metabolic process	24	-0.719015	-2.24803	0.00143316	0.00127127	IDH3A/IDH1/OGDH/SDHC/PDHB/FH/DLD/ACO2/PDHA1/SUCLA2/IDH3B/DLST
GO:0006101	citrate metabolic process	22	-0.770798	-2.35773	0.00143316	0.00127127	IDH3A/IDH1/OGDH/SDHC/PDHB/FH/DLD/ACO2/PDHA1/SUCLA2/IDH3B/DLST
GO:0006099	tricarboxylic acid cycle	20	-0.842481	-2.51718	0.00143316	0.00127127	IDH3A/IDH1/OGDH/SDHC/PDHB/FH/DLD/ACO2/PDHA1/SUCLA2/IDH3B/DLST
GO:0006743	ubiquinone metabolic process	13	-0.822391	-2.18773	0.00143316	0.00127127	COQ2/COQ9/PDSS1/NDUFA9/COQ5/COQ6
GO:0030150	protein import into mitochondrial matrix	13	-0.807366	-2.14776	0.00143316	0.00127127	TOMM22/TOMM40/GRPEL1/TIMM23B/TIMM44/TIMM17A/TIMM50/TOMM40L
GO:0006744	ubiquinone biosynthetic process	12	-0.831288	-2.16355	0.00143316	0.00127127	COQ2/COQ9/PDSS1/NDUFA9/COQ5/COQ6
GO:1901663	quinone biosynthetic process	12	-0.831288	-2.16355	0.00143316	0.00127127	COQ2/COQ9/PDSS1/NDUFA9/COQ5/COQ6
GO:0006123	mitochondrial electron transport, cytochrome c to oxygen	11	-0.889657	-2.2555	0.00143316	0.00127127	COX10/COX7C/CYCS/NDUFA4/COX4I1/COX5A/COX6B1/COX8A
GO:0042776	mitochondrial ATP synthesis coupled proton transport	11	-0.885587	-2.24519	0.00143316	0.00127127	ATP5G2/ATP5C1/ATP5L/ATP5I/ATP5F1/ATP5J/ATP5H/STOML2/ATP5G1
GO:0000381	regulation of alternative mRNA splicing, via spliceosome	34	0.644548	2.25221	0.00143316	0.00127127	RBM4/HNRNPA1/RBM25/RBFOX1/PTBP1/DDX5/HNRNPL/DDX17/THRAP3/SF3A1/RBM8A/NSRP1/WTAP/RBM5/TRA2B/RNPS1/SRSF6/RBM15B/SREK1/RBFOX2/RBM10
GO:0000380	alternative mRNA splicing, via spliceosome	45	0.62556	2.32641	0.00143316	0.00127127	RBM4/SFPQ/HNRNPA1/SLU7/RSRC1/RBM25/RBFOX1/KDM1A/PTBP1/DDX5/HNRNPL/DDX17/THRAP3/SF3A1/RBM8A/NSRP1/SFSWAP/CDK13/HNRNPM/WTAP/RBM5/TRA2B/RNPS1/SRSF6/RBM15B/SREK1/RBFOX2/RBM10
GO:0048024	regulation of mRNA splicing, via spliceosome	63	0.519266	2.07251	0.00143316	0.00127127	RBM4/SNW1/SF3B4/HNRNPA1/SNRNP70/HNRNPA2B1/HNRNPK/SRSF4/NCBP1/RBM25/RBFOX1/SON/YTHDC1/CWC22/PTBP1/DDX5/HNRNPL/DDX17/THRAP3/SF3A1/RBM8A/NSRP1/SFSWAP/WTAP/RBM5/KHDRBS3/TRA2B/RNPS1/SRSF6/RBM15B/TIA1/SREK1/RBFOX2/RBM10
GO:0016575	histone deacetylation	76	0.504645	2.08737	0.00143316	0.00127127	SIN3A/ARID4A/ARID4B/RBBP7/MSL3P1/PER1/SFPQ/NIPBL/TBL1X/KDM5A/HDAC4/SIRT1/SIN3B/TBL1XR1/SMARCAD1/SKI/SUDS3/C6orf89/JDP2/SIRT7/TP53/KDM1A/REST/CHD3/PER2/BAZ2A/BRMS1/MORF4L1/HMG20B/NACC2/HDAC6
GO:0050684	regulation of mRNA processing	89	0.523922	2.23021	0.00143316	0.00127127	AHCYL1/RBM4/SNW1/SF3B4/HNRNPA1/SNRNP70/HNRNPA2B1/HNRNPK/BARD1/CDC73/SRSF4/NCBP1/NELFE/RBM25/RBFOX1/SUPT6H/SON/YTHDC1/CWC22/PTBP1/PABPN1/DDX5/CPSF4/CDK9/CCNB1/HNRNPL/DDX17/THRAP3/PAF1/SF3A1/CCNT1/SLTM/RBM8A/NCBP2/NSRP1/SFSWAP/WTAP/RBM5/SNRPA/KHDRBS3/TRA2B/TMBIM6/RNPS1/SRSF6
GO:0043484	regulation of RNA splicing	93	0.52493	2.25107	0.00143316	0.00127127	PTBP2/RBM4/SNW1/SF3B4/HNRNPA1/SNRNP70/HNRNPA2B1/RPS13/SRSF5/HNRNPK/PIK3R1/SRSF4/NCBP1/PTBP3/RBM25/RBFOX1/ERN1/SON/YTHDC1/CWC22/PTBP1/DDX5/MBNL1/HNRNPL/CLK4/DDX17/THRAP3/SF3A1/CELF1/RBM22/RBM8A/NSRP1/SFSWAP/WTAP/RBM5/CLK2/AHNAK/CDK12/KHDRBS3/CLK1/TRA2B/ZNF326/TMBIM6/RNPS1/SRSF6/RBM15B/AKAP17A/MBNL3/HNRNPH1/TIA1/SREK1/RBFOX2/RBM10
GO:0018022	peptidyl-lysine methylation	109	0.483388	2.13188	0.00143316	0.00127127	PWP1/KMT2C/ARID4A/ARID4B/SNW1/TET3/SIRT1/RLF/SETD2/TET2/ZNF335/ZNF274/SETD6/EZH1/KMT2E/NELFE/KDM6A/SUPT6H/ATRX/KMT2A/RIF1/KDM3A/KDM1A/PRDM7/HIST1H1C/CXXC1/DMRTC2/MTF2/OGT/SETD1B/H2AFY/SETD7/PAXIP1/METTL21C/SMAD4/PYGO2/SMYD2/CTNNB1/KMT5B/GATA3/CAMKMT/EHMT1/KDM4A/PRDM9/VCPKMT/SETMAR/SETDB2/KDM4C/RTF1/SETD1A/KMT2B/BCOR/PHF1
GO:0006406	mRNA export from nucleus	101	0.484271	2.10673	0.00143316	0.00127127	ZC3H11A/SLBP/AGFG1/U2AF1/SRSF11/CPSF1/CASC3/HNRNPA2B1/SRSF5/SETD2/SLU7/RANBP2/SRSF4/NUP133/NUP107/NCBP1/BUD13/DHX38/SUPT6H/NUP85/HHEX/TPR/NUP153/UPF3B/PABPN1/CPSF4/NUP58/SMG6/SMG1/RBM8A/NCBP2/NUP50/NUP205/DDX19B/SRRM1/NXT1/LUZP4/RAE1/PCID2/RNPS1/SRSF6/NUP98/CPSF3/NXF1/GLE1/AKAP8L/NUP214/CDC40/THOC2
GO:0071427	mRNA-containing ribonucleoprotein complex export from nucleus	101	0.484271	2.10673	0.00143316	0.00127127	ZC3H11A/SLBP/AGFG1/U2AF1/SRSF11/CPSF1/CASC3/HNRNPA2B1/SRSF5/SETD2/SLU7/RANBP2/SRSF4/NUP133/NUP107/NCBP1/BUD13/DHX38/SUPT6H/NUP85/HHEX/TPR/NUP153/UPF3B/PABPN1/CPSF4/NUP58/SMG6/SMG1/RBM8A/NCBP2/NUP50/NUP205/DDX19B/SRRM1/NXT1/LUZP4/RAE1/PCID2/RNPS1/SRSF6/NUP98/CPSF3/NXF1/GLE1/AKAP8L/NUP214/CDC40/THOC2
GO:0034968	histone lysine methylation	100	0.497082	2.15863	0.00143316	0.00127127	PWP1/KMT2C/ARID4A/ARID4B/SNW1/TET3/SIRT1/RLF/SETD2/TET2/ZNF335/ZNF274/SETD6/EZH1/KMT2E/NELFE/KDM6A/SUPT6H/ATRX/KMT2A/RIF1/KDM3A/KDM1A/PRDM7/HIST1H1C/CXXC1/DMRTC2/MTF2/OGT/SETD1B/H2AFY/SETD7/PAXIP1/SMAD4/PYGO2/SMYD2/CTNNB1/KMT5B/GATA3/EHMT1/KDM4A/PRDM9/SETMAR/SETDB2/KDM4C/RTF1/SETD1A/KMT2B/BCOR/PHF1
GO:0071426	ribonucleoprotein complex export from nucleus	115	0.46243	2.05561	0.00143316	0.00127127	ZC3H11A/SLBP/AGFG1/U2AF1/SRSF11/CPSF1/CASC3/HNRNPA2B1/SRSF5/SETD2/SLU7/RANBP2/SRSF4/NUP133/NUP107/NCBP1/BUD13/DHX38/SUPT6H/NUP85/HHEX/TPR/NUP153/XPOT/UPF3B/PABPN1/CPSF4/NUP58/SMG6/SMG1/RBM8A/NCBP2/ABCE1/NUP50/NUP205/EIF6/DDX19B/SRRM1/NXT1/LUZP4/RAE1/PCID2/RNPS1/SRSF6/NUP98/CPSF3/NXF1/GLE1/AKAP8L/NUP214/XPO1/CDC40/THOC2
GO:1903311	regulation of mRNA metabolic process	115	0.484742	2.15479	0.00143316	0.00127127	AHCYL1/RBM4/RC3H1/SNW1/SF3B4/HNRNPA1/ZFP36/SNRNP70/HNRNPA2B1/HNRNPR/HNRNPK/BARD1/CDC73/SRSF4/NCBP1/NELFE/RBM25/RBFOX1/SUPT6H/SON/SECISBP2/YTHDC1/CWC22/PTBP1/PABPN1/DDX5/CPSF4/CDK9/CCNB1/HNRNPL/DDX17/THRAP3/PAF1/SF3A1/CCNT1/SLTM/RBM8A/NCBP2/NSRP1/SFSWAP/TNRC6B/WTAP/RBM5/SNRPA/KHDRBS3/TRA2B/TMBIM6/RNPS1/SRSF6/PRR5L/CNOT8/RBM15B/KHSRP/TIA1/BTG2/NANOS1/SREK1/RBFOX2/UPF1/RBM10
GO:0071166	ribonucleoprotein complex localization	117	0.462727	2.0635	0.00143316	0.00127127	ZC3H11A/SLBP/AGFG1/U2AF1/SRSF11/CPSF1/CASC3/HNRNPA2B1/SRSF5/SETD2/SLU7/RANBP2/SRSF4/NUP133/NUP107/NCBP1/BUD13/DHX38/SUPT6H/NUP85/HHEX/TPR/NUP153/XPOT/UPF3B/PABPN1/CPSF4/NUP58/SMG6/SMG1/RBM8A/NCBP2/TGS1/ABCE1/NUP50/NUP205/EIF6/DDX19B/SRRM1/NXT1/LUZP4/RAE1/PCID2/RNPS1/SRSF6/NUP98/CPSF3/NXF1/GLE1/AKAP8L/NUP214/XPO1/CDC40/THOC2
GO:0016571	histone methylation	123	0.446035	2.00552	0.00143316	0.00127127	PWP1/KMT2C/ARID4A/ARID4B/SNW1/TET3/SIRT1/RLF/SETD2/TET2/ZNF335/ZNF274/SETD6/EZH1/KMT2E/NELFE/SUZ12/KDM6A/CTCF/SUPT6H/ATRX/KMT2A/RIF1/KDM3A/KDM1A/PRDM7/HIST1H1C/CXXC1/DMRTC2/MTF2/OGT/PRMT2/SETD1B/H2AFY/PAF1/SETD7/PAXIP1/SMAD4/FBL/PYGO2/SMYD2/CTNNB1/KMT5B/GATA3/EHMT1/KDM4A/PAXBP1/PRDM9/SETMAR/SETDB2/KDM4C/RTF1/SETD1A/KMT2B/BCOR/PHF1
GO:0006405	RNA export from nucleus	125	0.45006	2.02841	0.00143316	0.00127127	ZC3H11A/SLBP/AGFG1/U2AF1/SRSF11/CPSF1/HNRNPA1/CASC3/HNRNPA2B1/SRSF5/SETD2/SLU7/RANBP2/SRSF4/NUP133/NUP107/NCBP1/BUD13/DHX38/SUPT6H/NUP85/HHEX/TPR/NUP153/XPOT/UPF3B/PABPN1/CPSF4/NUP58/SMG6/SMG1/RBM8A/NCBP2/ABCE1/NUP50/NUP205/XPO5/EIF6/DDX19B/SRRM1/NXT1/LUZP4/RAE1/PCID2/RNPS1/SRSF6/NUP98/CPSF3/NXF1/GLE1/AKAP8L/NUP214/XPO1/CDC40/THOC2
GO:0051028	mRNA transport	131	0.450838	2.04755	0.00143316	0.00127127	ZC3H11A/SLBP/AGFG1/U2AF1/SRSF11/CPSF1/HNRNPA1/ZFP36/CASC3/HNRNPA2B1/SRSF5/SETD2/SLU7/NPIPA1/RANBP2/SRSF4/NUP133/NUP107/NCBP1/BUD13/DHX38/SUPT6H/NUP85/HHEX/TPR/HNRNPA3/NUP153/UPF3B/PABPN1/CPSF4/NUP58/SMG6/SMG1/RBM8A/NCBP2/NUP50/NUP205/DDX19B/SRRM1/NXT1/LUZP4/RAE1/PCID2/AHCTF1/RNPS1/SRSF6/SENP2/NUP98/CPSF3/NXF1/GLE1/BICD2/KHSRP/MCM3AP/AKAP8L/NUP214/XPO1/CDC40/THOC2
GO:0006338	chromatin remodeling	133	0.444289	2.02224	0.00143316	0.00127127	OIP5/CENPC/CHD1/TP63/TTF1/MIS18A/SMARCA1/RBBP7/MSL3P1/SPTY2D1/SMARCC1/HDAC4/HIST1H4B/H3F3A/DAXX/HNRNPC/BPTF/SMARCAD1/CHD8/NASP/ZBTB1/RSF1/HIST1H4C/TOP1/PADI2/GATAD2B/SUPT6H/ATRX/TPR/CBX3/SMARCD2/SMARCC2/INO80/ARID1A/KAT2B/SMARCA2/SMARCD1/CENPU/BAZ2A/CTNNB1/MORF4L1/TNRC18/SMARCE1/ACTL6A/GATA3/RB1/SMARCA5/INO80C/MIS18BP1/HIST1H4L/BAHD1/NUDT5/PBRM1/CHEK1/CHD1L/DEK
GO:0000377	RNA splicing, via transesterification reactions with bulged adenosine as nucleophile	275	0.409768	2.05421	0.00143316	0.00127127	PTBP2/RBM4/FRG1/PRPF3/SNW1/DHX40/U2AF1/SRSF11/SF3B4/CPSF1/SFPQ/HNRNPA1/DDX20/CASC3/SNRNP70/GEMIN4/HNRNPA2B1/DHX15/SRSF5/SLU7/HNRNPR/HNRNPK/HNRNPC/CTNNBL1/CRNKL1/PDCD7/PRPF39/SRSF4/SF3A2/METTL14/SPEN/NCBP1/RSRC1/BUD13/RBM15/PSPC1/DHX38/SKIV2L2/SYNCRIP/RBM25/PPWD1/RBFOX1/CCAR1/SON/YTHDC1/HNRNPA3/KDM1A/POLR2B/PLRG1/AAR2/CWC22/HNRNPU/PTBP1/UPF3B/PABPN1/DDX5/RBM41/CPSF4/LUC7L/HNRNPL/DDX17/THRAP3/LUC7L…
GO:0000398	mRNA splicing, via spliceosome	275	0.409768	2.05421	0.00143316	0.00127127	PTBP2/RBM4/FRG1/PRPF3/SNW1/DHX40/U2AF1/SRSF11/SF3B4/CPSF1/SFPQ/HNRNPA1/DDX20/CASC3/SNRNP70/GEMIN4/HNRNPA2B1/DHX15/SRSF5/SLU7/HNRNPR/HNRNPK/HNRNPC/CTNNBL1/CRNKL1/PDCD7/PRPF39/SRSF4/SF3A2/METTL14/SPEN/NCBP1/RSRC1/BUD13/RBM15/PSPC1/DHX38/SKIV2L2/SYNCRIP/RBM25/PPWD1/RBFOX1/CCAR1/SON/YTHDC1/HNRNPA3/KDM1A/POLR2B/PLRG1/AAR2/CWC22/HNRNPU/PTBP1/UPF3B/PABPN1/DDX5/RBM41/CPSF4/LUC7L/HNRNPL/DDX17/THRAP3/LUC7L…
GO:0000375	RNA splicing, via transesterification reactions	278	0.410328	2.05917	0.00143316	0.00127127	PTBP2/RBM4/FRG1/PRPF3/SNW1/DHX40/U2AF1/SRSF11/SF3B4/CPSF1/SFPQ/HNRNPA1/DDX20/CASC3/SNRNP70/GEMIN4/HNRNPA2B1/DHX15/SRSF5/SLU7/HNRNPR/HNRNPK/HNRNPC/CTNNBL1/CRNKL1/PDCD7/PRPF39/SRSF4/SF3A2/METTL14/SPEN/NCBP1/RSRC1/BUD13/RBM15/PSPC1/DHX38/SKIV2L2/SYNCRIP/RBM25/PPWD1/RBFOX1/CCAR1/SON/YTHDC1/HNRNPA3/KDM1A/POLR2B/PLRG1/AAR2/CWC22/HNRNPU/PTBP1/UPF3B/PABPN1/DDX5/RBM41/CPSF4/LUC7L/HNRNPL/DDX17/THRAP3/LUC7L…
GO:0000266	mitochondrial fission	29	-0.667214	-2.18647	0.00209288	0.00185647	PINK1/MTFR1/MTCH2/FIS1/DHODH/COX10/MFF/MIEF2/DNM1L/MUL1/MTFP1
GO:0007007	inner mitochondrial membrane organization	15	-0.760002	-2.10289	0.0036004	0.00319369	OMA1/TIMM10/OPA1/TIMM9/PINK1/TIMM22/UQCC3/AFG3L2/TIMM13/IMMT/NDUFA13/C19orf70
GO:0046487	glyoxylate metabolic process	21	-0.697035	-2.10686	0.00436852	0.00387504	IDH1/OGDH/GLDC/GNMT/PDHB/BCKDHB/DLD/PDHA1/GRHPR/DLST
GO:0044241	lipid digestion	25	-0.658954	-2.08067	0.0049583	0.0043982	CD36/ARX/LIPI/LIPG/LDLR/LIPM/SOAT2/CLPS/APOA5/APOA4/LIPN/ABCG5/PLA2G1B/HINT2

## Sheet: 5D
SUPPLEMENTARTY TABLE 5D: Disease specific gene set enrichment analysis of ICU Acquired Weakness (ICUAW) after removal of genes significant in the other 4 diseases
GO ID	GO Description	setSize	enrichmentScore (ES)	Normalized ES	p.adjust	qvalues	core_enrichment
GO:0042254	ribosome biogenesis	267	0.663874	2.85987	0.000418438	0.000322131	WDR43/WDR74/NAT10/BYSL/NOP14/WDR46/NHP2/FBL/RRS1/RPS17/UTP4/RPL12/NOB1/NOP2/XRN2/NIP7/ZNF593/NOL9/PA2G4/PES1/TBL3/DDX21/NPM1/ISG20L2/RSL1D1/EIF4A3/GTPBP4/DDX28/NAF1/ABCE1/SENP3/RAN/RIOK1/DDX56/GNL3L/UTP6/MAK16/RPL19/NGDN/IMP4/EBNA1BP2/WDR36/WDR75/RPS24/SURF6/TEX10/WDR55/NOLC1/UTP3/MPHOSPH10/RPL7L1/EIF6/DDX27/RPL10A/RPL31/PDCD11/LTV1/RPS7/EXOSC2/UTP18/RPL32/BMS1/RPF2/SNU13/RPS27A/RPF1/SART1/EIF2A/…
GO:0006364	rRNA processing	224	0.668545	2.83743	0.000418438	0.000322131	WDR43/NAT10/BYSL/NOP14/WDR46/NHP2/FBL/RRS1/RPS17/UTP4/RPL12/NOB1/NOP2/XRN2/NOL9/PA2G4/PES1/TBL3/DDX21/ISG20L2/RSL1D1/EIF4A3/GTPBP4/NAF1/SENP3/RIOK1/DDX56/UTP6/MAK16/RPL19/NGDN/IMP4/EBNA1BP2/WDR36/WDR75/RPS24/TEX10/WDR55/NOLC1/UTP3/MPHOSPH10/RPL7L1/EIF6/DDX27/RPL10A/RPL31/PDCD11/LTV1/RPS7/EXOSC2/UTP18/RPL32/BMS1/RPF2/SNU13/RPS27A/RPF1/SART1/RPLP0/NSUN5P1/EXOSC1/RPL15/RRP1B/CHD7/RPL7/TSR1/TFB1M/RPP…
GO:0016072	rRNA metabolic process	253	0.65891	2.82573	0.000418438	0.000322131	WDR43/NAT10/BYSL/NOP14/WDR46/NHP2/FBL/RRS1/NIFK/RPS17/UTP4/RPL12/NOB1/NOP2/XRN2/NOL9/PA2G4/NCL/PES1/TBL3/DDX21/ISG20L2/RSL1D1/EIF4A3/GTPBP4/H2AFY/NAF1/SENP3/RIOK1/DDX56/UTP6/MAK16/RPL19/NGDN/IMP4/EBNA1BP2/WDR36/WDR75/RPS24/TEX10/WDR55/NOLC1/UTP3/MPHOSPH10/RPL7L1/EIF6/DDX27/RPL10A/RPL31/PDCD11/LTV1/RPS7/EXOSC2/UTP18/RPL32/MTOR/BMS1/RPF2/SNU13/RPS27A/RPF1/XRN1/SART1/RPLP0/NSUN5P1/EXOSC1/RPL15/RRP1B…
GO:0071166	ribonucleoprotein complex localization	119	0.678964	2.68481	0.000418438	0.000322131	RRS1/NCBP1/ZNF593/NUP133/NXF1/XPOT/EIF4A3/SEH1L/UPF3B/CPSF3/ABCE1/RAN/RNPS1/NUP85/RBM8A/CPSF4/NXT1/NUP188/EIF6/RAE1/DHX38/NCBP2/AGFG1/LTV1/GLE1/U2AF1/PRPF31/SETD2/NUP205/PCID2/CPSF2/THOC6/NDC1/SUPT6H/SRSF11/POLDIP3/RANBP2/SMG6/SRSF7/SYMPK/THOC1/SARNP/NUP107/NUP160/UPF2/SRSF6/SRSF3/DDX19B/NUP98/NUP50/U2AF2/NUP43/NUP214/TPR/NUP58/NUP62/SRSF1/SLBP/SRSF4/RIOK2/TGS1/ALYREF/RPS15/THOC5/U2AF1L4/PABPN1/R…
GO:0071426	ribonucleoprotein complex export from nucleus	117	0.675464	2.6647	0.000418438	0.000322131	RRS1/NCBP1/ZNF593/NUP133/NXF1/XPOT/EIF4A3/SEH1L/UPF3B/CPSF3/ABCE1/RAN/RNPS1/NUP85/RBM8A/CPSF4/NXT1/NUP188/EIF6/RAE1/DHX38/NCBP2/AGFG1/LTV1/GLE1/U2AF1/SETD2/NUP205/PCID2/CPSF2/THOC6/NDC1/SUPT6H/SRSF11/POLDIP3/RANBP2/SMG6/SRSF7/SYMPK/THOC1/SARNP/NUP107/NUP160/UPF2/SRSF6/SRSF3/DDX19B/NUP98/NUP50/U2AF2/NUP43/NUP214/TPR/NUP58/NUP62/SRSF1/SLBP/SRSF4/RIOK2/ALYREF/RPS15/THOC5/U2AF1L4/PABPN1/RBMX2/POLR2D/…
GO:0006353	DNA-templated transcription, termination	94	0.687437	2.63182	0.000418438	0.000322131	PRMT5/NCBP1/XRN2/SNRPB/EIF4A3/TWISTNB/TAF1D/UPF3B/CPSF3/POLR1C/POLR2H/RNPS1/RBM8A/CPSF4/ZNRD1/CDK7/DHX38/NCBP2/U2AF1/ERCC3/CPSF7/CPSF2/POLR2E/THOC6/SNRPE/PAPOLA/SRSF11/POLDIP3/SNRPG/SRSF7/SYMPK/THOC1/TTF1/SARNP/TBP/SRSF6/SRSF3/POLR1A/MTERF2/U2AF2/GTF2H1/CLP1/SNRPF/POLR2L/POLR2F/SRSF1/SLBP/SRSF4/ALYREF/POLR1B/THOC5/U2AF1L4/PABPN1/POLR1E/SLU7/THOC7/SRRM1/POLR1D/NUDT21/THOC2/TAF1C/CD3EAP/GTF2H4/CCNH
GO:0006406	mRNA export from nucleus	103	0.676864	2.62444	0.000418438	0.000322131	NCBP1/NUP133/NXF1/EIF4A3/SEH1L/UPF3B/CPSF3/RNPS1/NUP85/RBM8A/CPSF4/NXT1/NUP188/RAE1/DHX38/NCBP2/AGFG1/GLE1/U2AF1/SETD2/NUP205/PCID2/CPSF2/THOC6/NDC1/SUPT6H/SRSF11/POLDIP3/RANBP2/SMG6/SRSF7/SYMPK/THOC1/SARNP/NUP107/NUP160/UPF2/SRSF6/SRSF3/DDX19B/NUP98/NUP50/U2AF2/NUP43/NUP214/TPR/NUP58/NUP62/SRSF1/SLBP/SRSF4/ALYREF/THOC5/U2AF1L4/PABPN1/RBMX2/POLR2D/SMG1/AAAS/SLU7/SRSF10/THOC7/AKAP8L/SRRM1/NUP37/NU…
GO:0071427	mRNA-containing ribonucleoprotein complex export from nucleus	103	0.676864	2.62444	0.000418438	0.000322131	NCBP1/NUP133/NXF1/EIF4A3/SEH1L/UPF3B/CPSF3/RNPS1/NUP85/RBM8A/CPSF4/NXT1/NUP188/RAE1/DHX38/NCBP2/AGFG1/GLE1/U2AF1/SETD2/NUP205/PCID2/CPSF2/THOC6/NDC1/SUPT6H/SRSF11/POLDIP3/RANBP2/SMG6/SRSF7/SYMPK/THOC1/SARNP/NUP107/NUP160/UPF2/SRSF6/SRSF3/DDX19B/NUP98/NUP50/U2AF2/NUP43/NUP214/TPR/NUP58/NUP62/SRSF1/SLBP/SRSF4/ALYREF/THOC5/U2AF1L4/PABPN1/RBMX2/POLR2D/SMG1/AAAS/SLU7/SRSF10/THOC7/AKAP8L/SRRM1/NUP37/NU…
GO:0006405	RNA export from nucleus	127	0.654382	2.61093	0.000418438	0.000322131	RRS1/NCBP1/ZNF593/NUP133/NXF1/XPOT/EIF4A3/SEH1L/UPF3B/CPSF3/HNRNPA1/ABCE1/RAN/RNPS1/NUP85/RBM8A/CPSF4/XPO5/NXT1/NUP188/EIF6/RAE1/DHX38/NCBP2/AGFG1/LTV1/GLE1/U2AF1/SETD2/NUP205/PCID2/CPSF2/THOC6/NDC1/SUPT6H/SRSF11/POLDIP3/RANBP2/SMG6/SRSF7/SYMPK/THOC1/SARNP/NUP107/NUP160/UPF2/SRSF6/SRSF3/DDX19B/NUP98/NUP50/U2AF2/NUP43/NUP214/TPR/NUP58/NUP62/SRSF1/SLBP/SRSF4/RIOK2/ALYREF/RPS15/THOC5/U2AF1L4/PABPN1/…
GO:0000375	RNA splicing, via transesterification reactions	283	0.598727	2.59151	0.000418438	0.000322131	EFTUD2/PRMT5/NCBP1/SNRPA/HNRNPC/SNRPB/SNW1/SNRNP70/EIF4A3/DHX8/AAR2/RBM10/UPF3B/RBM42/CPSF3/AQR/PRPF19/HNRNPA1/CRNKL1/SPEN/SF3B5/POLR2H/DNAJC8/RNPS1/RBM8A/CPSF4/PUF60/HNRNPR/PRPF3/HNRNPA3/MPHOSPH10/WTAP/DDX42/RBM15/DHX15/DAZAP1/DHX38/NCBP2/PRPF40B/SYNCRIP/GEMIN8/POLR2B/WDR77/U2AF1/RBM25/PPIL1/SF3A1/PRPF18/DDX23/RBM15B/PRPF31/TRA2B/GEMIN6/SNU13/CPSF7/SART1/SRRT/CPSF2/PRPF4/SF3B4/POLR2E/CELF1/SNRPE…
GO:0000377	RNA splicing, via transesterification reactions with bulged adenosine as nucleophile	280	0.597352	2.58335	0.000418438	0.000322131	EFTUD2/PRMT5/NCBP1/SNRPA/HNRNPC/SNRPB/SNW1/SNRNP70/EIF4A3/DHX8/AAR2/RBM10/UPF3B/RBM42/CPSF3/AQR/PRPF19/HNRNPA1/CRNKL1/SPEN/SF3B5/POLR2H/DNAJC8/RNPS1/RBM8A/CPSF4/PUF60/HNRNPR/PRPF3/HNRNPA3/WTAP/DDX42/RBM15/DHX15/DAZAP1/DHX38/NCBP2/PRPF40B/SYNCRIP/GEMIN8/POLR2B/WDR77/U2AF1/RBM25/PPIL1/SF3A1/PRPF18/DDX23/RBM15B/PRPF31/TRA2B/GEMIN6/SNU13/CPSF7/SART1/SRRT/CPSF2/PRPF4/SF3B4/POLR2E/CELF1/SNRPE/NSRP1/DDX…
GO:0000398	mRNA splicing, via spliceosome	280	0.597352	2.58335	0.000418438	0.000322131	EFTUD2/PRMT5/NCBP1/SNRPA/HNRNPC/SNRPB/SNW1/SNRNP70/EIF4A3/DHX8/AAR2/RBM10/UPF3B/RBM42/CPSF3/AQR/PRPF19/HNRNPA1/CRNKL1/SPEN/SF3B5/POLR2H/DNAJC8/RNPS1/RBM8A/CPSF4/PUF60/HNRNPR/PRPF3/HNRNPA3/WTAP/DDX42/RBM15/DHX15/DAZAP1/DHX38/NCBP2/PRPF40B/SYNCRIP/GEMIN8/POLR2B/WDR77/U2AF1/RBM25/PPIL1/SF3A1/PRPF18/DDX23/RBM15B/PRPF31/TRA2B/GEMIN6/SNU13/CPSF7/SART1/SRRT/CPSF2/PRPF4/SF3B4/POLR2E/CELF1/SNRPE/NSRP1/DDX…
GO:0006403	RNA localization	198	0.60894	2.55288	0.000418438	0.000322131	NHP2/FBL/RRS1/CCT6A/NCBP1/ZNF593/CCT4/ATR/NUP133/NXF1/XPOT/EIF4A3/CCT5/SEH1L/UPF3B/NAF1/CPSF3/HNRNPA1/ABCE1/RAN/RNPS1/NUP85/RBM8A/CPSF4/CCT7/XPO5/HNRNPA3/NXT1/NUP188/EIF6/RAE1/DHX38/C14orf166/NCBP2/CCT8/AGFG1/LTV1/GLE1/EXOSC2/U2AF1/PRPF18/SETD2/NUP205/PCID2/CPSF2/THOC6/ATXN2/NDC1/SUPT6H/NOP58/SRSF11/POLDIP3/RANBP2/SMG6/SRSF7/SYMPK/THOC1/SARNP/NUP107/NUP160/UPF2/SRSF6/SRSF3/DDX19B/NUP98/NUP50/KHSR…
GO:0042274	ribosomal small subunit biogenesis	57	0.71798	2.53768	0.000418438	0.000322131	NAT10/BYSL/NOP14/WDR46/RRS1/RPS17/UTP4/NOB1/TBL3/RIOK1/UTP6/NGDN/RPS24/SURF6/UTP3/MPHOSPH10/LTV1/RPS7/UTP18/BMS1/SNU13/TSR1/NOM1/RIOK3/PWP2/DCAF13/RPS19/UTP20/NOL11/RPS16/SRFBP1/RPS8/RIOK2/RPS15/RPS6/RPS21/RRP7A
GO:0006611	protein export from nucleus	163	0.61673	2.53375	0.000418438	0.000322131	RRS1/NCBP1/ANP32B/AHCYL1/ZNF593/RANGAP1/NUP133/NXF1/XPOT/EIF4A3/SEH1L/UPF3B/TP53/CPSF3/CHP1/ABCE1/RAN/RNPS1/NUP85/RBM8A/CPSF4/XPO5/NXT1/NUP188/EIF6/BAG3/RAE1/DHX38/NCBP2/AGFG1/LTV1/GLE1/U2AF1/SETD2/CSE1L/NUP205/PCID2/CPSF2/THOC6/UHMK1/PTPN11/NDC1/SUPT6H/SRSF11/POLDIP3/RANBP2/SMG6/SRSF7/CDK5/SYMPK/THOC1/SARNP/NUP107/NUP160/UPF2/SRSF6/SRSF3/DDX19B/GAS6/NUP98/NUP50/U2AF2/NUP43/NUP214/TPR/NUP58/NUP62…
GO:0000184	nuclear-transcribed mRNA catabolic process, nonsense-mediated decay	110	0.640403	2.50563	0.000418438	0.000322131	ETF1/RPS17/RPL12/NCBP1/EIF4A3/UPF3B/RNPS1/RBM8A/RPL19/RPS24/DCP1B/RPL10A/PNRC2/NCBP2/RPL31/RPS7/PPP2R1A/RPL32/RPS27A/RPLP0/RPL15/RPL7/SECISBP2/RPL23A/EIF3E/SMG6/UPF2/DCP2/RPS23/RPS19/RPL34/RPS16/PARN/RPL26/RPS18/RPS9/RPL36/EIF4G1/RPS8/RPL35/RPL37/RPL28/RPS15/RPL14/EXOSC10/SMG9/RPL18A/RPL41/RPS5/SMG1/RPLP1/RPS6/RPS21/GSPT2/RPL27/RPL18/RPS14/RPL8/RPS4X/RPL11/UBA52/DCP1A/RPL29/RPL4/RPS12/RPS3/RPL39/…
GO:0006354	DNA-templated transcription, elongation	108	0.640703	2.5004	0.000418438	0.000322131	TAF12/SSRP1/NELFE/NCBP1/SUPT16H/TWISTNB/GTF2E2/TAF1D/CCNK/ADRM1/NELFB/POLR1C/POLR2H/ZNRD1/CDK7/ELL2/NCBP2/TAF10/POLR2B/GTF2A1/ERCC3/SETD2/PCID2/POLR2E/SUPT6H/BRD4/CDC73/CCAR2/THOC1/TBP/TAF6/POLR1A/ZMYND11/CCNT1/WDR61/EAF1/CDK9/GTF2H1/EAPP/PAF1/POLR2L/POLR2F/TAF1/MLLT1/ALYREF/POLR1B/THOC5/ELOF1/GTF2B/LEO1/POLR1E/TAF9B/POLR2D/TAF2/TCEA1/ZNF326/NELFCD/POLR1D/CDK12/CCNT2/IKBKAP/GTF2E1/CDK13/TAF5/TAF4…
GO:0051028	mRNA transport	135	0.618092	2.48462	0.000418438	0.000322131	NCBP1/NUP133/NXF1/EIF4A3/SEH1L/UPF3B/CPSF3/HNRNPA1/RNPS1/NUP85/RBM8A/CPSF4/HNRNPA3/NXT1/NUP188/RAE1/DHX38/NCBP2/AGFG1/GLE1/U2AF1/SETD2/NUP205/PCID2/CPSF2/THOC6/NDC1/SUPT6H/SRSF11/POLDIP3/RANBP2/SMG6/SRSF7/SYMPK/THOC1/SARNP/NUP107/NUP160/UPF2/SRSF6/SRSF3/DDX19B/NUP98/NUP50/KHSRP/U2AF2/NUP43/NUP214/TPR/FMR1/NUP58/NUP62/SRSF1/SLBP/SRSF4/ALYREF/DDX19A/THOC5/U2AF1L4/PABPN1/RBMX2/POLR2D/SMG1/AAAS/SLU7/…
GO:0019080	viral gene expression	163	0.600489	2.46703	0.000418438	0.000322131	PFN1/MON1B/EIF2AK4/EIF3A/RPS17/EIF3B/RPL12/NELFE/NUP133/SNW1/SEH1L/NELFB/POLR2H/NUP85/RPL19/RPS24/NUP188/RAE1/RPL10A/TRIM32/RPL31/RPS7/POLR2B/RPL32/USF1/RPS27A/RPLP0/NUP205/RPL15/POLR2E/RPL7/NDC1/RPL23A/TARDBP/RANBP2/NUP107/NUP160/RPS23/RPS19/RPL34/NUP98/PTBP1/NUP50/RPS16/CCNT1/RPL26/RPS18/NUP43/CDK9/RPS9/NUP214/TPR/RPL36/NUP58/TRIM11/POLR2L/POLR2F/NUP62/RPS8/INPP5K/RPL35/RPL37/RPL28/RPS15/RPL14/…
GO:0030490	maturation of SSU-rRNA	43	0.732725	2.45773	0.000418438	0.000322131	NAT10/BYSL/NOP14/WDR46/RRS1/UTP4/NOB1/TBL3/RIOK1/UTP6/NGDN/RPS24/UTP3/MPHOSPH10/UTP18/BMS1/SNU13/TSR1/RIOK3/PWP2/DCAF13/RPS19/UTP20/NOL11/RPS16/SRFBP1/RPS8/RIOK2
GO:0051168	nuclear export	178	0.589847	2.44561	0.000418438	0.000322131	RRS1/NCBP1/ANP32B/AHCYL1/ZNF593/RANGAP1/LSG1/NUP133/NXF1/XPOT/EIF4A3/SEH1L/UPF3B/TP53/CPSF3/HNRNPA1/CHP1/ABCE1/RAN/RNPS1/NUP85/RBM8A/CPSF4/XPO5/NXT1/NUP188/EIF6/BAG3/RAE1/DHX38/NCBP2/AGFG1/LTV1/GLE1/U2AF1/SETD2/CSE1L/NUP205/PCID2/CPSF2/THOC6/UHMK1/PTPN11/NDC1/SUPT6H/SRSF11/POLDIP3/RANBP2/SMG6/SRSF7/CDK5/SYMPK/THOC1/SARNP/NUP107/NUP160/UPF2/SRSF6/SRSF3/DDX19B/GAS6/NUP98/NUP50/U2AF2/NUP43/NUP214/TP…
GO:0042273	ribosomal large subunit biogenesis	53	0.699329	2.4384	0.000418438	0.000322131	WDR74/NHP2/RRS1/RPL12/NOP2/NIP7/NOL9/PES1/RSL1D1/GTPBP4/DDX28/MAK16/EBNA1BP2/SURF6/WDR55/RPL7L1/EIF6/RPL10A/RPF2/SNU13/RPF1/RPL7/RRP15/RPL23A/NOP16/RSL24D1/FASTKD2/RPL26/AAMP/DHX30/RPL35/RPL14/HEATR3/ZNF622
GO:0022618	ribonucleoprotein complex assembly	165	0.592002	2.43599	0.000418438	0.000322131	PRMT5/EIF3A/RPS17/RPL12/NCBP1/NIP7/SNRPB/ATR/SNW1/NPM1/DDX28/AAR2/NAF1/PRPF19/CRNKL1/PRPF3/EIF6/GEMIN8/WDR77/PUM2/SF3A1/PRPF18/DDX23/PRPF31/BMS1/GEMIN6/RPF2/SNU13/RPF1/SART1/EIF2A/CELF1/SNRPE/DDX20/TSR1/ATXN2/HSP90AB1/NSUN4/RPL23A/CDC73/SNRPG/PWP2/PRPF39/RSL24D1/SRSF6/SNRNP200/RPS19/FASTKD2/PRPF8/SNRPD2/ISY1/MCTS1/DHX30/CNOT1/NUFIP1/CLP1/SNRPF/SRSF1/YTHDC1/TXNL4A/TGS1/RPS15/GEMIN4/RBM22/SRPK2/SAR…
GO:0019083	viral transcription	154	0.596858	2.4354	0.000418438	0.000322131	PFN1/MON1B/RPS17/RPL12/NELFE/NUP133/SNW1/SEH1L/NELFB/POLR2H/NUP85/RPL19/RPS24/NUP188/RAE1/RPL10A/TRIM32/RPL31/RPS7/POLR2B/RPL32/USF1/RPS27A/RPLP0/NUP205/RPL15/POLR2E/RPL7/NDC1/RPL23A/TARDBP/RANBP2/NUP107/NUP160/RPS23/RPS19/RPL34/NUP98/NUP50/RPS16/CCNT1/RPL26/RPS18/NUP43/CDK9/RPS9/NUP214/TPR/RPL36/NUP58/TRIM11/POLR2L/POLR2F/NUP62/RPS8/INPP5K/RPL35/RPL37/RPL28/RPS15/RPL14/EP300/RPL18A/RPL41/RPS5/GT…
GO:0051236	establishment of RNA localization	174	0.58779	2.43182	0.000418438	0.000322131	RRS1/NCBP1/ZNF593/ATR/NUP133/NXF1/XPOT/EIF4A3/SEH1L/UPF3B/CPSF3/HNRNPA1/ABCE1/RAN/RNPS1/NUP85/RBM8A/CPSF4/XPO5/HNRNPA3/NXT1/NUP188/EIF6/RAE1/DHX38/C14orf166/NCBP2/AGFG1/LTV1/GLE1/U2AF1/SETD2/NUP205/PCID2/CPSF2/THOC6/ATXN2/NDC1/SUPT6H/SRSF11/POLDIP3/RANBP2/SMG6/SRSF7/SYMPK/THOC1/SARNP/NUP107/NUP160/UPF2/SRSF6/SRSF3/DDX19B/NUP98/NUP50/KHSRP/U2AF2/NUP43/NUP214/TPR/FMR1/NUP58/SIDT2/NUP62/SRSF1/SLBP/S…
GO:0071826	ribonucleoprotein complex subunit organization	176	0.585704	2.42568	0.000418438	0.000322131	PRMT5/EIF3A/RPS17/RPL12/NCBP1/NIP7/SNRPB/ATR/SNW1/NPM1/DDX28/AAR2/NAF1/PRPF19/CRNKL1/PRPF3/EIF6/GEMIN8/WDR77/PUM2/SF3A1/PRPF18/DDX23/PRPF31/BMS1/MRRF/GEMIN6/RPF2/SNU13/RPF1/SART1/EIF2A/CELF1/SNRPE/DDX20/TSR1/ATXN2/HSP90AB1/NSUN4/RPL23A/CDC73/SNRPG/PWP2/PRPF39/RSL24D1/SRSF6/SNRNP200/RPS19/FASTKD2/PELO/PRPF8/SNRPD2/ISY1/MCTS1/DHX30/CNOT1/NUFIP1/CLP1/SNRPF/SRSF1/YTHDC1/TXNL4A/TGS1/RPS15/GEMIN4/RBM22…
GO:0031123	RNA 3'-end processing	100	0.627923	2.42379	0.000418438	0.000322131	FBL/NELFE/NCBP1/AHCYL1/SNRPA/EIF4A3/UPF3B/CPSF3/RNPS1/RBM8A/CPSF4/DHX38/NCBP2/ELAC2/EXOSC2/U2AF1/CPSF7/ZCCHC6/CPSF2/THOC6/PAPOLA/CDC73/TRNT1/SRSF11/POLDIP3/SRSF7/SYMPK/THOC1/CPSF6/SARNP/SRSF6/SRSF3/CCNT1/U2AF2/CDK9/INTS1/PAF1/CLP1/DKC1/SRSF1/SLBP/SRSF4/ALYREF/THOC5/U2AF1L4/PABPN1/LEO1/POLR2D/SLU7/RPS21/THOC7/EXOSC6/SRRM1/PNPT1/PAPOLG/NUDT21/THOC2/ZC3H3/ERI1/CCNB1/EXOSC3/ERI3/MTPAP
GO:0044033	multi-organism metabolic process	183	0.582558	2.42247	0.000418438	0.000322131	PFN1/MON1B/EIF2AK4/EIF3A/RPS17/EIF3B/RPL12/NELFE/NUP133/SNW1/SEH1L/NELFB/POLR2H/NUP85/RPL19/RPS24/NUP188/RAE1/RPL10A/TRIM32/RPL31/RPS7/POLR2B/RPL32/TRIM28/USF1/RPS27A/RPLP0/NUP205/RPL15/POLR2E/RPL7/NDC1/RPL23A/TARDBP/RANBP2/NUP107/NUP160/RPS23/RPS19/RPL34/NUP98/PTBP1/NUP50/RPS16/CCNT1/RPL26/RPS18/NUP43/CDK9/RPS9/NUP214/TPR/RPL36/FMR1/NUP58/TRIM11/POLR2L/POLR2F/ATG16L1/NUP62/RPS8/INPP5K/RPL35/RPL3…
GO:0050657	nucleic acid transport	171	0.584963	2.41508	0.000418438	0.000322131	RRS1/NCBP1/ZNF593/NUP133/NXF1/XPOT/EIF4A3/SEH1L/UPF3B/CPSF3/HNRNPA1/ABCE1/RAN/RNPS1/NUP85/RBM8A/CPSF4/XPO5/HNRNPA3/NXT1/NUP188/EIF6/RAE1/DHX38/C14orf166/NCBP2/AGFG1/LTV1/GLE1/U2AF1/SETD2/NUP205/PCID2/CPSF2/THOC6/ATXN2/NDC1/SUPT6H/SRSF11/POLDIP3/RANBP2/SMG6/SRSF7/SYMPK/THOC1/SARNP/NUP107/NUP160/UPF2/SRSF6/SRSF3/DDX19B/NUP98/NUP50/KHSRP/U2AF2/NUP43/NUP214/TPR/FMR1/NUP58/SIDT2/NUP62/SRSF1/SLBP/SRSF4…
GO:0050658	RNA transport	171	0.584963	2.41508	0.000418438	0.000322131	RRS1/NCBP1/ZNF593/NUP133/NXF1/XPOT/EIF4A3/SEH1L/UPF3B/CPSF3/HNRNPA1/ABCE1/RAN/RNPS1/NUP85/RBM8A/CPSF4/XPO5/HNRNPA3/NXT1/NUP188/EIF6/RAE1/DHX38/C14orf166/NCBP2/AGFG1/LTV1/GLE1/U2AF1/SETD2/NUP205/PCID2/CPSF2/THOC6/ATXN2/NDC1/SUPT6H/SRSF11/POLDIP3/RANBP2/SMG6/SRSF7/SYMPK/THOC1/SARNP/NUP107/NUP160/UPF2/SRSF6/SRSF3/DDX19B/NUP98/NUP50/KHSRP/U2AF2/NUP43/NUP214/TPR/FMR1/NUP58/SIDT2/NUP62/SRSF1/SLBP/SRSF4…
GO:0006369	termination of RNA polymerase II transcription	62	0.672705	2.4132	0.000418438	0.000322131	NCBP1/SNRPB/EIF4A3/UPF3B/CPSF3/RNPS1/RBM8A/CPSF4/DHX38/NCBP2/U2AF1/CPSF7/CPSF2/THOC6/SNRPE/PAPOLA/SRSF11/POLDIP3/SNRPG/SRSF7/SYMPK/THOC1/SARNP/SRSF6/SRSF3/U2AF2/CLP1/SNRPF/SRSF1/SLBP/SRSF4/ALYREF/THOC5/U2AF1L4/PABPN1/SLU7/THOC7/SRRM1/NUDT21/THOC2
GO:0031124	mRNA 3'-end processing	79	0.642626	2.39786	0.000418438	0.000322131	NELFE/NCBP1/AHCYL1/SNRPA/EIF4A3/UPF3B/CPSF3/RNPS1/RBM8A/CPSF4/DHX38/NCBP2/U2AF1/CPSF7/CPSF2/THOC6/PAPOLA/CDC73/SRSF11/POLDIP3/SRSF7/SYMPK/THOC1/CPSF6/SARNP/SRSF6/SRSF3/CCNT1/U2AF2/CDK9/PAF1/CLP1/SRSF1/SLBP/SRSF4/ALYREF/THOC5/U2AF1L4/PABPN1/LEO1/POLR2D/SLU7/THOC7/SRRM1/PNPT1/PAPOLG/NUDT21/THOC2/ZC3H3
GO:0006413	translational initiation	162	0.581333	2.38678	0.000418438	0.000322131	EIF2B4/EIF2B2/EIF2AK4/EIF3A/RPS17/EIF3B/RPL12/NCBP1/NPM1/PPP1CA/ABCE1/EIF2B1/EIF2S1/EIF3I/RPL19/YTHDF1/RPS24/EIF6/EIF2AK3/HSPB1/EIF2S3/RPL10A/NCBP2/RPL31/EIF3M/RPS7/GLE1/EIF5B/YTHDF2/RPL32/RPS27A/EIF2A/RPLP0/RPL15/UHMK1/RPL7/LARP1/DHX29/RPL23A/EIF3E/EIF4G3/RPS23/RPS19/RPL34/PTBP1/RPS16/EIF2B5/RPL26/MCTS1/RPS18/RPS9/TPR/RPL36/EIF4G1/EIF4EBP2/FMR1/DNAJC3/RPS8/RPL35/RPL37/RPL28/RPS15/RPL14/IMPACT/RP…
GO:0006278	RNA-dependent DNA biosynthetic process	53	0.683622	2.38363	0.000418438	0.000322131	NAT10/NHP2/XRCC5/TINF2/CCT6A/HNRNPC/CCT4/ATR/CCT5/NAF1/HNRNPA1/GNL3L/CCT7/RAD50/CCT8/CTC1/TNKS1BP1/TERF2/HSP90AB1/SMG6/HNRNPU/GAR1/MAP3K4/DKC1/NOP10/ATM/ACD/CCT3
GO:0007004	telomere maintenance via telomerase	53	0.683622	2.38363	0.000418438	0.000322131	NAT10/NHP2/XRCC5/TINF2/CCT6A/HNRNPC/CCT4/ATR/CCT5/NAF1/HNRNPA1/GNL3L/CCT7/RAD50/CCT8/CTC1/TNKS1BP1/TERF2/HSP90AB1/SMG6/HNRNPU/GAR1/MAP3K4/DKC1/NOP10/ATM/ACD/CCT3
GO:0043487	regulation of RNA stability	126	0.596727	2.37818	0.000418438	0.000322131	PSMC5/PSMB3/PSMD8/HNRNPC/PSMB1/PSMD5/PSMD1/ANGEL2/NAF1/PSMD11/DHX36/GIGYF2/APEX1/HNRNPR/PSMD3/HSPB1/SYNCRIP/PSMA7/YTHDF2/EXOSC2/PUM2/YWHAB/PSMC4/MTOR/RPS27A/XRN1/PCID2/EXOSC1/UBC/LARP1/TNPO1/PSMA1/MEIOC/TARDBP/PSME3/SMG6/HNRNPU/PSMD2/DCP2/PSMD14/PSMA3/PSMD4/PSMD9/PSMB2/PSMC6/KHSRP/PARN/PSMA4/ELAVL1/NUP214/EIF4G1/FMR1/DXO/DIS3/SET/DKC1/PSMD12/PSMC1/DHX9/PSMD13/RNASEL/EXOSC6/ZC3H12A/CIRBP/HNRNPD/UB…
GO:0006613	cotranslational protein targeting to membrane	85	0.628246	2.36897	0.000418438	0.000322131	RPS17/RPL12/SRP68/SEC61A1/ZFAND2B/RPL19/SEC61B/RPS24/SSR1/RPL10A/RPL31/RPS7/RPL32/RPS27A/RPLP0/RPL15/RPL7/RPL23A/RPS23/RPS19/RPL34/RPS16/RPL26/RPS18/RPS9/RPL36/SRP19/RPS8/RPL35/RPL37/RPL28/RPS15/RPL14/RPL18A/RPL41/RPS5/RPLP1/RPS6/RPS21/RPL27/RPL18/RPS14/SEC63/RPL8/RPS4X/RPL11/UBA52/RPL29/RPL4/TRAM1/RPS12/RPS3/RPL39/RPL6/SRPRA/RPL35A/RPS10
GO:0006368	transcription elongation from RNA polymerase II promoter	85	0.627292	2.36537	0.000418438	0.000322131	TAF12/SSRP1/NELFE/NCBP1/SUPT16H/GTF2E2/CCNK/ADRM1/NELFB/POLR2H/CDK7/ELL2/NCBP2/TAF10/POLR2B/GTF2A1/ERCC3/SETD2/PCID2/POLR2E/SUPT6H/BRD4/CDC73/TBP/TAF6/ZMYND11/CCNT1/WDR61/EAF1/CDK9/GTF2H1/EAPP/PAF1/POLR2L/POLR2F/TAF1/MLLT1/ELOF1/GTF2B/LEO1/TAF9B/POLR2D/TAF2/TCEA1/NELFCD/CDK12/CCNT2/IKBKAP/GTF2E1/CDK13/TAF5/TAF4/ELL3/GTF2H4/CCNH
GO:0006399	tRNA metabolic process	149	0.581747	2.36466	0.000418438	0.000322131	DUS1L/NAT10/VARS/FBL/FARSA/HSD17B10/TRMT1/LCMT2/TSEN2/GARS/PUS3/CARS/METTL1/PUS7/CPSF4/PSTK/TRMT12/TRMT6/TRMT13/TRIT1/RTCB/C14orf166/CCDC12/ELAC2/LARS/EXOSC2/WDR4/HARS/TRUB2/RARS/IARS/POLG2/RPP40/LAGE3/TRNT1/TYW1B/POP7/QTRT1/NARS/TP53RK/GTF3C1/DUS3L/MARS/RPP38/TSEN34/EPRS/DTD1/RARS2/GTF3C3/TRMT10A/FTSJ1/GATC/FARSB/POP1/FAM98B/TSEN54/AARS/CLP1/ADAT2/ALKBH8/TYW1/KARS/TRMT11/VARS2/NSUN2/EARS2/KIAA03…
GO:0006402	mRNA catabolic process	192	0.565601	2.36375	0.000418438	0.000322131	ETF1/RPS17/RPL12/NCBP1/EIF4A3/UPF3B/CNOT11/RNPS1/RBM8A/RPL19/CNOT3/RPS24/HNRNPR/EDC4/DCP1B/RPL10A/PNRC2/NCBP2/RPL31/RPS7/EXOSC2/TNKS1BP1/PPP2R1A/RPL32/PRPF18/PAN2/RPS27A/XRN1/RPLP0/PCID2/EXOSC1/RPL15/RPL7/SECISBP2/RPL23A/EIF3E/SMG6/UPF2/CNOT10/DCP2/RPS23/RPS19/RPL34/LSM2/PELO/RPS16/WDR61/KHSRP/PARN/RPL26/RPS18/RPS9/RPL36/EIF4G1/DCPS/FMR1/CNOT1/DIS3L2/DXO/DIS3/RPS8/RPL35/RPL37/RPL28/RPS15/RPL14/EX…
GO:0006614	SRP-dependent cotranslational protein targeting to membrane	81	0.630955	2.36274	0.000418438	0.000322131	RPS17/RPL12/SRP68/SEC61A1/ZFAND2B/RPL19/SEC61B/RPS24/RPL10A/RPL31/RPS7/RPL32/RPS27A/RPLP0/RPL15/RPL7/RPL23A/RPS23/RPS19/RPL34/RPS16/RPL26/RPS18/RPS9/RPL36/SRP19/RPS8/RPL35/RPL37/RPL28/RPS15/RPL14/RPL18A/RPL41/RPS5/RPLP1/RPS6/RPS21/RPL27/RPL18/RPS14/SEC63/RPL8/RPS4X/RPL11/UBA52/RPL29/RPL4/RPS12/RPS3/RPL39/RPL6/SRPRA/RPL35A/RPS10
GO:0000956	nuclear-transcribed mRNA catabolic process	177	0.570226	2.3625	0.000418438	0.000322131	ETF1/RPS17/RPL12/NCBP1/EIF4A3/UPF3B/CNOT11/RNPS1/RBM8A/RPL19/CNOT3/RPS24/EDC4/DCP1B/RPL10A/PNRC2/NCBP2/RPL31/RPS7/EXOSC2/TNKS1BP1/PPP2R1A/RPL32/PRPF18/PAN2/RPS27A/XRN1/RPLP0/PCID2/EXOSC1/RPL15/RPL7/SECISBP2/RPL23A/EIF3E/SMG6/UPF2/CNOT10/DCP2/RPS23/RPS19/RPL34/LSM2/PELO/RPS16/WDR61/PARN/RPL26/RPS18/RPS9/RPL36/EIF4G1/DCPS/CNOT1/DIS3L2/DXO/DIS3/RPS8/RPL35/RPL37/RPL28/RPS15/RPL14/EXOSC10/SMG9/RPL18A/…
GO:0050684	regulation of mRNA processing	91	0.619584	2.36137	0.000418438	0.000322131	NELFE/NCBP1/AHCYL1/SNRPA/SNW1/SNRNP70/EIF4A3/RBM10/RBM42/PRPF19/HNRNPA1/RNPS1/RBM8A/CPSF4/WTAP/DAZAP1/NCBP2/RBM25/SF3A1/SAFB/RBM15B/TRA2B/SF3B4/NSRP1/JMJD6/SUPT6H/PAPOLA/CDC73/SRSF7/RBM7/SRSF6/SRSF3/PTBP1/CCNT1/U2AF2/CDK9/FMR1/PAF1/YTHDC1/SRSF4/SON/SAFB2/SRPK2/PABPN1/LEO1/HNRNPK/SRSF10/SREK1/SAP18/RBM4/RBFOX3/DYRK1A/SRPK1
GO:0010833	telomere maintenance via telomere lengthening	61	0.655695	2.34508	0.000418438	0.000322131	NAT10/NHP2/XRCC5/TINF2/CCT6A/HNRNPC/CCT4/ATR/CCT5/NAF1/HNRNPA1/GNL3L/CCT7/RAD50/CCT8/CTC1/TNKS1BP1/TERF2/HSP90AB1/SMG6/HNRNPU/GAR1/MAP3K4/ERCC4/DKC1/NOP10/ATM/ACD/CCT3
GO:0006401	RNA catabolic process	217	0.553061	2.33986	0.000418438	0.000322131	ETF1/RPS17/RPL12/NCBP1/XRN2/EIF4A3/UPF3B/CNOT11/RNPS1/RBM8A/RPL19/CNOT3/RPS24/HNRNPR/RNASEH1/EDC4/DCP1B/RPL10A/PNRC2/NCBP2/RPL31/RPS7/EXOSC2/TNKS1BP1/PPP2R1A/RPL32/PRPF18/PAN2/RPS27A/XRN1/RPLP0/PCID2/EXOSC1/RPL15/RPL7/SECISBP2/SKIV2L2/RPL23A/EIF3E/SMG6/UPF2/CNOT10/DCP2/RPS23/RPS19/RPL34/LSM2/PELO/RPS16/WDR61/KHSRP/PARN/RPL26/RPS18/RPS9/RPL36/POP1/EIF4G1/DCPS/FMR1/CNOT1/DIS3L2/DXO/DIS3/DROSHA/RPS8…
GO:0016073	snRNA metabolic process	69	0.637461	2.32992	0.000418438	0.000322131	NHP2/NCBP1/GTF2E2/CCNK/ZNF143/POLR2H/CDK7/ELL2/NCBP2/INTS10/EXOSC2/POLR2B/ICE1/GTF2A1/SRRT/POLR2E/INTS5/INTS9/TBP/TAF6/INTS2/CCNT1/CDK9/INTS1/POLR2L/POLR2F/DKC1/NOP10/SNAPC5/GTF2B/SNAPC4/POLR2D/INTS6/INTS3/RPRD1B/EXOSC6/CCNT2/GTF2E1/TAF5/ELL3/INTS8/INTS4/EXOSC3/NABP2/SNAPC1/MEPCE/RPAP2
GO:0045047	protein targeting to ER	88	0.613431	2.32517	0.000418438	0.000322131	RPS17/RPL12/SRP68/SEC61A1/ZFAND2B/RPL19/SEC61B/RPS24/RPL10A/RPL31/RPS7/RPL32/RPS27A/RPLP0/RPL15/RPL7/RPL23A/RPS23/RPS19/RPL34/RPS16/RPL26/SPCS3/RPS18/RPS9/RPL36/SRP19/RPS8/RPL35/RPL37/RPL28/RPS15/RPL14/RPL18A/RPL41/RPS5/RPLP1/RPS6/RPS21/RPL27/RPL18/RPS14/SEC63/RPL8/RPS4X/RPL11/UBA52/RPL29/RPL4/RPS12/RPS3/RPL39/RPL6/SRPRA/CHMP4B/RPL35A/RPS10
GO:0043488	regulation of mRNA stability	118	0.58845	2.32423	0.000418438	0.000322131	PSMC5/PSMB3/PSMD8/HNRNPC/PSMB1/PSMD5/PSMD1/ANGEL2/PSMD11/GIGYF2/APEX1/HNRNPR/PSMD3/HSPB1/SYNCRIP/PSMA7/YTHDF2/EXOSC2/PUM2/YWHAB/PSMC4/MTOR/RPS27A/XRN1/PCID2/EXOSC1/UBC/LARP1/TNPO1/PSMA1/MEIOC/TARDBP/PSME3/HNRNPU/PSMD2/DCP2/PSMD14/PSMA3/PSMD4/PSMD9/PSMB2/PSMC6/KHSRP/PARN/PSMA4/ELAVL1/NUP214/EIF4G1/FMR1/DIS3/SET/PSMD12/PSMC1/DHX9/PSMD13/RNASEL/EXOSC6/ZC3H12A/CIRBP/HNRNPD/UBA52/DCP1A/PSMC3/PSMD6/PSM…
GO:0030433	ubiquitin-dependent ERAD pathway	61	0.648785	2.32037	0.000418438	0.000322131	AUP1/PSMC5/CCDC47/BCAP31/DERL2/UBQLN1/NPLOC4/RNF185/SEC61B/VCP/UBXN8/KIAA0368/UBE2G2/PSMC4/UBXN4/WFS1/UBE4A/NFE2L2/USP19/EDEM3/USP14/FAF2/BAG6/ERLIN1/PSMC6/RNF139/PSMC1/SYVN1/ANKZF1/DNAJC10/YOD1/SVIP/DNAJB9/EDEM1/PSMC3
GO:0090501	RNA phosphodiester bond hydrolysis	109	0.593853	2.32028	0.000418438	0.000322131	NOP14/NHP2/RRS1/NCBP1/NOB1/XRN2/TSEN2/NOL9/ISG20L2/CPSF3/APEX1/CPSF4/ZNRD1/RNASEH1/NCBP2/ELAC2/EXOSC2/BMS1/PAN2/XRN1/CPSF2/TSR1/RPP40/SMG6/POP7/DCP2/UTP20/RPP38/TSEN34/PARN/POP1/TSEN54/DCPS/CNOT1/CLP1/DIS3L2/DIS3/DROSHA/EXOSC10/MOV10/RNASEL/RPS21/KIAA0391/RNASEH2A/TSEN15/RPP30/ZC3H12A/PPP1R8/PDE12/PNPT1/ISG20/ZC3H3/ERI1/ERN1/TMBIM6/EXOSC3/UTP23/KRI1/ERI3/ABT1
GO:0006360	transcription from RNA polymerase I promoter	56	0.657291	2.31661	0.000418438	0.000322131	WDR43/DHX33/NCL/TWISTNB/H2AFY/TAF1D/POLR1C/POLR2H/WDR75/ZNRD1/CDK7/EIF2AK3/MTOR/ERCC3/POLR2E/RRN3/UTP15/TTF1/TBP/POLR1A/MARS/NOL11/GTF2H1/POLR2L/POLR2F/TAF1/POLR1B/POLR1E/MED1/POLR1D/TAF1C/CD3EAP/GTF2H4/CCNH/PHF8
GO:1904666	regulation of ubiquitin protein ligase activity	78	0.619224	2.30692	0.000418438	0.000322131	PSMC5/PSMB3/PSMD8/GORASP1/PSMB1/PSMD5/PSMD1/PSMD11/ANAPC7/BUB3/PSMD3/RPS7/PSMA7/PSMC4/RPS27A/UBC/PSMA1/PSME3/MAD2L2/PSMD2/PSMD14/PSMA3/PSMD4/PSMD9/PSMB2/PSMC6/PSMA4/PSMD12/PSMC1/CDC27/ANAPC2/PSMD13/CUL1/SKP1/RAB1A/UBE2S/RPL11/UBA52/PSMC3/PSMD6/PSME2/CDC20/CCNB1/PSMD7/CDC23/PSMD10/PSMB6/MASTL/PSMF1/ANAPC10/PSMA2
GO:0098781	ncRNA transcription	87	0.607423	2.2981	0.000418438	0.000322131	NIFK/NCBP1/NCL/H2AFY/GTF2E2/CCNK/ZNF143/POLR2H/CDK7/ELL2/NCBP2/INTS10/POLR2B/MTOR/ICE1/GTF2A1/SRRT/POLR2E/INTS5/RRN3/INTS9/GTF3C1/TBP/TAF6/MARS/NOL11/INTS2/GTF3C3/CCNT1/CDK9/SIRT7/INTS1/POLR2L/POLR2F/SNAPC5/POLR1B/GTF2B/POLR1E/SNAPC4/POLR2D/INTS6/INTS3/RPRD1B/GTF3C5/CCNT2/GTF2E1/TAF5/ELL3/CD3EAP/INTS8/INTS4/NABP2/SNAPC1/RPAP2/GTF3C4/POU2F1/RRN3P1
GO:0032210	regulation of telomere maintenance via telomerase	41	0.690178	2.29397	0.000418438	0.000322131	NAT10/XRCC5/TINF2/CCT6A/HNRNPC/CCT4/ATR/CCT5/NAF1/HNRNPA1/GNL3L/CCT7/CCT8/CTC1/TERF2/SMG6/HNRNPU/MAP3K4/DKC1/ATM/ACD/CCT3
GO:1904667	negative regulation of ubiquitin protein ligase activity	65	0.632672	2.28926	0.000418438	0.000322131	PSMC5/PSMB3/PSMD8/PSMB1/PSMD5/PSMD1/PSMD11/ANAPC7/BUB3/PSMD3/RPS7/PSMA7/PSMC4/RPS27A/UBC/PSMA1/PSME3/MAD2L2/PSMD2/PSMD14/PSMA3/PSMD4/PSMD9/PSMB2/PSMC6/PSMA4/PSMD12/PSMC1/CDC27/ANAPC2/PSMD13/RPL11/UBA52/PSMC3/PSMD6/PSME2/CDC20/CCNB1/PSMD7/CDC23/PSMD10/PSMB6/PSMF1/ANAPC10/PSMA2
GO:0090305	nucleic acid phosphodiester bond hydrolysis	234	0.535747	2.28185	0.000418438	0.000322131	NOP14/NHP2/RRS1/NCBP1/NOB1/XRN2/TSEN2/NOL9/ISG20L2/POLD2/DDB1/CPSF3/FBXO18/CHD1L/APEX1/CPSF4/ZNRD1/RAD50/RNASEH1/PCNA/EDC4/DCP1B/PNRC2/NCBP2/ELAC2/PGAP1/KPNB1/EXOSC2/RFC2/ERCC3/BMS1/PAN2/TDP2/RPS27A/XRN1/KPNA1/CPSF2/UBC/TSR1/RPP40/DFFA/SMG6/POP7/ERCC5/DCP2/RPA3/UTP20/RPP38/TSEN34/PELO/RFC3/TATDN2/PARN/ERCC4/POP1/TSEN54/DCPS/GTF2H1/CNOT1/CLP1/DIS3L2/DXO/DIS3/DROSHA/RPA2/DCLRE1A/FAN1/EXOSC10/REXO2/…
GO:0042590	antigen processing and presentation of exogenous peptide antigen via MHC class I	56	0.647146	2.28086	0.000418438	0.000322131	PSMC5/PSMB3/PSMD8/PSMB1/PSMD5/PSMD1/PSMD11/SEC22B/PSMD3/CHUK/PSMA7/PSMC4/PSMA1/SNAP23/PSME3/PSMD2/ITGAV/PSMD14/PSMA3/PSMD4/PSMD9/PSMB2/PSMC6/PSMA4/ITGB5/TAPBP/PSMD12/PSMC1/PSMD13/CALR/PSMC3/PSMD6/PSME2/IKBKG/PSMD7/HLA-G/PSMD10/IFI30/PSMB6/PSMF1/LNPEP/PSMA2/TAP2
GO:1904356	regulation of telomere maintenance via telomere lengthening	45	0.672321	2.27508	0.000418438	0.000322131	NAT10/XRCC5/TINF2/CCT6A/HNRNPC/CCT4/ATR/CCT5/NAF1/HNRNPA1/GNL3L/CCT7/CCT8/CTC1/TERF2/SMG6/HNRNPU/MAP3K4/ERCC4/DKC1/ATM/ACD/CCT3
GO:1904668	positive regulation of ubiquitin protein ligase activity	71	0.619317	2.27341	0.000418438	0.000322131	PSMC5/PSMB3/PSMD8/GORASP1/PSMB1/PSMD5/PSMD1/PSMD11/ANAPC7/BUB3/PSMD3/PSMA7/PSMC4/RPS27A/UBC/PSMA1/PSME3/PSMD2/PSMD14/PSMA3/PSMD4/PSMD9/PSMB2/PSMC6/PSMA4/PSMD12/PSMC1/CDC27/ANAPC2/PSMD13/CUL1/SKP1/RAB1A/UBE2S/UBA52/PSMC3/PSMD6/PSME2/CDC20/CCNB1/PSMD7/CDC23/PSMD10/PSMB6/MASTL/PSMF1/ANAPC10/PSMA2
GO:0051031	tRNA transport	31	0.722399	2.26823	0.000418438	0.000322131	NUP133/XPOT/SEH1L/RAN/NUP85/NUP188/RAE1/NUP205/NDC1/RANBP2/NUP107/NUP160/NUP98/NUP50/NUP43/NUP214/TPR/NUP58/NUP62/AAAS/TOMM20/NUP37/NUP153/NOL6
GO:0015931	nucleobase-containing compound transport	204	0.539166	2.26654	0.000418438	0.000322131	SLC25A6/RRS1/NCBP1/ZNF593/NUP133/NXF1/XPOT/EIF4A3/SEH1L/UPF3B/CPSF3/HNRNPA1/ABCE1/RAN/RNPS1/NUP85/RBM8A/CPSF4/XPO5/HNRNPA3/NXT1/NUP188/EIF6/RAE1/DHX38/C14orf166/NCBP2/AGFG1/LTV1/GLE1/SLC35A2/U2AF1/SETD2/NUP205/PCID2/CPSF2/THOC6/ATXN2/NDC1/SUPT6H/SRSF11/POLDIP3/RANBP2/SMG6/SRSF7/SYMPK/THOC1/SARNP/NUP107/NUP160/UPF2/SLC25A32/SLC35B2/SRSF6/SRSF3/DDX19B/NUP98/SLC35D1/NUP50/RIPK1/KHSRP/U2AF2/NUP43/NUP…
GO:0032200	telomere organization	140	0.560525	2.2624	0.000418438	0.000322131	NAT10/NHP2/XRCC5/H3F3A/TINF2/CCT6A/HNRNPC/CCT4/ATR/CCT5/POLD2/NAF1/PRKDC/HNRNPA1/DHX36/GNL3L/APEX1/CCT7/RAD50/POLE4/PCNA/XRCC6/CCT8/CTC1/TNKS1BP1/RFC2/TERF2/HSP90AB1/SMG6/HNRNPU/GNL3/HIST1H3B/SMARCAL1/RPA3/POLE3/RFC3/GAR1/MAP3K4/ERCC4/DKC1/NOP10/RPA2/HIST1H3C/DCLRE1A/HIST1H4H/ATM/ACD/CCT3/SMG1/USP7/RFC4/HIST1H4L/FBXO4/HNRNPD/HIST1H4C
GO:0008033	tRNA processing	100	0.585505	2.26005	0.000418438	0.000322131	DUS1L/NAT10/FBL/HSD17B10/TRMT1/LCMT2/TSEN2/PUS3/METTL1/PUS7/CPSF4/TRMT12/TRMT6/TRMT13/TRIT1/RTCB/C14orf166/ELAC2/WDR4/TRUB2/RPP40/LAGE3/TRNT1/TYW1B/POP7/QTRT1/TP53RK/DUS3L/RPP38/TSEN34/TRMT10A/FTSJ1/POP1/FAM98B/TSEN54/AARS/CLP1/ADAT2/ALKBH8/TYW1/KARS/TRMT11/NSUN2/KIAA0391/TSEN15/RPP30/THG1L/PUS1/TRMU/IKBKAP/GTPBP3
GO:0051437	positive regulation of ubiquitin-protein ligase activity involved in regulation of mitotic cell cycle transition	65	0.624288	2.25892	0.000418438	0.000322131	PSMC5/PSMB3/PSMD8/PSMB1/PSMD5/PSMD1/PSMD11/ANAPC7/BUB3/PSMD3/PSMA7/PSMC4/RPS27A/UBC/PSMA1/PSME3/PSMD2/PSMD14/PSMA3/PSMD4/PSMD9/PSMB2/PSMC6/PSMA4/PSMD12/PSMC1/CDC27/ANAPC2/PSMD13/CUL1/SKP1/UBA52/PSMC3/PSMD6/PSME2/CDC20/CCNB1/PSMD7/CDC23/PSMD10/PSMB6/PSMF1/ANAPC10/PSMA2
GO:0009301	snRNA transcription	59	0.635071	2.25811	0.000418438	0.000322131	NCBP1/GTF2E2/CCNK/ZNF143/POLR2H/CDK7/ELL2/NCBP2/INTS10/POLR2B/ICE1/GTF2A1/SRRT/POLR2E/INTS5/INTS9/TBP/TAF6/INTS2/CCNT1/CDK9/INTS1/POLR2L/POLR2F/SNAPC5/GTF2B/SNAPC4/POLR2D/INTS6/INTS3/RPRD1B/CCNT2/GTF2E1/TAF5/ELL3/INTS8/INTS4/NABP2/SNAPC1/RPAP2
GO:0042795	snRNA transcription from RNA polymerase II promoter	59	0.635071	2.25811	0.000418438	0.000322131	NCBP1/GTF2E2/CCNK/ZNF143/POLR2H/CDK7/ELL2/NCBP2/INTS10/POLR2B/ICE1/GTF2A1/SRRT/POLR2E/INTS5/INTS9/TBP/TAF6/INTS2/CCNT1/CDK9/INTS1/POLR2L/POLR2F/SNAPC5/GTF2B/SNAPC4/POLR2D/INTS6/INTS3/RPRD1B/CCNT2/GTF2E1/TAF5/ELL3/INTS8/INTS4/NABP2/SNAPC1/RPAP2
GO:0002479	antigen processing and presentation of exogenous peptide antigen via MHC class I, TAP-dependent	54	0.645099	2.2575	0.000418438	0.000322131	PSMC5/PSMB3/PSMD8/PSMB1/PSMD5/PSMD1/PSMD11/SEC22B/PSMD3/CHUK/PSMA7/PSMC4/PSMA1/SNAP23/PSME3/PSMD2/ITGAV/PSMD14/PSMA3/PSMD4/PSMD9/PSMB2/PSMC6/PSMA4/ITGB5/TAPBP/PSMD12/PSMC1/PSMD13/CALR/PSMC3/PSMD6/PSME2/IKBKG/PSMD7/HLA-G/PSMD10/PSMB6/PSMF1/PSMA2/TAP2
GO:0000723	telomere maintenance	128	0.563187	2.24913	0.000418438	0.000322131	NAT10/NHP2/XRCC5/TINF2/CCT6A/HNRNPC/CCT4/ATR/CCT5/POLD2/NAF1/PRKDC/HNRNPA1/DHX36/GNL3L/APEX1/CCT7/RAD50/POLE4/PCNA/XRCC6/CCT8/CTC1/TNKS1BP1/RFC2/TERF2/HSP90AB1/SMG6/HNRNPU/GNL3/SMARCAL1/RPA3/POLE3/RFC3/GAR1/MAP3K4/ERCC4/DKC1/NOP10/RPA2/DCLRE1A/HIST1H4H/ATM/ACD/CCT3/SMG1/USP7/RFC4/HIST1H4L/FBXO4/HNRNPD/HIST1H4C
GO:0051436	negative regulation of ubiquitin-protein ligase activity involved in mitotic cell cycle	60	0.62993	2.24683	0.000418438	0.000322131	PSMC5/PSMB3/PSMD8/PSMB1/PSMD5/PSMD1/PSMD11/ANAPC7/BUB3/PSMD3/PSMA7/PSMC4/RPS27A/UBC/PSMA1/PSME3/PSMD2/PSMD14/PSMA3/PSMD4/PSMD9/PSMB2/PSMC6/PSMA4/PSMD12/PSMC1/CDC27/ANAPC2/PSMD13/UBA52/PSMC3/PSMD6/PSME2/CDC20/CCNB1/PSMD7/CDC23/PSMD10/PSMB6/PSMF1/ANAPC10/PSMA2
GO:0006409	tRNA export from nucleus	30	0.720666	2.24649	0.000418438	0.000322131	NUP133/XPOT/SEH1L/RAN/NUP85/NUP188/RAE1/NUP205/NDC1/RANBP2/NUP107/NUP160/NUP98/NUP50/NUP43/NUP214/TPR/NUP58/NUP62/AAAS/NUP37/NUP153/NOL6
GO:0071431	tRNA-containing ribonucleoprotein complex export from nucleus	30	0.720666	2.24649	0.000418438	0.000322131	NUP133/XPOT/SEH1L/RAN/NUP85/NUP188/RAE1/NUP205/NDC1/RANBP2/NUP107/NUP160/NUP98/NUP50/NUP43/NUP214/TPR/NUP58/NUP62/AAAS/NUP37/NUP153/NOL6
GO:1903311	regulation of mRNA metabolic process	117	0.569345	2.24606	0.000418438	0.000322131	NELFE/NCBP1/AHCYL1/SNRPA/SNW1/SNRNP70/EIF4A3/RBM10/RBM42/PRPF19/HNRNPA1/RNPS1/RBM8A/CPSF4/HNRNPR/WTAP/DAZAP1/NCBP2/RBM25/SF3A1/SAFB/RBM15B/TRA2B/SF3B4/NSRP1/JMJD6/SECISBP2/SUPT6H/PAPOLA/CDC73/SRSF7/RBM7/SRSF6/SRSF3/PTBP1/CCNT1/KHSRP/U2AF2/CDK9/FMR1/CNOT1/PAF1/YTHDC1/SRSF4/SON/SAFB2/SRPK2/PABPN1/LEO1/HNRNPK/SRSF10/SREK1/SAP18/RBM4/RBFOX3/GTPBP1/ZC3H12A/DYRK1A/SRPK1/PNPT1
GO:0002474	antigen processing and presentation of peptide antigen via MHC class I	68	0.615354	2.244	0.000418438	0.000322131	PSMC5/PSMB3/PSMD8/PSMB1/PSMD5/PSMD1/BCAP31/PSMD11/SEC24C/SEC22B/PSMD3/CHUK/PSMA7/PSMC4/PSMA1/SNAP23/PSME3/PSMD2/ITGAV/PSMD14/PSMA3/PSMD4/PSMD9/PSMB2/PSMC6/PSMA4/ITGB5/TAPBP/PSMD12/PSMC1/PSMD13/SEC24B/CALR/PSMC3/PSMD6/PSME2/IKBKG/ERAP1/PSMD7/HLA-G/PSMD10/IFI30/SEC13/PSMB6/PSMF1/LNPEP/PSMA2/TAP2/NCF1/SEC23A
GO:0051444	negative regulation of ubiquitin-protein transferase activity	71	0.611023	2.24297	0.000418438	0.000322131	PSMC5/PSMB3/PSMD8/PSMB1/PSMD5/PSMD1/PSMD11/ANAPC7/BUB3/PSMD3/RPS7/PSMA7/PSMC4/RPS27A/UBC/BAG5/PSEN1/PSMA1/PSME3/MAD2L2/PSMD2/PSMD14/PSMA3/PSMD4/PSMD9/PSMB2/PSMC6/PSMA4/PSMD12/PSMC1/LIMK1/CDC27/ANAPC2/PSMD13/RPL11/UBA52/PSMC3/PSMD6/PSME2/CDC20/CCNB1/PSMD7/CDC23/PSMD10/PSMB6/PSMF1/ANAPC10/PSMA2
GO:0006363	termination of RNA polymerase I transcription	28	0.729841	2.24092	0.000418438	0.000322131	TWISTNB/TAF1D/POLR1C/POLR2H/ZNRD1/CDK7/ERCC3/POLR2E/TTF1/TBP/POLR1A/GTF2H1/POLR2L/POLR2F/POLR1B/POLR1E/POLR1D/TAF1C/CD3EAP/GTF2H4/CCNH
GO:0000462	maturation of SSU-rRNA from tricistronic rRNA transcript (SSU-rRNA, 5.8S rRNA, LSU-rRNA)	31	0.712704	2.23778	0.000418438	0.000322131	BYSL/NOP14/WDR46/RRS1/TBL3/UTP6/NGDN/RPS24/UTP3/UTP18/BMS1/TSR1/PWP2/DCAF13/RPS19/UTP20/RPS16/RPS8/RPS21/RPS14/UTP23/KRI1/ABT1/DIEXF/KRR1/FCF1/NOC4L
GO:0036503	ERAD pathway	77	0.601314	2.23535	0.000418438	0.000322131	AUP1/PSMC5/CCDC47/BCAP31/DERL2/UBQLN1/NPLOC4/RNF185/SEC61B/POMT2/VCP/UBXN8/TOR1A/KIAA0368/UBE2G2/PSMC4/UBXN4/WFS1/UBE4A/NFE2L2/USP19/EDEM3/USP14/FAF2/BAG6/ERLIN1/PSMC6/GET4/SDF2L1/HM13/RNF139/PSMC1/SYVN1/ANKZF1/DNAJC10/YOD1/SVIP
GO:0051439	regulation of ubiquitin-protein ligase activity involved in mitotic cell cycle	61	0.62389	2.23133	0.000418438	0.000322131	PSMC5/PSMB3/PSMD8/PSMB1/PSMD5/PSMD1/PSMD11/ANAPC7/BUB3/PSMD3/PSMA7/PSMC4/RPS27A/UBC/PSMA1/PSME3/PSMD2/PSMD14/PSMA3/PSMD4/PSMD9/PSMB2/PSMC6/PSMA4/PSMD12/PSMC1/CDC27/ANAPC2/PSMD13/UBA52/PSMC3/PSMD6/PSME2/CDC20/CCNB1/PSMD7/CDC23/PSMD10/PSMB6/PSMF1/ANAPC10/PSMA2
GO:0048024	regulation of mRNA splicing, via spliceosome	65	0.613126	2.21853	0.000418438	0.000322131	NCBP1/SNW1/SNRNP70/EIF4A3/RBM10/RBM42/PRPF19/HNRNPA1/RNPS1/RBM8A/WTAP/DAZAP1/RBM25/SF3A1/RBM15B/TRA2B/SF3B4/NSRP1/JMJD6/SRSF7/RBM7/SRSF6/SRSF3/PTBP1/U2AF2/FMR1/YTHDC1/SRSF4/SON/SRPK2/HNRNPK/SRSF10/SREK1/SAP18/RBM4/RBFOX3/DYRK1A/SRPK1
GO:0032204	regulation of telomere maintenance	60	0.620967	2.21486	0.000418438	0.000322131	NAT10/XRCC5/TINF2/CCT6A/HNRNPC/CCT4/ATR/CCT5/NAF1/HNRNPA1/DHX36/GNL3L/CCT7/RAD50/CCT8/CTC1/TERF2/SMG6/HNRNPU/GNL3/MAP3K4/ERCC4/DKC1/ATM/ACD/CCT3/SMG1/USP7/FBXO4/HNRNPD/HDAC8
GO:0001510	RNA methylation	53	0.634133	2.21108	0.000418438	0.000322131	FBL/HSD17B10/TRMT1/NOP2/LCMT2/RNMT/METTL1/TRMT6/WTAP/TRMT13/CMTR1/WDR4/NSUN5P1/TFB1M/NSUN4/TRMT10A/FTSJ1/BCDIN3D/DIMT1/FTSJ3/ALKBH8/TGS1/NSUN5/TRMT11/NSUN2/HENMT1/KIAA1429/METTL16
GO:0051443	positive regulation of ubiquitin-protein transferase activity	87	0.584337	2.21076	0.000418438	0.000322131	PSMC5/PSMB3/PSMD8/GORASP1/PSMB1/PSMD5/PSMD1/PSMD11/ANAPC7/BUB3/PSMD3/PSMA7/PSMC4/RPS27A/UBC/PSMA1/PSME3/PSMD2/PSMD14/PSMA3/PSMD4/UBE2L3/PSMD9/PSMB2/PSMC6/PSMA4/DCUN1D5/PSMD12/PSMC1/CDC27/ANAPC2/PSMD13/CUL1/SKP1/RAB1A/UBE2S/ARRDC3/UBA52/PSMC3/PSMD6/PSME2/DCUN1D1/CDC20/CCNB1/PSMD7/CDC23/PSMD10/DCUN1D4/PSMB6/MASTL/PSMF1/ANAPC10/STUB1/PSMA2/PIN1/FBXO5/AXIN1/ARRDC4/TOPORS
GO:0006361	transcription initiation from RNA polymerase I promoter	31	0.703963	2.21034	0.000418438	0.000322131	TWISTNB/TAF1D/POLR1C/POLR2H/ZNRD1/CDK7/ERCC3/POLR2E/RRN3/TTF1/TBP/POLR1A/GTF2H1/POLR2L/POLR2F/POLR1B/POLR1E/POLR1D/TAF1C/CD3EAP/GTF2H4/CCNH
GO:0000387	spliceosomal snRNP assembly	33	0.693339	2.20732	0.000418438	0.000322131	PRMT5/SNRPB/AAR2/PRPF19/PRPF3/GEMIN8/WDR77/PRPF31/GEMIN6/SART1/SNRPE/DDX20/SNRPG/PRPF8/SNRPD2/SNRPF/TGS1/GEMIN4/RBM22/SART3/SRSF10/STRAP/CLNS1A
GO:0090502	RNA phosphodiester bond hydrolysis, endonucleolytic	55	0.628557	2.20691	0.000418438	0.000322131	NOP14/RRS1/NOB1/TSEN2/NOL9/CPSF3/APEX1/CPSF4/RNASEH1/ELAC2/BMS1/TSR1/RPP40/SMG6/POP7/UTP20/RPP38/TSEN34/POP1/TSEN54/DROSHA/RNASEL/RPS21/KIAA0391/RNASEH2A/TSEN15/RPP30/ZC3H12A/ZC3H3/ERN1/UTP23/KRI1/ABT1
GO:0072599	establishment of protein localization to endoplasmic reticulum	92	0.577871	2.20555	0.000418438	0.000322131	RPS17/RPL12/SRP68/SEC61A1/ZFAND2B/RPL19/SEC61B/RPS24/RPL10A/RPL31/RPS7/RPL32/RPS27A/RPLP0/RPL15/RPL7/RPL23A/RPS23/RPS19/RPL34/RPS16/RPL26/SPCS3/RPS18/RPS9/RPL36/SRP19/RPS8/RPL35/RPL37/RPL28/RPS15/RPL14/RPL18A/RPL41/RPS5/RPLP1/RPS6/RPS21/RPL27/RPL18/RPS14/SEC63/RPL8/RPS4X/RPL11/UBA52/RPL29/RPL4/RPS12/RPS3/RPL39/RPL6/SRPRA/CHMP4B/RPL35A/RPS10
GO:1903321	negative regulation of protein modification by small protein conjugation or removal	122	0.555411	2.20455	0.000418438	0.000322131	PSMC5/PSMB3/PSMD8/PSMB1/PSMD5/PSMD1/GTPBP4/PSMD11/CHP1/GNL3L/ANAPC7/PIAS3/BUB3/PRMT3/PSMD3/DNAJA1/TRIP12/PRKCE/RPS7/PSMA7/PSMC4/MTOR/OTUB1/RPS27A/HMG20B/UBC/BAG5/PSEN1/PSMA1/PSME3/MAD2L2/UBR5/GCLC/CDK5/PSMD2/PSMD14/PSMA3/PSMD4/PSMD9/PSMB2/VPS28/PSMC6/U2AF2/PSMA4/PSMD12/PSMC1/LIMK1/CDC27/ANAPC2/PSMD13/TAF1
GO:0031145	anaphase-promoting complex-dependent catabolic process	69	0.599813	2.19232	0.000418438	0.000322131	PSMC5/PSMB3/PSMD8/PSMB1/PSMD5/PSMD1/PSMD11/ANAPC7/BUB3/PSMD3/PSMA7/PSMC4/RPS27A/UBC/PSMA1/PSME3/FBXO31/PSMD2/PSMD14/PSMA3/PSMD4/PSMD9/PSMB2/PSMC6/PSMA4/PSMD12/PSMC1/CDC27/ANAPC2/PSMD13/PTTG1/UBE2S/UBA52/PSMC3/PSMD6/PSME2/CDC20/CCNB1/PSMD7/CDC23/PSMD10/PSMB6/PSMF1/ANAPC10/PSMA2
GO:0031146	SCF-dependent proteasomal ubiquitin-dependent protein catabolic process	63	0.608578	2.18992	0.000418438	0.000322131	PSMC5/PSMB3/PSMD8/PSMB1/PSMD5/PSMD1/PSMD11/PSMD3/FBXL15/PSMA7/PSMC4/RPS27A/UBC/PSMA1/PSME3/FBXO31/PSMD2/PSMD14/PSMA3/PSMD4/PSMD9/PSMB2/PSMC6/PSMA4/FBXW5/PSMD12/PSMC1/PSMD13/CUL1/SKP1/FBXL5/FBXO4/UBA52/PSMC3/PSMD6/PSME2/RBX1/PSMD7/PSMD10/PSMB6/PSMF1/PSMA2
GO:0006283	transcription-coupled nucleotide-excision repair	68	0.59996	2.18786	0.000418438	0.000322131	POLD2/DDB1/AQR/PRPF19/POLR2H/CDK7/PCNA/COPS8/POLR2B/RFC2/ERCC3/RPS27A/UVSSA/POLR2E/UBC/LIG3/COPS7A/ERCC5/RPA3/RFC3/ISY1/ERCC4/GTF2H1/POLR2L/POLR2F/RPA2/EP300/POLR2D/USP7/TCEA1/RFC4/CUL4B/UBA52/GPS1/CUL4A/GTF2H4/CCNH/RBX1/ERCC1/ERCC6/POLD4/COPS2
GO:0006362	transcription elongation from RNA polymerase I promoter	29	0.701811	2.17232	0.000418438	0.000322131	TWISTNB/TAF1D/POLR1C/POLR2H/ZNRD1/CDK7/ERCC3/POLR2E/TBP/POLR1A/GTF2H1/POLR2L/POLR2F/POLR1B/POLR1E/POLR1D/TAF1C/CD3EAP/GTF2H4/CCNH/ERCC6
GO:0031397	negative regulation of protein ubiquitination	117	0.549017	2.16587	0.000418438	0.000322131	PSMC5/PSMB3/PSMD8/PSMB1/PSMD5/PSMD1/GTPBP4/PSMD11/CHP1/GNL3L/ANAPC7/BUB3/PRMT3/PSMD3/DNAJA1/TRIP12/PRKCE/RPS7/PSMA7/PSMC4/MTOR/OTUB1/RPS27A/UBC/BAG5/PSEN1/PSMA1/PSME3/MAD2L2/UBR5/GCLC/CDK5/PSMD2/PSMD14/PSMA3/PSMD4/PSMD9/PSMB2/VPS28/PSMC6/U2AF2/PSMA4/PSMD12/PSMC1/LIMK1/CDC27/ANAPC2/PSMD13/TAF1
GO:0051438	regulation of ubiquitin-protein transferase activity	104	0.557448	2.16404	0.000418438	0.000322131	FEM1B/PSMC5/PSMB3/PSMD8/GORASP1/PSMB1/PSMD5/PSMD1/PSMD11/ANAPC7/BUB3/PSMD3/RPS7/PSMA7/PSMC4/RPS27A/UBC/BAG5/PSEN1/PSMA1/PSME3/MAD2L2/PSMD2/PSMD14/PSMA3/PSMD4/UBE2L3/PSMD9/PSMB2/PSMC6/PSMA4/DCUN1D5/PSMD12/PSMC1/LIMK1/CDC27/ANAPC2/PSMD13/CUL1/SKP1/RAB1A/UBE2S/ARRDC3/RPL11/UBA52/PSMC3/PSMD6/PSME2/DCUN1D1/CDC20/CCNB1/PSMD7/CDC23/PSMD10/DCUN1D4/PSMB6/MASTL/PSMF1/ANAPC10/STUB1/PSMA2/PIN1/FBXO5/AXIN1/AR…
GO:0009451	RNA modification	116	0.544943	2.14726	0.000418438	0.000322131	DUS1L/NAT10/NHP2/FBL/HSD17B10/TRMT1/NOP2/LCMT2/RNMT/PUS3/METTL1/PUS7/NAF1/TRMT6/WTAP/TRMT13/TRIT1/CMTR1/WDR4/TRUB2/NSUN5P1/TFB1M/NSUN4/NOP58/QTRT1/DUS3L/PARN/TRMT10A/GAR1/FTSJ1/BCDIN3D/DIMT1/FTSJ3/AARS/ADAT2/DKC1/NOP10/ALKBH8/TGS1/NSUN5/TRMT11/NSUN2/HENMT1/KIAA1429/THG1L/METTL16/PUS1/TRMU/RPUSD3/IKBKAP/MRM2/GTPBP3/ADAR/DUS2/RPUSD4/TRUB1/MEPCE/OSGEP
GO:0038061	NIK/NF-kappaB signaling	101	0.553472	2.13917	0.000418438	0.000322131	PSMC5/PSMB3/PSMD8/PSMB1/PSMD5/PSMD1/HAVCR2/PSMD11/NFKB1/CHI3L1/RELA/MAP3K14/PPP4C/PSMD3/COPS8/CHUK/MAP3K7/PSMA7/PSMC4/RPS27A/ILK/UBC/PSMA1/PSME3/PSMD2/PSMD14/PSMA3/PSMD4/PSMD9/PSMB2/PSMC6/PSMA4/RELB/UBA3/PSMD12/PSMC1/TRAF6/PSMD13/CALR/CUL1/SKP1/UBA52/PSMC3/NOD2/PSMD6/NFKB2/PSME2/AKT1/RPS3/PSMD7/PSMD10/PSMB6/MAS1/PSMF1/TIRAP/PSMA2
GO:0006521	regulation of cellular amino acid metabolic process	49	0.621336	2.13609	0.000418438	0.000322131	PSMC5/PSMB3/PSMD8/PSMB1/PSMD5/PSMD1/PSMD11/NQO1/PSMD3/PSMA7/PSMC4/PSMA1/PSME3/PSMD2/PSMD14/PSMA3/PSMD4/PSMD9/PSMB2/PSMC6/PSMA4/COMT/PSMD12/PSMC1/PSMD13/PSMC3/PSMD6/PSME2/PSMD7/PSMD10/PSMB6/AZIN1/PSMF1/PSMA2/OAZ1
GO:2000060	positive regulation of protein ubiquitination involved in ubiquitin-dependent protein catabolic process	77	0.574543	2.13583	0.000418438	0.000322131	PSMC5/PSMB3/PSMD8/PSMB1/PSMD5/PSMD1/PSMD11/ANAPC7/BUB3/PSMD3/PSMA7/PSMC4/RPS27A/UBC/PSMA1/PSME3/PSMD2/PSMD14/PSMA3/PSMD4/PSMD9/PSMB2/PSMC6/PSMA4/PTK2/RNF139/PSMD12/PSMC1/CDC27/ANAPC2/PSMD13/FBXO22/CUL1/SKP1/UBA52/PSMC3/PSMD6/PSME2/CDC20/CCNB1/PSMD7/CDC23/PSMD10/EGF/PSMB6/PSMF1/ANAPC10/PSMA2/FBXO5/AXIN1
GO:0031047	gene silencing by RNA	140	0.527947	2.13091	0.000418438	0.000322131	H3F3A/NCBP1/NUP133/SEH1L/CNOT11/RAN/POLR2H/NUP85/CNOT3/XPO5/NUP188/EIF6/RAE1/NCBP2/POLR2B/PUM2/SRRT/NUP205/POLR2E/CELF1/NDC1/IPO8/RANBP2/NRDE2/NUP107/NUP160/HIST1H3B/CNOT10/NCOR1/NUP98/NUP50/NUP43/BCDIN3D/ELAVL1/NUP214/TPR/EIF4G1/FMR1/CNOT1/NUP58/CLP1/TSNAX/POLR2L/POLR2F/DROSHA/NUP62/HIST1H3C/HIST1H4H/TDRKH/MOV10/POLR2D/AAAS/RBM4/HENMT1/ZC3H12A/HIST1H4L/HIST1H4C/NUP37/MAP2K1/NUP153
GO:0006888	ER to Golgi vesicle-mediated transport	142	0.525869	2.12583	0.000418438	0.000322131	NSF/SEC16A/TBC1D20/DCTN2/NRBP2/GORASP1/YIF1A/BCAP31/NAPA/ARFGAP3/SEC24C/SEC22B/AREG/ARFGAP2/TRAPPC4/VCP/SEC22C/ZW10/KLHL12/STX5/DYNC1LI2/MIA3/ARCN1/DYNC1LI1/TRAPPC1/TRAPPC6A/DCTN5/COPG1/GOLGB1/CNIH1/COPB2/YKT6/GAS6/TMED10/TMEM115/COG1/CSNK1D/COG2/RINT1/COG3/SEC23IP/SPAST/CD55/RNF139/TRAPPC6B/PPP6R1/VAMP7/SEC24B/WHAMM/YIPF5/COPG2/MCFD2/VTI1A/NRBP1/RAB1A/TRAPPC10/TMED2/DYNC1I1/DCTN1/STX17/ERGIC1/CO…
GO:0006998	nuclear envelope organization	75	0.573932	2.12461	0.000418438	0.000322131	CHMP2A/NUP133/SUN2/SEH1L/NUP85/LEMD3/NUP188/RAE1/TOR1B/TOR1A/PPP2R1A/NUP205/NDC1/LMNA/TARDBP/RANBP2/DMPK/NUP107/NUP160/NSFL1C/NUP98/NUP50/NUP43/NUP214/TPR/NUP58/SPAST/NUP62/TOR1AIP2/ANKLE2/AAAS/NEK9/NDEL1/PARP11/AKAP8L/DCTN1/NUP37/NUP153/CHMP7/PAFAH1B1/CCNB1
GO:0030397	membrane disassembly	44	0.627694	2.11526	0.000418438	0.000322131	NUP133/SEH1L/NUP85/NUP188/RAE1/NUP205/NDC1/LMNA/RANBP2/NUP107/NUP160/NUP98/NUP50/NUP43/NUP214/TPR/NUP58/NUP62/AAAS/NEK9/NDEL1/AKAP8L/DCTN1/NUP37/NUP153/PAFAH1B1/CCNB1/NUPL2/VRK1
GO:0051081	nuclear envelope disassembly	44	0.627694	2.11526	0.000418438	0.000322131	NUP133/SEH1L/NUP85/NUP188/RAE1/NUP205/NDC1/LMNA/RANBP2/NUP107/NUP160/NUP98/NUP50/NUP43/NUP214/TPR/NUP58/NUP62/AAAS/NEK9/NDEL1/AKAP8L/DCTN1/NUP37/NUP153/PAFAH1B1/CCNB1/NUPL2/VRK1
GO:0042255	ribosome assembly	46	0.619424	2.10519	0.000418438	0.000322131	RPS17/RPL12/NIP7/NPM1/DDX28/EIF6/BMS1/RPF2/RPF1/EIF2A/TSR1/NSUN4/RPL23A/PWP2/RSL24D1/RPS19/FASTKD2/DHX30/RPS15/BRIX1/EFL1/RRP7A/RPS14/MTERF3/RPL11/NLE1/MDN1/ABT1/C1QBP/RPL6
GO:0006289	nucleotide-excision repair	101	0.542389	2.09633	0.000418438	0.000322131	POLD2/DDB1/TP53/AQR/PRPF19/CHD1L/POLR2H/CDK7/PCNA/COPS8/POLR2B/RFC2/ERCC3/RPS27A/UVSSA/POLR2E/UBC/LIG3/COPS7A/MMS19/ERCC5/RPA3/RNF111/RFC3/ISY1/ERCC4/GTF2H1/LIG4/POLR2L/POLR2F/RPA2/FAN1/EP300/POLR2D/DDB2/USP7/TCEA1/RFC4/CUL4B/UBA52/GPS1/CUL4A/RAD52/UBE2I/GTF2H4/CCNH/USP45/RBX1/RAD23B/ERCC1/ERCC6/BRCA2/POLD4/COPS2
GO:1900034	regulation of cellular response to heat	72	0.569659	2.0963	0.000418438	0.000322131	ATR/NUP133/SEH1L/DNAJC2/NUP85/NUP188/BAG3/RAE1/MTOR/NUP205/BAG5/HSP90AB1/NDC1/RANBP2/CCAR2/NUP107/NUP160/RPA3/NUP98/NUP50/NUP43/HSPB8/NUP214/TPR/NUP58/NUP62/RPA2/HSPH1/FKBP4/EP300/ATM/AAAS/AKT1S1/NUP37/NUP153/GSK3B/CHORDC1/RPTOR
GO:0000154	rRNA modification	28	0.682685	2.09613	0.000418438	0.000322131	NAT10/NHP2/FBL/NOP2/NAF1/NSUN5P1/TFB1M/NSUN4/NOP58/GAR1/DIMT1/FTSJ3/DKC1/NOP10/NSUN5
GO:0000245	spliceosomal complex assembly	49	0.609335	2.09484	0.000418438	0.000322131	NCBP1/PRPF19/CRNKL1/SF3A1/DDX23/GEMIN6/CELF1/SNRPE/SNRPG/PRPF39/SRSF6/SNRNP200/SNRPD2/ISY1/SRSF1/YTHDC1/TXNL4A/SRPK2/SLU7/SRSF10/SF3A3/SCAF11/SRPK1/USP39/SNRPD1/LUC7L3/SF1/GEMIN2/LUC7L/SF3B1/SRSF9/SNRPD3/SRSF5
GO:0006997	nucleus organization	124	0.52619	2.09281	0.000418438	0.000322131	CHMP1B/H3F3A/CHMP2A/PES1/TMEM33/NUP133/SUN2/SEH1L/NUP85/LEMD3/TMF1/NUMA1/NOLC1/NUP188/RAE1/TOR1B/TOR1A/AGFG1/PPP2R1A/FAM118B/ZNF354A/NUP205/RRN3/NDC1/LMNA/TARDBP/RANBP2/DMPK/NUP107/NUP160/NSFL1C/RPS19/NUP98/NUP50/NUP43/NUP214/TPR/KDM3A/NUP58/SPAST/NUP62/TOR1AIP2/SRPK2/POLR1B/ATXN7/ANKLE2/AAAS/NEK9/NDEL1/HMGB2/PARP11/AKAP8L/DCTN1/SRPK1/NUP37/NUP153/SYCP1/CHMP7/PAFAH1B1/CCNB1
GO:0043484	regulation of RNA splicing	95	0.545775	2.09193	0.000418438	0.000322131	NCBP1/SNW1/SNRNP70/EIF4A3/RBM10/RBM42/PRPF19/HNRNPA1/RNPS1/RBM8A/WTAP/DAZAP1/RBM25/SF3A1/RBM15B/TRA2B/SF3B4/CELF1/NSRP1/JMJD6/SRSF7/RBM7/SRSF6/SRSF3/PTBP1/U2AF2/CLK2/FMR1/SRSF1/YTHDC1/SRSF4/SON/HNRNPF/RBM22/SRPK2/AHNAK/HNRNPK/SRSF10/SREK1/SAP18/ZNF326/RBM4/RBFOX3/RBM17/DYRK1A/CDK12/SRPK1
GO:0043039	tRNA aminoacylation	41	0.628628	2.08939	0.000418438	0.000322131	VARS/FARSA/GARS/CARS/CCDC12/LARS/HARS/RARS/IARS/POLG2/NARS/MARS/EPRS/RARS2/GATC/FARSB/AARS/KARS/VARS2/EARS2
GO:0070646	protein modification by small protein removal	242	0.488511	2.08717	0.000418438	0.000322131	HGS/PSMC5/PSMB3/PSMD8/UIMC1/PSMB1/PSMD5/INO80/PSMD1/PSMD11/ADRM1/TP53/SENP3/CYLD/VCP/PSMD3/COPS8/NFRKB/TOR1A/KDM1B/USP22/MAP3K7/PSMA7/TAF10/USP31/TRAF3/ATXN7L3/PSMC4/UCHL3/OTUB1/RPS27A/OTULIN/UBC/USP19/COPS7A/BAP1/ASXL1/KAT2A/USP36/PSMA1/PSME3/MDM4/PSMD2/USP14/ACTR5/USP5/TFPT/PSMD14/PSMA3/PSMD4/JOSD2/RIPK1/TADA3/PSMD9/PSMB2/PSMC6/JOSD1/PSMA4/USP54/USP8/USP33/USP20/STAM2/USP1/TNIP2/PSMD12/TRRAP/PS…
GO:0048199	vesicle targeting, to, from or within Golgi	60	0.584799	2.08586	0.000418438	0.000322131	NSF/SEC16A/TBC1D20/GORASP1/NAPA/SEC24C/SEC22B/AREG/TRAPPC4/KLHL12/STX5/TRAPPC1/TRAPPC6A/CNIH1/TMED10/CSNK1D/SEC23IP/TRAPPC6B/PPP6R1/SEC24B/MCFD2/RAB1A/TRAPPC10/TMED2/AP1AR/TRAPPC2/CNIH2/GOSR1/SCFD1/SEC13/RAB1B
GO:0006383	transcription from RNA polymerase III promoter	46	0.613278	2.0843	0.000418438	0.000322131	POLR3C/CHD8/ZNF143/CEBPA/POLR1C/POLR3A/MTOR/ICE1/POLR3H/TROVE2/POLR2E/POLR3D/POLR3B/GTF3C1/TBP/GTF3C3/BDP1/POLR2L/POLR2F/SNAPC5/SNAPC4/IVNS1ABP/POLR1D/GTF3C5/POLR3G/RPTOR/SNAPC1
GO:0061418	regulation of transcription from RNA polymerase II promoter in response to hypoxia	63	0.578503	2.0817	0.000418438	0.000322131	PSMC5/PSMB3/PSMD8/PSMB1/PSMD5/PSMD1/PSMD11/PSMD3/PSMA7/PSMC4/RPS27A/UBC/EGLN1/PSMA1/PSME3/PSMD2/PSMD14/UBE2D3/PSMA3/PSMD4/ARNT/PSMD9/PSMB2/PSMC6/PSMA4/EGLN3/PSMD12/PSMC1/PSMD13/EP300/UBA52/PSMC3/VHL/PSMD6/PSME2/RBX1/PSMD7/PSMD10/PSMB6/PSMF1/PSMA2/HIF1AN/CITED2/UBE2D2
GO:1901796	regulation of signal transduction by p53 class mediator	139	0.515478	2.07946	0.000418438	0.000322131	TAF12/SSRP1/PRMT5/RFFL/SUPT16H/TP63/ATR/TP53/BRD7/RAD50/CSNK2B/RPS7/TAF10/TOPBP1/RFC2/RPS27A/KAT5/UBC/RRN3/MEAF6/MDM4/CDK5/TP53RK/TBP/TAF6/RBBP4/RPA3/PRKAB1/NUAK1/RRM2B/RFC3/CSNK2A2/EHMT1/RPL26/RBBP7/JMY/CSNK2A1/TP53BP2/HEXIM1/RPA2/TAF1/EP300/ATM/HNRNPK/TAF9B/PHF20/TAF2/RFC4/TWIST1/UBA52/DYRK1A/BRPF1/TAF5/TAF4/ELL3/AKT1/PSMD10/HIPK1/TAF4B/HDAC2/TAF3/BRCA1/DNA2/PIN1/RFC5/BANP/HDAC1/TAF13/BLM
GO:0070198	protein localization to chromosome, telomeric region	24	0.699165	2.07328	0.00125211	0.000963925	XRCC5/TINF2/CCT6A/CCT4/ATR/CCT5/H2AFY/GNL3L/CCT7/CCT8/TERF2/GNL3
GO:0016579	protein deubiquitination	227	0.487964	2.07305	0.000418438	0.000322131	HGS/PSMC5/PSMB3/PSMD8/UIMC1/PSMB1/PSMD5/INO80/PSMD1/PSMD11/ADRM1/TP53/CYLD/VCP/PSMD3/NFRKB/KDM1B/USP22/MAP3K7/PSMA7/TAF10/USP31/TRAF3/ATXN7L3/PSMC4/UCHL3/OTUB1/RPS27A/OTULIN/UBC/USP19/BAP1/ASXL1/KAT2A/USP36/PSMA1/PSME3/MDM4/PSMD2/USP14/ACTR5/USP5/TFPT/PSMD14/PSMA3/PSMD4/JOSD2/RIPK1/TADA3/PSMD9/PSMB2/PSMC6/JOSD1/PSMA4/USP54/USP8/USP33/USP20/STAM2/USP1/TNIP2/PSMD12/TRRAP/PSMC1/TRAF6/PSMD13/BECN1/EP…
GO:1901991	negative regulation of mitotic cell cycle phase transition	169	0.502126	2.07063	0.000418438	0.000322131	NACC2/PSMC5/PSMB3/PSMD8/TP63/PSMB1/PSMD5/PSMD1/NPM1/PSMD11/PRKDC/TP53/CNOT11/GIGYF2/CNOT3/BRD7/PCNA/PSMD3/ZW10/PSMA7/TNKS1BP1/PSMC4/LCMT1/TOPBP1/RPS27A/DYNC1LI1/ZNF655/PCID2/PIDD1/UBC/PSMA1/CDC73/PSME3/MAD2L2/MDM4/FBXO31/PSMD2/CNOT10/PSMD14/PSMA3/PSMD4/CSNK2A2/PSMD9/PSMB2/PSMC6/RPL26/PSMA4/TPR/CSNK2A1/RINT1/CNOT1/CDKN2B/RPA2/PSMD12/PSMC1/PSMD13/RB1/EP300/FANCI/CUL1/ATM/SKP1/BAX/RBL2/ZNF207/JADE1/…
GO:0006418	tRNA aminoacylation for protein translation	38	0.631864	2.06976	0.000418438	0.000322131	VARS/FARSA/GARS/CARS/CCDC12/LARS/HARS/RARS/IARS/POLG2/NARS/MARS/EPRS/RARS2/FARSB/AARS/KARS/VARS2/EARS2
GO:0090114	COPII-coated vesicle budding	60	0.579795	2.06801	0.000418438	0.000322131	NSF/SEC16A/TBC1D20/GORASP1/NAPA/SEC24C/SEC22B/AREG/TRAPPC4/KLHL12/STX5/MIA3/TRAPPC1/TRAPPC6A/CNIH1/TMED10/CSNK1D/SEC23IP/TRAPPC6B/PPP6R1/SEC24B/MCFD2/RAB1A/TRAPPC10/TMED2/TRAPPC2/CNIH2/SCFD1/SEC13/RAB1B/TRAPPC5/INSIG1/SEC23A/ANKRD28
GO:0048207	vesicle targeting, rough ER to cis-Golgi	56	0.586114	2.06575	0.000418438	0.000322131	NSF/SEC16A/TBC1D20/GORASP1/NAPA/SEC24C/SEC22B/AREG/TRAPPC4/KLHL12/STX5/TRAPPC1/TRAPPC6A/CNIH1/TMED10/CSNK1D/SEC23IP/TRAPPC6B/PPP6R1/SEC24B/MCFD2/RAB1A/TRAPPC10/TMED2/TRAPPC2/CNIH2/SCFD1/SEC13/RAB1B
GO:0048208	COPII vesicle coating	56	0.586114	2.06575	0.000418438	0.000322131	NSF/SEC16A/TBC1D20/GORASP1/NAPA/SEC24C/SEC22B/AREG/TRAPPC4/KLHL12/STX5/TRAPPC1/TRAPPC6A/CNIH1/TMED10/CSNK1D/SEC23IP/TRAPPC6B/PPP6R1/SEC24B/MCFD2/RAB1A/TRAPPC10/TMED2/TRAPPC2/CNIH2/SCFD1/SEC13/RAB1B
GO:2000278	regulation of DNA biosynthetic process	81	0.550555	2.06167	0.000418438	0.000322131	NAT10/XRCC5/TINF2/CCT6A/HNRNPC/CCT4/ATR/CCT5/NAF1/DNAJC2/TP53/HNRNPA1/GNL3L/CCT7/CCT8/CTC1/RFC2/TERF2/HSP90AB1/SMG6/HNRNPU/RFC3/MAP3K4/MEN1/DKC1/ATM/ACD/CCT3/RFC4/ADIPOQ/GJA1/FBXO4/HNRNPD
GO:1901988	negative regulation of cell cycle phase transition	177	0.497268	2.06023	0.000418438	0.000322131	NACC2/PSMC5/PSMB3/PSMD8/TP63/PSMB1/PSMD5/PSMD1/NPM1/H2AFY/PSMD11/PRKDC/TP53/CNOT11/GIGYF2/CNOT3/BRD7/PCNA/PSMD3/ZW10/PSMA7/TNKS1BP1/PSMC4/LCMT1/TOPBP1/RPS27A/DYNC1LI1/ZNF655/PCID2/PIDD1/UBC/PSMA1/CDC73/PSME3/MAD2L2/MDM4/FBXO31/PSMD2/CNOT10/PSMD14/PSMA3/PSMD4/CSNK2A2/PSMD9/PSMB2/PSMC6/RPL26/PSMA4/TPR/CSNK2A1/RINT1/CNOT1/MEN1/CDKN2B/RPA2/PSMD12/PSMC1/PSMD13/RB1/EP300/FANCI/CUL1/ATM/SKP1/BAX/RBL2/ZN…
GO:0002478	antigen processing and presentation of exogenous peptide antigen	116	0.522203	2.05766	0.000418438	0.000322131	ACTR1A/CTSD/DCTN2/PSMC5/PSMB3/PSMD8/AP1M1/RACGAP1/PSMB1/PSMD5/PSMD1/PSMD11/SEC24C/SEC22B/PSMD3/CHUK/PSMA7/DYNC1LI2/PSMC4/DYNC1LI1/DCTN5/PSMA1/SNAP23/PSME3/PSMD2/AP1G1/ITGAV/KIFAP3/PSMD14/PSMA3/PSMD4/PSMD9/PSMB2/PSMC6/PSMA4/ITGB5/TAPBP/PSMD12/PSMC1/TRAF6/PSMD13/SEC24B/AP1B1/CALR/KIF3B/AP2A1/DYNC1I1/DCTN1/PSMC3/PSMD6/PSME2/IKBKG/AP2A2/PSMD7/HLA-G/PSMD10/IFI30/SEC13/PSMB6/PSMF1/LNPEP/PSMA2/TAP2/NCF1…
GO:2000058	regulation of protein ubiquitination involved in ubiquitin-dependent protein catabolic process	89	0.541152	2.05467	0.000418438	0.000322131	PSMC5/PSMB3/PSMD8/PSMB1/PSMD5/PSMD1/PSMD11/ANAPC7/BUB3/PSMD3/RPS7/PSMA7/PSMC4/RPS27A/UBC/PSEN1/PSMA1/PSME3/PSMD2/PSMD14/PSMA3/PSMD4/PSMD9/PSMB2/PSMC6/PSMA4/PTK2/RNF139/PSMD12/PSMC1/CDC27/ANAPC2/PSMD13/TAF1/FBXO22/CUL1/SKP1/RPL11/UBA52/PSMC3/PSMD6/PSME2/CDC20/CCNB1/PSMD7/CDC23/PSMD10/EGF/PSMB6/PSMF1/ANAPC10/PSMA2/FBXO5/AXIN1
GO:0043038	amino acid activation	42	0.615037	2.05343	0.000418438	0.000322131	VARS/FARSA/GARS/CARS/CCDC12/LARS/HARS/RARS/IARS/POLG2/NARS/MARS/EPRS/RARS2/GATC/FARSB/AARS/KARS/VARS2/EARS2
GO:0006901	vesicle coating	57	0.580375	2.05131	0.000418438	0.000322131	NSF/SEC16A/TBC1D20/GORASP1/NAPA/SEC24C/SEC22B/AREG/TRAPPC4/KLHL12/STX5/TRAPPC1/TRAPPC6A/CNIH1/TMED10/CSNK1D/SEC23IP/TRAPPC6B/PPP6R1/SEC24B/MCFD2/RAB1A/TRAPPC10/TMED2/TRAPPC2/CNIH2/SCFD1/SEC13/RAB1B
GO:0006446	regulation of translational initiation	60	0.57354	2.0457	0.000418438	0.000322131	EIF2B4/EIF2B2/EIF2AK4/EIF3B/NCBP1/NPM1/PPP1CA/EIF2S1/YTHDF1/EIF2AK3/HSPB1/NCBP2/GLE1/EIF5B/YTHDF2/UHMK1/EIF3E/EIF4G3/EIF2B5/TPR/EIF4G1/EIF4EBP2/FMR1/DNAJC3/IMPACT/POLR2D/EIF3H/RPS6KB1/RBM4/NCK1
GO:1903320	regulation of protein modification by small protein conjugation or removal	236	0.478789	2.04117	0.000418438	0.000322131	FEM1B/HDAC4/PSMC5/PSMB3/PSMD8/GORASP1/PSMB1/PSMD5/PSMD1/GTPBP4/PSMD11/CHP1/UBQLN1/GNL3L/ANAPC7/PIAS3/BUB3/VCP/PRMT3/PSMD3/DNAJA1/TRIP12/PRKCE/RPS7/PSMA7/PAXIP1/PSMC4/MTOR/OTUB1/RPS27A/BCL10/HMG20B/WFS1/UBC/BAG5/TOLLIP/HSP90AB1/PSEN1/PSMA1/PSME3/MAD2L2/UBR5/GCLC/CDK5/PSMD2/GNL3/PSMD14/PSMA3/RNF111/PSMD4/UBE2L3/ARNT/PSMD9/PSMB2/VPS28/PSMC6/U2AF2/PSMA4/CDK9/DCUN1D5/PTK2/RNF139/PSMD12/PSMC1/LIMK1/CDC…
GO:0075733	intracellular transport of virus	59	0.573752	2.04008	0.000418438	0.000322131	NUP133/SEH1L/RAN/NUP85/NUP188/RAE1/KPNB1/RPS27A/NUP205/KPNA1/THOC6/UBC/NDC1/RANBP2/THOC1/NUP107/NUP160/NUP98/NUP50/VPS37C/VPS28/TSG101/NUP43/NUP214/TPR/FMR1/NUP58/NUP62/VPS37A/ALYREF/THOC5/AAAS/THOC7/UBA52/NUP37/NUP153/THOC2
GO:0019884	antigen processing and presentation of exogenous antigen	122	0.513895	2.03977	0.000418438	0.000322131	ACTR1A/CTSD/DCTN2/PSMC5/PSMB3/PSMD8/AP1M1/RACGAP1/PSMB1/PSMD5/PSMD1/PSMD11/SEC24C/SEC22B/PSMD3/CHUK/PSMA7/DYNC1LI2/PSMC4/AP3D1/DYNC1LI1/DCTN5/PSMA1/SNAP23/PSME3/PSMD2/AP1G1/ITGAV/KIFAP3/PSMD14/PSMA3/PSMD4/PSMD9/PSMB2/PSMC6/PSMA4/ITGB5/TAPBP/PSMD12/PSMC1/TRAF6/PSMD13/SEC24B/AP1B1/CALR/KIF3B/AP2A1/DYNC1I1/DCTN1/PSMC3/PSMD6/PSME2/AP3B1/IKBKG/AP2A2/PSMD7/HLA-G/PSMD10/IFI30/SEC13/PSMB6/PSMF1/LNPEP/PSM…
GO:0071480	cellular response to gamma radiation	24	0.68624	2.03496	0.00144775	0.00111454	XRCC5/ATR/TP53/ELK1/XRCC6/TLK2/RPL26/H2AFX/TMEM109/BCL2L1/ATM
GO:1902581	multi-organism cellular localization	60	0.570117	2.03349	0.000418438	0.000322131	NUP133/SEH1L/RAN/NUP85/NUP188/RAE1/KPNB1/RPS27A/NUP205/KPNA1/THOC6/UBC/NDC1/RANBP2/THOC1/NUP107/NUP160/NUP98/NUP50/VPS37C/VPS28/TSG101/NUP43/NUP214/TPR/FMR1/NUP58/NUP62/VPS37A/ALYREF/THOC5/AAAS/THOC7/UBA52/NUP37/NUP153/THOC2
GO:1902583	multi-organism intracellular transport	60	0.570117	2.03349	0.000418438	0.000322131	NUP133/SEH1L/RAN/NUP85/NUP188/RAE1/KPNB1/RPS27A/NUP205/KPNA1/THOC6/UBC/NDC1/RANBP2/THOC1/NUP107/NUP160/NUP98/NUP50/VPS37C/VPS28/TSG101/NUP43/NUP214/TPR/FMR1/NUP58/NUP62/VPS37A/ALYREF/THOC5/AAAS/THOC7/UBA52/NUP37/NUP153/THOC2
GO:0010501	RNA secondary structure unwinding	36	0.62691	2.03146	0.000766625	0.000590179	DDX21/EIF4A3/DDX28/DHX36/DDX56/DDX42/DDX27/DDX23/DDX55/DDX24/DDX54/DDX20/DDX19B/DDX51/DDX31/DDX19A/DDX52
GO:0016236	macroautophagy	217	0.479985	2.0307	0.000418438	0.000322131	HGS/ATP6V0B/SQSTM1/CHMP2A/NRBP2/ATG4B/TECPR1/UBQLN1/EXOC1/BNIP3L/TBK1/ATG9A/ATP6V1A/VCP/ATP6V0A1/ATP6V0D1/PIK3C3/ATP6V1B2/ATG3/SESN2/SNAP29/MAP3K7/ATG2B/MTOR/PIK3R4/TOMM5/RPS27A/ATP6V0A2/NBR1/LAMTOR1/VPS33A/UBC/LAMTOR4/RRAGC/LARP1/SPTLC1/PSEN1/HTT/CAPNS1/EPG5/VPS36/CDK5/TOMM70/PRKAB1/ZFYVE1/GBA/VPS37C/TSC2/VPS28/TSG101/QSOX1/MVB12A/SH3GLB1/STAM2/ATP6V1D/ATG16L1/ATG13/MAP1LC3B/GABARAPL1/VTA1/PHF23…
GO:0010972	negative regulation of G2/M transition of mitotic cell cycle	72	0.550641	2.02631	0.000418438	0.000322131	PSMC5/PSMB3/PSMD8/PSMB1/PSMD5/PSMD1/PSMD11/PSMD3/PSMA7/PSMC4/TOPBP1/RPS27A/UBC/PSMA1/PSME3/PSMD2/PSMD14/PSMA3/PSMD4/PSMD9/PSMB2/PSMC6/PSMA4/RINT1/PSMD12/PSMC1/PSMD13/FANCI/CUL1/ATM/SKP1/UBA52/PSMC3/TAOK3/PSMD6/PSME2/SYF2/RBX1/PSMD7/PSMD10/PSMB6/PSMF1/PSMA2
GO:1902749	regulation of cell cycle G2/M phase transition	106	0.519101	2.02043	0.000418438	0.000322131	PSMC5/PSMB3/PSMD8/PSMB1/PSMD5/PSMD1/NPM1/H2AFY/CCNB3/PSMD11/TP53/CDK4/PSMD3/CTC1/PSMA7/PAXIP1/PSMC4/TOPBP1/RPS27A/UBC/BRD4/PSMA1/PSME3/PSMD2/RCC2/PSMD14/PSMA3/PSMD4/PSMD9/PSMB2/PSMC6/PSMA4/RINT1/PSMD12/PSMC1/PSMD13/FANCI/CUL1/ATM/SKP1/UBA52/PSMC3/TAOK3/PSMD6/PSME2/SMARCD3/SYF2/RBX1/CCNB1/PSMD7/PSMD10
GO:1902750	negative regulation of cell cycle G2/M phase transition	74	0.546586	2.01966	0.000418438	0.000322131	PSMC5/PSMB3/PSMD8/PSMB1/PSMD5/PSMD1/H2AFY/PSMD11/PSMD3/PSMA7/PSMC4/TOPBP1/RPS27A/UBC/PSMA1/PSME3/PSMD2/PSMD14/PSMA3/PSMD4/PSMD9/PSMB2/PSMC6/PSMA4/RINT1/PSMD12/PSMC1/PSMD13/FANCI/CUL1/ATM/SKP1/UBA52/PSMC3/TAOK3/PSMD6/PSME2/SYF2/RBX1/PSMD7/PSMD10/PSMB6/PSMF1/PSMA2
GO:0009452	7-methylguanosine RNA capping	31	0.642508	2.01738	0.00105042	0.000808659	NCBP1/RNMT/METTL1/POLR2H/CDK7/NCBP2/CMTR1/WDR4/POLR2B/ERCC3/POLR2E/RNGTT/GTF2H1/POLR2L/POLR2F/TGS1/POLR2D
GO:0036260	RNA capping	31	0.642508	2.01738	0.00105042	0.000808659	NCBP1/RNMT/METTL1/POLR2H/CDK7/NCBP2/CMTR1/WDR4/POLR2B/ERCC3/POLR2E/RNGTT/GTF2H1/POLR2L/POLR2F/TGS1/POLR2D
GO:0008334	histone mRNA metabolic process	22	0.692931	2.01595	0.00179025	0.0013782	NCBP1/SNRPB/CPSF3/NCBP2/XRN1/CPSF2/SNRPE/SNRPG/DCP2/SNRPF/SLBP/EXOSC10/ATM
GO:0070972	protein localization to endoplasmic reticulum	108	0.515978	2.01365	0.000418438	0.000322131	RPS17/RPL12/BCAP31/SRP68/SEC61A1/ZFAND2B/RPL19/GPAA1/SEC61B/RPS24/RPL10A/RPL31/RPS7/RPL32/RPS27A/RPLP0/RPL15/RPL7/RPL23A/RPS23/RPS19/RPL34/RPS16/RPL26/SPCS3/RPS18/RPS9/RPL36/SRP19/KDELR2/RPS8/RPL35/RPL37/RPL28/RPS15/RPL14/RPL18A/RPL41/RPS5/RPLP1/RPS6/RPS21/RPL27/RPL18/RPS14/SEC63/RPL8/RPS4X/RPL11/UBA52/RPL29/RPL4/PEX16/RPS12/RPS3/RPL39/RPL6/SRPRA/CHMP4B/RPL35A/RPS10
GO:0016925	protein sumoylation	82	0.536671	2.0134	0.000418438	0.000322131	HDAC4/RANGAP1/NUP133/SEH1L/GNL3L/PIAS3/NUP85/PCNA/NUP188/RAE1/TRIM28/HMG20B/NUP205/TOLLIP/NDC1/RANBP2/GNL3/NUP107/NUP160/MITF/NUP98/NUP50/ARNT/SP3/NUP43/NUP214/TPR/NUP58/TOP1/NUP62/NFATC2IP/AAAS/ZNF451/TOP2A/PIAS1/NUP37/NUP153/UBE2I/SUMO4/CBX4
GO:0071824	protein-DNA complex subunit organization	221	0.474734	2.01204	0.000418438	0.000322131	TAF12/NAP1L1/H3F3A/PSMC5/ANP32B/SUPT16H/NPM1/H2AFY/SMARCC1/DDB1/CHD1L/TSPYL2/CDK7/PSMC4/MIS12/ERCC3/ZNHIT1/RPS27A/SETD2/UBC/SUPT6H/ARID1A/HIRA/SWI5/ERCC5/HIST1H3B/CAND1/TBP/RBBP4/RPA3/SPTY2D1/PSMC6/RBBP7/VPS72/BDP1/HIST1H2BC/GTF2H1/PAF1/SMARCE1/SET/RPA2/HIST1H3C/PSMC1/SMARCC2/TAF1/RNF4/H2AFX/RB1/NASP/SART3/HIST1H4H/SMARCA5/CENPW/GTF2B/CABIN1/POLR1E/TRAPPC12/TAF9B/NAP1L5/DDB2/ARID2/HMGB2/TAF2/DAXX…
GO:0033044	regulation of chromosome organization	258	0.467007	2.00571	0.000418438	0.000322131	NAT10/XRCC5/H3F3A/TINF2/CCT6A/NELFE/HNRNPC/CCT4/ATR/SNW1/CCT5/H2AFY/NAF1/WBP2/TP53/HNRNPA1/DHX36/GNL3L/WAPL/CCT7/BRD7/C6orf89/RAD50/ZW10/TRIP12/CCT8/CTC1/TLK1/PAXIP1/ZNF335/TRIM28/LCMT1/ZNHIT1/OTUB1/AKAP8/DYNC1LI1/PCID2/NIPBL/TERF2/KDM4C/SUPT6H/KAT2A/SMG6/MAD2L2/UBR5/TLK2/HNRNPU/HIRA/SREBF1/KMT2B/GNL3/SPTY2D1/TADA3/CSNK2A2/WDR61/KDM5A/MAP3K4/CDK9/ERCC4/PAXBP1/TPR/KDM3A/CSNK2A1/SFPQ/LIG4/FMR1/ATAD…
GO:1903322	positive regulation of protein modification by small protein conjugation or removal	164	0.487718	2.0051	0.000418438	0.000322131	HDAC4/PSMC5/PSMB3/PSMD8/GORASP1/PSMB1/PSMD5/PSMD1/PSMD11/UBQLN1/ANAPC7/PIAS3/BUB3/VCP/PSMD3/PSMA7/PAXIP1/PSMC4/RPS27A/BCL10/WFS1/UBC/TOLLIP/PSMA1/PSME3/PSMD2/GNL3/PSMD14/PSMA3/RNF111/PSMD4/UBE2L3/ARNT/PSMD9/PSMB2/PSMC6/PSMA4/CDK9/DCUN1D5/PTK2/RNF139/PSMD12/PSMC1/CDC27/TRAF6/ANAPC2/PSMD13/PHF23/FKBP1A/SART3/FBXO22/FANCI/CUL1/SKP1/RAB1A/UBE2S/ZC3H12A/NHLRC1/PIAS1/ARRDC3/FBXO4/UBA52/PSMC3/PSMD6/PSME…
GO:0051954	positive regulation of amine transport	27	-0.592675	-2.03646	0.00483553	0.00372259	OPRK1/OXTR/GRK2/SYT4/SLC6A1/CHRNB2/PINK1/TRH/TMEM27/P2RX7
GO:0050918	positive chemotaxis	41	-0.535269	-2.03912	0.00247129	0.0019025	BMP4/ARTN/PDGFB/FGF7/FGF2/CCL3/MET/WNT5A/ITGA2/SEMA5A/NRP1/S1PR1/NTRK3/IL16/FGF10/NTF3/CCR4/CDH13/ANGPT1
GO:0010257	NADH dehydrogenase complex assembly	40	-0.547392	-2.07406	0.00167541	0.0012898	FOXRED1/NDUFA6/NDUFV1/NDUFB6/NDUFA3/NDUFA12/COA1/NDUFA7/NDUFAF6/NDUFB3/NDUFS1/NDUFB5/NDUFS8/NDUFA10/NDUFA8/NDUFB4/NDUFA9/NDUFS4/NDUFS6/NDUFC1
GO:0032981	mitochondrial respiratory chain complex I assembly	40	-0.547392	-2.07406	0.00167541	0.0012898	FOXRED1/NDUFA6/NDUFV1/NDUFB6/NDUFA3/NDUFA12/COA1/NDUFA7/NDUFAF6/NDUFB3/NDUFS1/NDUFB5/NDUFS8/NDUFA10/NDUFA8/NDUFB4/NDUFA9/NDUFS4/NDUFS6/NDUFC1
GO:0097031	mitochondrial respiratory chain complex I biogenesis	40	-0.547392	-2.07406	0.00167541	0.0012898	FOXRED1/NDUFA6/NDUFV1/NDUFB6/NDUFA3/NDUFA12/COA1/NDUFA7/NDUFAF6/NDUFB3/NDUFS1/NDUFB5/NDUFS8/NDUFA10/NDUFA8/NDUFB4/NDUFA9/NDUFS4/NDUFS6/NDUFC1
GO:0003206	cardiac chamber morphogenesis	106	-0.454079	-2.08645	0.00110219	0.000848513	TPM1/SHOX2/BMP7/HEYL/NPY5R/MEF2C/MSX2/BMP5/BMPR1A/WNT5A/RARB/FOXC2/TEK/NRG1/SEMA3C/CCM2L/CPE/SMO/ZFPM2/CAV3/ADGRG6/PROX1/SMAD7/HEG1/HES1/TNNI3/SRF/MYL2/FHL2/TNNC1/TNNI1/MYH7
GO:0001708	cell fate specification	75	-0.483189	-2.08856	0.000980544	0.000754863	GLI2/SIX1/SUFU/NANOG/GSX2/DLL1/PRDM14/SFRP2/DBX1/LHX3/TLX3/ASCL1/PAX2/AR/FKBP8/NKX6-1/EYA2/NKX6-2/ETV2/SOX17/EVX1/FGF2/NODAL/TBX1/SOX18/BMPR1A/ATOH1/GLI3/NRP1/NTRK3/SMO/EYA1/DMRTA2/CDON/MYL2/FZD7
GO:0021602	cranial nerve morphogenesis	25	-0.629246	-2.11348	0.00156402	0.00120405	SIX1/EPHB2/NEUROG1/EPHB1/HOXA1/PAX2/KCNA2/TBX1/HOXB1/GLI3/HOXA3/PLXNA4/MAFB/CHRNB2/HOXB3/NRP1
GO:0007189	adenylate cyclase-activating G-protein coupled receptor signaling pathway	54	-0.526684	-2.13048	0.0014076	0.00108363	ADRA2C/DRD5/GPER1/UCN3/ADRA1A/GPR3/GPR26/GPR101/TSHR/CALCRL/S1PR4/GNAS/GNG2/ADRB1/CHGA/ADRA2B/ADRA1D/ADGRG6/ADCY5/LHCGR
GO:0050974	detection of mechanical stimulus involved in sensory perception	21	-0.674454	-2.16296	0.000749993	0.000577375	CHRNA10/PIEZO2/HTR2A/TMC2/MKKS/PDZD7/KIT/SCN1A/ASIC2/ITGA2/SERPINE2
GO:0045214	sarcomere organization	35	-0.629587	-2.30952	0.000807104	0.000621342	MEF2C/FHOD3/KLHL41/LMOD2/MYBPC2/CAV3/MYBPC1/PROX1/CFL2/MYLK3/SRF/TCAP/CASQ1/LDB3/MYOM2
GO:0006120	mitochondrial electron transport, NADH to ubiquinone	34	-0.690802	-2.51484	0.000805596	0.000620181	SNCA/NDUFA6/NDUFV1/NDUFB6/COQ9/NDUFA3/NDUFA12/NDUFA7/NDUFB3/PINK1/NDUFS1/NDUFB5/NDUFS8/NDUFA10/NDUFA8/NDUFB4/NDUFA4/NDUFA9/NDUFS4/DLD/NDUFS6/NDUFC1
GO:0030049	muscle filament sliding	27	-0.773895	-2.65914	0.000767631	0.000590953	TNNC2/TNNT3/TNNI2/TPM1/MYH4/MYLK2/MYBPC2/MYBPC1/ACTA1/MYL6B/MYL1/TNNI3/TPM2/MYL2/TNNC1/TPM3/TCAP/TNNI1/MYH7
GO:0033275	actin-myosin filament sliding	27	-0.773895	-2.65914	0.000767631	0.000590953	TNNC2/TNNT3/TNNI2/TPM1/MYH4/MYLK2/MYBPC2/MYBPC1/ACTA1/MYL6B/MYL1/TNNI3/TPM2/MYL2/TNNC1/TPM3/TCAP/TNNI1/MYH7

## Sheet: 5E
SUPPLEMENTARTY TABLE 5E: Disease specific gene set enrichment analysis of Chronic Systemic Diseases Affecting Muscle (CSM) after removal of genes significant in the other 4 diseases
GO ID	GO Description	setSize	enrichmentScore (ES)	Normalized ES	p.adjust	qvalues	core_enrichment
GO:0006364	rRNA processing	223	0.542421	2.82397	3.21636e-05	0.00238857	0.00210602	DDX21/UTP15/BYSL/NOB1/UTP20/NAT10/WDR43/RPL28/RPP40/EBNA1BP2/NOP58/RPL26/WDR46/RPL34/PES1/DDX51/RPS25/RPS8/ERI1/UTP4/LTV1/RPL31/RPS17/RIOK1/RPS20/DCAF13/UTP6/RPL37A/RPL37/RIOK3/RPL36/RPL27/RRP1B/EXOSC8/PA2G4/ISG20L2/RRP15/RPL4/FBL/EXOSC1/BMS1/DIEXF/RPS24/RPL41/RPL12/RPS21/NOLC1/NOP14/DHX37/NOP2/RPL35A/RPL19/NAF1/WDR36/RPL7A/UTP18/RRP9/RPL7/RIOK2/EXOSC3/NOL11/RPS29/RRS1/NSA2/RPS27/RPL35/RPF2/TEX10…
GO:0042254	ribosome biogenesis	265	0.516644	2.74885	3.38284e-05	0.00238857	0.00210602	NLE1/DDX21/UTP15/BYSL/NOB1/UTP20/NAT10/WDR43/RPL28/RPP40/EBNA1BP2/NOP58/RPL26/WDR46/RPL34/PES1/RAN/DDX51/RPS25/RPS8/ERI1/UTP4/LTV1/RPL31/RPS17/RIOK1/RPS20/DCAF13/GNL3L/UTP6/RPL37A/RPL37/RIOK3/RPL36/RPL27/RRP1B/EXOSC8/PA2G4/ISG20L2/RRP15/RPL4/FBL/ZNF593/EXOSC1/BMS1/DIEXF/EIF2A/RPS24/RPL41/RPL12/RPS21/NOLC1/NOP14/DHX37/NOP2/RPL35A/RPL19/NAF1/WDR36/RPL7A/UTP18/RRP9/RPL7/RIOK2/EXOSC3/NOL11/RPS29/RRS1…
GO:0016072	rRNA metabolic process	252	0.507204	2.68284	3.32723e-05	0.00238857	0.00210602	DDX21/UTP15/BYSL/NIFK/NOB1/UTP20/NAT10/WDR43/RPL28/RPP40/EBNA1BP2/NOP58/RPL26/WDR46/RPL34/PES1/DDX51/RPS25/RPS8/ERI1/UTP4/LTV1/RPL31/RPS17/RIOK1/RPS20/DCAF13/UTP6/RPL37A/RPL37/RIOK3/RPL36/RPL27/RRP1B/EXOSC8/GTF3C3/PA2G4/ISG20L2/RRP15/RPL4/FBL/EXOSC1/BMS1/DIEXF/RPS24/RPL41/RPL12/RPS21/NOLC1/NOP14/DHX37/NOP2/RPL35A/RPL19/NAF1/WDR36/RPL7A/UTP18/RRP9/RPL7/RIOK2/EXOSC3/NOL11/RPS29/RRS1/NSA2/NCL/RPS27/…
GO:0030490	maturation of SSU-rRNA	43	0.675617	2.6253	2.4209e-05	0.00238857	0.00210602	BYSL/NOB1/UTP20/NAT10/WDR46/RPS8/UTP4/RIOK1/DCAF13/UTP6/RIOK3/BMS1/DIEXF/RPS24/RPS21/NOP14/UTP18/RIOK2/NOL11/RRS1/UTP23/NGDN/RPS19/MPHOSPH10/FCF1/TBL3/UTP3/KRR1
GO:0042274	ribosomal small subunit biogenesis	57	0.634195	2.62237	2.49919e-05	0.00238857	0.00210602	BYSL/NOB1/UTP20/NAT10/WDR46/RPS8/UTP4/LTV1/RPS17/RIOK1/DCAF13/UTP6/RIOK3/BMS1/DIEXF/RPS24/RPS21/NOP14/UTP18/RIOK2/NOL11/RRS1/RPS27/UTP23/NGDN/RPS15/NOM1/SURF6/RPS6/RPS19/RPS7/MPHOSPH10/FCF1/TBL3/UTP3/KRR1/RPS10/RPL38/TSR1/SNU13
GO:0006613	cotranslational protein targeting to membrane	84	0.580491	2.59714	2.62646e-05	0.00238857	0.00210602	RPL28/RPL26/RPL34/RPS25/RPS8/RPL31/RPS17/RPS20/RPL37A/RPL37/RPL36/RPL27/SEC63/RPL4/RPS24/RPL41/RPL12/RPS21/ZFAND2B/RPL35A/RPL19/RPL7A/RPL7/RPS29/RPS27/RPL35/RPS9/RPL6/RPL15/RPL13/RPS15/RPL9/RPS6/RPL22/RPS19/SSR1/TRAM1/RPS7/RPL23A/RPS5/SRP19/RPS3A/RPS3/RPS10/RPS4Y1/RPL38/RPS23/SRP14/RPS18/RPL18/RPL32/RPL5/RPS15A/ARL6IP1/RPL11/SRP9/SEC62/RPS4X/RPL27A/RPL18A/RPS2/RPS16/RPS14/RPS27A
GO:0045047	protein targeting to ER	87	0.57022	2.56968	2.63623e-05	0.00238857	0.00210602	RPL28/RPL26/RPL34/RPS25/RPS8/RPL31/RPS17/RPS20/RPL37A/RPL37/RPL36/RPL27/SEC63/RPL4/RPS24/RPL41/RPL12/RPS21/ZFAND2B/RPL35A/RPL19/RPL7A/RPL7/RPS29/RPS27/RPL35/RPS9/RPL6/RPL15/PMM2/RPL13/RPS15/RPL9/RPS6/RPL22/RPS19/RPS7/RPL23A/RPS5/SRP19/SPCS3/RPS3A/RPS3/RPS10/RPS4Y1/RPL38/RPS23/PMM1/SRP14/RPS18/RPL18/RPL32/RPL5/RPS15A/RPL11/SRP9/SEC62/RPS4X/RPL27A/RPL18A/RPS2/RPS16/RPS14/RPS27A
GO:0006614	SRP-dependent cotranslational protein targeting to membrane	80	0.577018	2.55651	2.60654e-05	0.00238857	0.00210602	RPL28/RPL26/RPL34/RPS25/RPS8/RPL31/RPS17/RPS20/RPL37A/RPL37/RPL36/RPL27/SEC63/RPL4/RPS24/RPL41/RPL12/RPS21/ZFAND2B/RPL35A/RPL19/RPL7A/RPL7/RPS29/RPS27/RPL35/RPS9/RPL6/RPL15/RPL13/RPS15/RPL9/RPS6/RPL22/RPS19/RPS7/RPL23A/RPS5/SRP19/RPS3A/RPS3/RPS10/RPS4Y1/RPL38/RPS23/SRP14/RPS18/RPL18/RPL32/RPL5/RPS15A/RPL11/SRP9/RPS4X/RPL27A/RPL18A/RPS2/RPS16/RPS14/RPS27A
GO:0000184	nuclear-transcribed mRNA catabolic process, nonsense-mediated decay	110	0.528051	2.47645	2.74258e-05	0.00238857	0.00210602	PARN/RPL28/RPL26/RPL34/RPS25/RBM8A/RPS8/RPL31/RPS17/EIF3E/RPS20/SMG1/RPL37A/RPL37/NCBP2/RPL36/RPL27/RPL4/PNRC2/ETF1/RPS24/RPL41/UPF2/RPL12/RPS21/RPL35A/RPL19/RPL7A/RPL7/RPS29/RPS27/RPL35/RPS9/DCP1B/RPL6/RPL15/RPL13/PYM1/RPS15/RPL9/UPF3B/DCP1A/RPS6/RPL22/RPS19/RPS7/RPL23A/RPS5/RPS3A/RPS3/SECISBP2/DHX34/RPS10/RPS4Y1/RPL38/UPF3A/RPS23/EXOSC10/RPS18/PNRC1/CASC3/RPL18/PPP2CA/RPL32/RPL5/RPS15A/RPL11/DC…
GO:0000462	maturation of SSU-rRNA from tricistronic rRNA transcript (SSU-rRNA, 5.8S rRNA, LSU-rRNA)	31	0.67977	2.44558	2.33198e-05	0.00238857	0.00210602	BYSL/UTP20/WDR46/RPS8/DCAF13/UTP6/BMS1/DIEXF/RPS24/RPS21/NOP14/UTP18/RRS1/UTP23/NGDN/RPS19/FCF1/TBL3/UTP3/KRR1
GO:0072599	establishment of protein localization to endoplasmic reticulum	91	0.537061	2.43797	2.65463e-05	0.00238857	0.00210602	RPL28/RPL26/RPL34/RPS25/RPS8/RPL31/RPS17/RPS20/RAB3GAP2/RPL37A/RPL37/RPL36/RPL27/SEC63/RPL4/RPS24/RPL41/RPL12/RPS21/ZFAND2B/RPL35A/RPL19/RPL7A/RPL7/RPS29/RPS27/RPL35/RPS9/RPL6/RPL15/PMM2/RPL13/RPS15/RPL9/RPS6/RPL22/RPS19/RPS7/RPL23A/RPS5/SRP19/SPCS3/RPS3A/RPS3/RPS10/RPS4Y1/RPL38/RPS23/PMM1/SRP14/RPS18/RPL18/RPL32/RPL5/RPS15A/RPL11/SRP9/SEC62/RPS4X/RPL27A/RPL18A/RPS2/RPS16/RPS14/RPS27A
GO:0000956	nuclear-transcribed mRNA catabolic process	177	0.481685	2.43282	3.0135e-05	0.00238857	0.00210602	PARN/RPL28/RPL26/RPL34/RPS25/ZC3H12A/RBM8A/RPS8/RPL31/RPS17/EIF3E/RPS20/PAPD4/AGO2/SMG1/RPL37A/RPL37/NCBP2/RPL36/RPL27/EXOSC8/RPL4/PNRC2/ETF1/EXOSC1/RPS24/RPL41/UPF2/RPL12/RPS21/PCID2/RPL35A/RPL19/RPL7A/RPL7/EXOSC3/RPS29/PRPF18/RPS27/RPL35/CNOT10/DDX5/RPS9/EIF4A2/DCP1B/DIS3/RPL6/RPL15/DIS3L2/RPL13/PYM1/RPS15/TNKS1BP1/EXOSC2/CNOT4/POLR2D/RPL9/UPF3B/DCP1A/RPS6/RPL22/CNOT7/EDC3/XRN1/RPS19/RPS7/RPL23…
GO:0006413	translational initiation	159	0.478233	2.37562	2.95753e-05	0.00238857	0.00210602	RPL28/RPL26/RPL34/RPS25/EIF3A/RPS8/RPL31/RPS17/EIF3E/RPS20/AGO2/RPL37A/RPL37/EIF3G/NCBP2/RPL36/RPL27/RPL4/EIF2AK4/DHX29/DNAJC3/EIF2A/EIF2AK3/RPS24/RPL41/RPL12/RPS21/HSPB1/RPL35A/RPL19/EIF2B4/EIF3B/EIF4G3/RPS6KB2/RPL7A/RPL7/EIF2S3/RPS29/EIF5B/EIF2S1/RPS27/ABCE1/RPL35/GLE1/EIF4G2/RPS9/EIF4A2/UHMK1/EIF3H/RPL6/RPL15/DDX3Y/EIF3M/RPL13/RPS15/POLR2D/RPL9/NCK1/RPS6/RPL22/NPM1/TPR/RPS19/RPS7/RPL23A/RPS5/E…
GO:0006402	mRNA catabolic process	191	0.45613	2.32811	3.06617e-05	0.00238857	0.00210602	PARN/RPL28/RPL26/RPL34/RPS25/ZC3H12A/RBM8A/RPS8/RPL31/RPS17/EIF3E/RPS20/PAPD4/AGO2/ERN1/SMG1/RPL37A/PKP1/RPL37/NCBP2/RPL36/RPL27/EXOSC8/RPL4/PNRC2/ETF1/EXOSC1/RPS24/RPL41/UPF2/RPL12/RPS21/PCID2/RPL35A/RPL19/HNRNPR/RPL7A/RPL7/EXOSC3/RPS29/PRPF18/RPS27/RPL35/CNOT10/DDX5/RPS9/EIF4A2/DCP1B/DIS3/RPL6/RPL15/DIS3L2/RPL13/PYM1/RPS15/TNKS1BP1/EXOSC2/CNOT4/POLR2D/RPL9/UPF3B/AGO3/DCP1A/RPS6/RPL22/CNOT7/EDC3…
GO:0019080	viral gene expression	160	0.462234	2.29832	2.96472e-05	0.00238857	0.00210602	RPL28/RPL26/RPL34/CCNT1/RPS25/EIF3A/RPS8/RPL31/RPS17/RPS20/SEH1L/NUP58/RPL37A/CDK9/RPL37/NUP155/EIF3G/RPL36/RPL27/RPL4/EIF2AK4/NUP107/NUP43/NUP133/RPS24/RPL41/NELFE/NUP50/RPL12/RPS21/RPL35A/RPL19/EIF3B/RPL7A/RPL7/RPS29/NUP214/RSF1/RPS27/RPL35/SNW1/RPS9/CTDP1/CCNT2/RPL6/RPL15/TARDBP/RPL13/NUP85/POLR2K/RPS15/POLR2D/RPL9/CCL4/CCL3/RPS6/RPL22/NUP188/TPR/RPS19/RPS7/RPL23A/RPS5/ZFP36/TRIM32/RAE1/RPS3A/…
GO:0070972	protein localization to endoplasmic reticulum	107	0.486823	2.27176	2.73067e-05	0.00238857	0.00210602	RPL28/RPL26/RPL34/RPS25/RPS8/RPL31/RPS17/RPS20/RAB3GAP2/RPL37A/RPL37/RPL36/RPL27/SEC63/RPL4/RPS24/RPL41/RPL12/RPS21/ZFAND2B/RPL35A/RPL19/RPL7A/RPL7/RPS29/RPS27/RPL35/RPS9/VAPA/RPL6/RPL15/PMM2/RPL13/SEC16B/RPS15/RPL9/KDELR2/RPS6/RPL22/RPS19/RPS7/BCAP31/RPL23A/RPS5/SRP19/SPCS3/RPS3A/GPAA1/RPS3/RPS10/RPS4Y1/RPL38/RPS23/PMM1/SRP14/RPS18/RPL18/ANKRD13C/RPL32/RPL5/RPS15A/RPL11
GO:0019083	viral transcription	151	0.459314	2.26403	2.92912e-05	0.00238857	0.00210602	RPL28/RPL26/RPL34/CCNT1/RPS25/RPS8/RPL31/RPS17/RPS20/SEH1L/NUP58/RPL37A/CDK9/RPL37/NUP155/RPL36/RPL27/RPL4/NUP107/NUP43/NUP133/RPS24/RPL41/NELFE/NUP50/RPL12/RPS21/RPL35A/RPL19/RPL7A/RPL7/RPS29/NUP214/RSF1/RPS27/RPL35/SNW1/RPS9/CTDP1/CCNT2/RPL6/RPL15/TARDBP/RPL13/NUP85/POLR2K/RPS15/POLR2D/RPL9/CCL4/CCL3/RPS6/RPL22/NUP188/TPR/RPS19/RPS7/RPL23A/RPS5/ZFP36/TRIM32/RAE1/RPS3A/RANBP2/RPS3/NUP153/CHD1/RP…
GO:0044033	multi-organism metabolic process	179	0.436201	2.20582	3.02444e-05	0.00238857	0.00210602	RPL28/RPL26/RPL34/RAB5A/CCNT1/RPS25/EIF3A/RPS8/RPL31/RPS17/RPS20/SEH1L/NUP58/RPL37A/CDK9/RPL37/NUP155/EIF3G/RPL36/RPL27/RPL4/EIF2AK4/NUP107/NUP43/NUP133/RPS24/RPL41/NELFE/NUP50/RPL12/RPS21/RPL35A/RPL19/EIF3B/RPL7A/RPL7/RPS29/NUP214/RSF1/RPS27/RPL35/EEA1/SNW1/RPS9/CTDP1/CCNT2/RPL6/RPL15/TARDBP/RPL13/NUP85/POLR2K/RPS15/MAP2K1/POLR2D/RPL9/CCL4/CCL3/RPS6/RPL22/NUP188/TPR/RPS19/RPS7/RPL23A/RPS5/ZFP36/…
GO:0070198	protein localization to chromosome, telomeric region	24	0.65533	2.20533	6.88279e-05	0.00371569	0.00327615	GNL3/CCT8/CCT6A/GNL3L/XRCC5/TCP1/CCT5/CCT4/ATR/BRCA2/TERF1/TINF2/DKC1/POT1
GO:0006401	RNA catabolic process	216	0.42034	2.18064	3.18177e-05	0.00238857	0.00210602	PARN/RPL28/RPL26/RPL34/RPS25/ZC3H12A/RBM8A/RNASEH1/RPS8/RPL31/RPS17/EIF3E/RPS20/PAPD4/AGO2/ERN1/SMG1/RPL37A/PKP1/RPL37/NCBP2/RPL36/RPL27/EXOSC8/RPL4/PNRC2/ETF1/EXOSC1/RPS24/RPL41/UPF2/RPL12/RPS21/PCID2/RPL35A/RPL19/HNRNPR/RPL7A/RPL7/EXOSC3/RPS29/PRPF18/RPS27/RPL35/CNOT10/DDX5/RPS9/EIF4A2/DCP1B/SLIRP/LIN28B/DIS3/RPL6/RPL15/DIS3L2/RPL13/PYM1/RPS15/TNKS1BP1/EXOSC2/CNOT4/POLR2D/RPL9/UPF3B/AGO3/DCP1A/…
GO:0071166	ribonucleoprotein complex localization	118	0.456109	2.16313	2.78948e-05	0.00238857	0.00210602	ZC3H3/AGFG1/RAN/RBM8A/LTV1/DDX25/SEH1L/NUP58/TGS1/SMG1/NUP155/NCBP2/CPSF3/NUP107/NUP43/ZNF593/NUP133/NUP50/UPF2/SLBP/PCID2/THOC2/PRPF31/RIOK2/RRS1/NUP214/SRSF11/NXT1/ABCE1/GLE1/RBMX2/SARNP/THOC6/XPO1/SRSF7/NUP85/SRSF4/SRSF1/RPS15/POLR2D/UPF3B/DDX19B/NUP188/TPR/CPSF4/EIF4E/SRSF10/RAE1/NUP62CL/RANBP2/U2AF1/CHTOP/NUP153/XPOT
GO:0071426	ribonucleoprotein complex export from nucleus	116	0.446174	2.11024	2.77185e-05	0.00238857	0.00210602	ZC3H3/AGFG1/RAN/RBM8A/LTV1/DDX25/SEH1L/NUP58/SMG1/NUP155/NCBP2/CPSF3/NUP107/NUP43/ZNF593/NUP133/NUP50/UPF2/SLBP/PCID2/THOC2/RIOK2/RRS1/NUP214/SRSF11/NXT1/ABCE1/GLE1/RBMX2/SARNP/THOC6/XPO1/SRSF7/NUP85/SRSF4/SRSF1/RPS15/POLR2D/UPF3B/DDX19B/NUP188/TPR/CPSF4/EIF4E/SRSF10/RAE1/NUP62CL/RANBP2/U2AF1/CHTOP/NUP153/XPOT
GO:0006403	RNA localization	194	0.41255	2.10999	3.09014e-05	0.00238857	0.00210602	CPEB1/NOP58/ZC3H3/AGFG1/RAN/RBM8A/LTV1/CCT8/CCT6A/DDX25/SEH1L/NUP58/TGS1/SMG1/NUP155/NCBP2/CPSF3/HNRNPA3/RBFOX1/NXT2/FBL/BICD2/NUP107/NUP43/ZNF593/NUP133/TCP1/NUP50/UPF2/CCT5/C14orf166/SLBP/PCID2/THOC2/CCT4/NAF1/ATR/G3BP2/RIOK2/EXOSC3/RRS1/NUP214/SRSF11/CCT3/NXT1/PRPF18/ABCE1/TERF1/GLE1/RBMX2/SARNP/XPO5/NHP2/THOC6/POM121L12/XPO1/IGF2BP2/SRSF7/NUP85/SRSF4/SRSF1/RPS15/EXOSC2/POLR2D/DKC1/UPF3B/DDX19…
GO:0006855	drug transmembrane transport	20	0.636611	2.0392	0.000566162	0.0160839	0.0141813	SLC22A3/ABCG2/SLC22A2/ABCC3/ABCA8/SLC22A1/TMEM30A/SLC22A5/SLC17A3/ATP8B1/SLC47A2/SLC31A1
GO:0009112	nucleobase metabolic process	30	0.567436	2.02444	0.000442406	0.0130918	0.0115432	UCK2/UMPS/PRPS1/PPAT/CDA/ACPP/AOX1/GMPS/CMPK1/MTOR/XDH/GART/DHODH/PAICS/RRM1/MTHFD1L
GO:0006405	RNA export from nucleus	126	0.422158	2.02303	2.8177e-05	0.00238857	0.00210602	ZC3H3/AGFG1/RAN/RBM8A/LTV1/DDX25/SEH1L/NUP58/SMG1/NUP155/NCBP2/CPSF3/NUP107/NUP43/ZNF593/NUP133/NUP50/UPF2/SLBP/PCID2/THOC2/RIOK2/RRS1/NUP214/SRSF11/NXT1/ABCE1/GLE1/RBMX2/SARNP/XPO5/THOC6/POM121L12/XPO1/SRSF7/NUP85/SRSF4/SRSF1/RPS15/POLR2D/UPF3B/DDX19B/NUP188/TPR/CPSF4/EIF4E/SRSF10/RAE1/NUP62CL/RANBP2/U2AF1/CHTOP/NUP153/XPOT
GO:0006903	vesicle targeting	71	0.465914	2.01603	5.12505e-05	0.0032533	0.00286846	AREG/USO1/AP1AR/NSF/TRAPPC6B/ANKRD28/SEC23IP/STX5/TRAPPC10/SNAP29/CNIH1/SEC23A/SEC16B/F5/SEC24B/TMED2/GRIA1/AP1M2/LMAN1/SNAP23/SCRIB/PSEN1/TRAPPC4/SAR1B/CUL3/TRAPPC6A/MCFD2/SEC22B/TRAPPC5/SCFD1/YKT6/SEC16A/GOSR2/CNIH3/PPP6C
GO:0006458	'de novo' protein folding	29	0.569139	2.0124	0.000511723	0.0147757	0.0130278	CCT8/CCT6A/UGGT1/TOR1A/DNAJC2/HSPH1/TCP1/BBS12/CCT5/CCT4/CCT3/DNAJB14/ERO1A/HSPA8/CCT6B
GO:0032212	positive regulation of telomere maintenance via telomerase	28	0.571018	2.00235	0.000625811	0.0173996	0.0153414	MAPK15/CCT8/CCT6A/XRCC5/TCP1/CCT5/CCT4/NAF1/ATR/CCT3/MAP3K4/DKC1/CTNNB1/POT1/MAPKAPK5/ATM/CCT7
GO:0070125	mitochondrial translational elongation	78	-0.486469	-2.00962	3.25733e-05	0.00238857	0.00210602	MRPL11/MRPL1/MRPL39/MRPL32/MRPL28/MRPS31/MRPL23/MRPL18/MRPS7/MRPS5/MRPL4/CHCHD1/MRPL27/MRPS25/AURKAIP1/MRPL50/MRPL51/MRPS33/MRPL13/PTCD3/MRPL36/MRPL35/MRPS2/MRPL33/TSFM/MRPL44/MRPS6/MRPL12/MRPS36/MRPL15/MRPL38/ERAL1
GO:0006637	acyl-CoA metabolic process	79	-0.485789	-2.01116	3.25425e-05	0.00238857	0.00210602	ACOT13/SUCLA2/ACOT11/MLYCD/ACSM1/ACSL1/ACOT7/ACOT12/GCDH/PMVK/ACSS1/DLST/OGDH/ACSL6/BAAT/DLD/OXSM/HSD17B4/ACSM5/PDHB/SLC27A3/PDHA1/ACSF2/ACSM6/HMGCL/ACOT1/ACOT6/MVD/ACOT2
GO:0035383	thioester metabolic process	79	-0.485789	-2.01116	3.25425e-05	0.00238857	0.00210602	ACOT13/SUCLA2/ACOT11/MLYCD/ACSM1/ACSL1/ACOT7/ACOT12/GCDH/PMVK/ACSS1/DLST/OGDH/ACSL6/BAAT/DLD/OXSM/HSD17B4/ACSM5/PDHB/SLC27A3/PDHA1/ACSF2/ACSM6/HMGCL/ACOT1/ACOT6/MVD/ACOT2
GO:0046487	glyoxylate metabolic process	21	-0.6497	-2.01387	0.000338711	0.0107171	0.00944932	DHTKD1/AMT/GRHPR/BCKDHB/DLST/GLDC/OGDH/DLD/BCKDHA/PDHB/PDHA1
GO:0009060	aerobic respiration	41	-0.596345	-2.1653	1.71518e-05	0.00238857	0.00210602	CAT/OPRK1/COX20/DHTKD1/SUCLA2/IDH3B/UCN/PMPCB/FXN/UQCRC2/DLST/UQCR10/SDHC/OGDH/IDH3G/DLD/PDHB/PDHA1/FH/UQCRH/ACO2/OGDHL
GO:0009083	branched-chain amino acid catabolic process	15	-0.76856	-2.17451	7.2431e-05	0.003833	0.00337959	MCCC1/HIBCH/BCAT2/MCCC2/BCKDHB/ACAD8/DLD/BCKDHA/HMGCL
GO:0015980	energy derivation by oxidation of organic compounds	190	-0.471106	-2.23004	1.48425e-05	0.00238857	0.00210602	DYRK2/MTCH2/ME3/NDUFA7/CAT/OPRK1/PRKAG2/PARK7/UBB/NDUFB2/NDUFS6/COX20/NDUFA3/DHTKD1/NDUFA4/AKT1/NDUFB1/NDUFS1/NDUFA13/PPP1R3B/FASTKD3/NFATC4/PHLDA2/SUCLA2/GCGR/PINK1/IDH3B/GNAS/ACSM1/PCDH12/MC4R/UCN/CYP1A2/PMPCB/FXN/NDUFB8/PHKA2/ETFB/SLC25A23/D2HGDH/IRS1/UQCRC2/TRAP1/PPP1R3D/DLST/AGL/NOS2/NDUFB6/NDUFB5/NDUFB4/UQCR10/SDHC/FASTKD5/COX4I1/UQCR11/OGDH/CYCS/IDH3G/DLD/COX6B1/UQCRFS1/COQ9/PDHB/NDUFA8/PD…
GO:0006099	tricarboxylic acid cycle	20	-0.734984	-2.247	1.79067e-05	0.00238857	0.00210602	SUCLA2/IDH3B/DLST/SDHC/OGDH/IDH3G/DLD/PDHB/PDHA1/FH/ACO2/OGDHL
GO:0033108	mitochondrial respiratory chain complex assembly	66	-0.593997	-2.37877	1.65232e-05	0.00238857	0.00210602	BCS1L/UQCC1/NDUFA7/PET100/COA3/NDUFB2/NDUFS6/COX20/NDUFAF7/NDUFA3/NDUFB1/NDUFS1/NDUFA13/SAMM50/UQCC2/NDUFB8/SDHAF1/COA1/COX17/FOXRED1/TIMMDC1/NDUFB6/NDUFB5/NDUFB4/UQCR10/SMIM20/COX14/NDUFA8/NDUFA9/NDUFAF5/NDUFA10/NDUFV1/NDUFC1/NDUFA12/NDUFS2/NDUFS8
GO:0010257	NADH dehydrogenase complex assembly	40	-0.658894	-2.3793	1.71809e-05	0.00238857	0.00210602	BCS1L/NDUFA7/NDUFB2/NDUFS6/NDUFAF7/NDUFA3/NDUFB1/NDUFS1/NDUFA13/NDUFB8/COA1/FOXRED1/TIMMDC1/NDUFB6/NDUFB5/NDUFB4/NDUFA8/NDUFA9/NDUFAF5/NDUFA10/NDUFV1/NDUFC1/NDUFA12/NDUFS2/NDUFS8
GO:0032981	mitochondrial respiratory chain complex I assembly	40	-0.658894	-2.3793	1.71809e-05	0.00238857	0.00210602	BCS1L/NDUFA7/NDUFB2/NDUFS6/NDUFAF7/NDUFA3/NDUFB1/NDUFS1/NDUFA13/NDUFB8/COA1/FOXRED1/TIMMDC1/NDUFB6/NDUFB5/NDUFB4/NDUFA8/NDUFA9/NDUFAF5/NDUFA10/NDUFV1/NDUFC1/NDUFA12/NDUFS2/NDUFS8
GO:0097031	mitochondrial respiratory chain complex I biogenesis	40	-0.658894	-2.3793	1.71809e-05	0.00238857	0.00210602	BCS1L/NDUFA7/NDUFB2/NDUFS6/NDUFAF7/NDUFA3/NDUFB1/NDUFS1/NDUFA13/NDUFB8/COA1/FOXRED1/TIMMDC1/NDUFB6/NDUFB5/NDUFB4/NDUFA8/NDUFA9/NDUFAF5/NDUFA10/NDUFV1/NDUFC1/NDUFA12/NDUFS2/NDUFS8
GO:0006119	oxidative phosphorylation	71	-0.59907	-2.4337	1.63994e-05	0.00238857	0.00210602	MTCH2/ATP5C1/NDUFA7/PARK7/NDUFB2/NDUFS6/NDUFA3/NDUFA4/NDUFB1/NDUFS1/NDUFA13/PINK1/UQCC2/PMPCB/FXN/NDUFB8/SLC25A23/UQCRC2/NDUFB6/NDUFB5/NDUFB4/UQCR10/COX4I1/UQCR11/CYCS/DLD/COX6B1/UQCRFS1/COQ9/NDUFA8/COX8A/NDUFA9/COX5A/NDUFA10/NDUFV1/NDUFC1/NDUFA12/NDUFS2/UQCRH/NDUFS8
GO:0006120	mitochondrial electron transport, NADH to ubiquinone	34	-0.711466	-2.47905	1.73853e-05	0.00238857	0.00210602	PARK7/NDUFB2/NDUFS6/NDUFA3/NDUFA4/NDUFB1/NDUFS1/NDUFA13/PINK1/NDUFB8/NDUFB6/NDUFB5/NDUFB4/DLD/COQ9/NDUFA8/NDUFA9/NDUFA10/NDUFV1/NDUFC1/NDUFA12/NDUFS2/NDUFS8
GO:0042775	mitochondrial ATP synthesis coupled electron transport	56	-0.676892	-2.628	1.6687e-05	0.00238857	0.00210602	MTCH2/NDUFA7/PARK7/NDUFB2/NDUFS6/NDUFA3/NDUFA4/NDUFB1/NDUFS1/NDUFA13/PINK1/PMPCB/NDUFB8/UQCRC2/NDUFB6/NDUFB5/NDUFB4/UQCR10/COX4I1/UQCR11/CYCS/DLD/COX6B1/UQCRFS1/COQ9/NDUFA8/COX8A/NDUFA9/COX5A/NDUFA10/NDUFV1/NDUFC1/NDUFA12/NDUFS2/UQCRH/NDUFS8
GO:0042773	ATP synthesis coupled electron transport	57	-0.675249	-2.63137	1.66697e-05	0.00238857	0.00210602	MTCH2/NDUFA7/PARK7/NDUFB2/NDUFS6/NDUFA3/NDUFA4/NDUFB1/NDUFS1/NDUFA13/PINK1/PMPCB/NDUFB8/UQCRC2/NDUFB6/NDUFB5/NDUFB4/UQCR10/COX4I1/UQCR11/CYCS/DLD/COX6B1/UQCRFS1/COQ9/NDUFA8/COX8A/NDUFA9/COX5A/NDUFA10/NDUFV1/NDUFC1/NDUFA12/NDUFS2/UQCRH/NDUFS8
GO:0045333	cellular respiration	117	-0.59461	-2.63248	1.5607e-05	0.00238857	0.00210602	ME3/NDUFA7/CAT/OPRK1/PARK7/NDUFB2/NDUFS6/COX20/NDUFA3/DHTKD1/NDUFA4/NDUFB1/NDUFS1/NDUFA13/FASTKD3/NFATC4/SUCLA2/PINK1/IDH3B/UCN/CYP1A2/PMPCB/FXN/NDUFB8/ETFB/SLC25A23/D2HGDH/UQCRC2/TRAP1/DLST/NOS2/NDUFB6/NDUFB5/NDUFB4/UQCR10/SDHC/FASTKD5/COX4I1/UQCR11/OGDH/CYCS/IDH3G/DLD/COX6B1/UQCRFS1/COQ9/PDHB/NDUFA8/PDHA1/ETFDH/COX8A/NDUFA9/FH/COX5A/ETFA/NDUFA10/NDUFV1/NDUFC1/NDUFA12/NDUFS2/UQCRH/ACO2/OGDHL/NDU…
GO:0022904	respiratory electron transport chain	65	-0.659212	-2.63304	1.65303e-05	0.00238857	0.00210602	NDUFB2/NDUFS6/NDUFA3/NDUFA4/NDUFB1/NDUFS1/NDUFA13/PINK1/PMPCB/NDUFB8/ETFB/D2HGDH/UQCRC2/NDUFB6/NDUFB5/NDUFB4/UQCR10/COX4I1/UQCR11/CYCS/DLD/COX6B1/UQCRFS1/COQ9/NDUFA8/ETFDH/COX8A/NDUFA9/COX5A/ETFA/NDUFA10/NDUFV1/NDUFC1/NDUFA12/NDUFS2/UQCRH/NDUFS8
GO:0022900	electron transport chain	67	-0.656843	-2.63856	1.65025e-05	0.00238857	0.00210602	NDUFB2/NDUFS6/NDUFA3/NDUFA4/NDUFB1/NDUFS1/NDUFA13/CYB561/PINK1/PMPCB/NDUFB8/ETFB/D2HGDH/UQCRC2/NDUFB6/NDUFB5/NDUFB4/UQCR10/COX4I1/UQCR11/CYCS/DLD/COX6B1/UQCRFS1/COQ9/NDUFA8/ETFDH/COX8A/NDUFA9/COX5A/ETFA/NDUFA10/NDUFV1/NDUFC1/NDUFA12/NDUFS2/UQCRH/NDUFS8
