# Supplementary material for: Comprehensive multi-cohort transcriptional meta-analysis of muscle diseases identifies a signature of disease severity
Source: Sci Rep. 2022 Jul 4;12:11260. doi: 10.1038/s41598-022-15003-1 (PMC9253003; doi:10.1038/s41598-022-15003-1)
Supplement: Supplementary file 18 — Supplementary Table 6A. [file 41598_2022_15003_MOESM18_ESM.xlsx]

## Sheet: Supplementary Table6A-Locations
SUPPLEMENTARY TABLE 6A: Subcellular localization and muscle priority score assigned by CellWhere program for each gene in the CMDM signature.
SYMBOL	location	muscle score
KLHL2	Actin cytoskeleton	6200
CHRNA1	Cell junction	6500
ITPA	Cytoplasm	2000
OSBPL8	Endoplasmic reticulum	4510
CERS2	Endoplasmic reticulum	4510
DDOST	Endoplasmic reticulum	4510
TBC1D16	Endosome	4520
FST	Extracellular	4100
CLTC	Focal adhesion	7250
HSP90B1	Focal adhesion	7250
PANX1	Gap Junction	7240
TMEM87A	Golgi	4530
SH2B2	Membrane	2500
IFITM2	Membrane	2500
TNFRSF21	Membrane	2500
CETN2	Microtubule cytoskeleton	6400
TAPT1	Microtubule cytoskeleton	6400
GOT2	Mitochondrion	5220
TPP1	Mitochondrion	5220
DUSP26	Mitochondrion	5220
LETMD1	Mitochondrion	5220
SLC25A12	Mitochondrion	5220
CS	Mitochondrion	5220
ATP5F1D	Mitochondrion	5220
ACADSB	Mitochondrion	5220
NIP7	Nucleolus	3100
CDKN1A	Nucleolus	3100
HEY1	Nucleus	3000
USP3	Nucleus	3000
DUSP22	Nucleus	3000
SAE1	Nucleus	3000
MYH8	Sarcomere	7200
ALDOA	Sarcomere	7200
FXYD1	Sarcomere	7200
CAPN3	Sarcomere	7200
ATP2A1	Sarcoplasmic reticulum	7280
CAMK2G	Sarcoplasmic reticulum	7280
TMEM208	Vacuole	4560
HEXA	Vesicular exosome	4900
PYGM	Vesicular exosome	4900
CKAP4	Vesicular exosome	4900
AKR1A1	Vesicular exosome	4900
SCPEP1	Vesicular exosome	4900
PTP4A1	Vesicular exosome	4900
CHI3L1	Vesicular exosome	4900
TRMT112	Vesicular exosome	4900
C3	Vesicular exosome	4900
LGMN	Vesicular exosome	4900
CILP	Vesicular exosome	4900
C1R	Vesicular exosome	4900
GPX3	Vesicular exosome	4900
