# Supplementary material for: Comprehensive multi-cohort transcriptional meta-analysis of muscle diseases identifies a signature of disease severity
Source: Sci Rep. 2022 Jul 4;12:11260. doi: 10.1038/s41598-022-15003-1 (PMC9253003; doi:10.1038/s41598-022-15003-1)
Supplement: Supplementary file 19 — Supplementary Table 6B. [file 41598_2022_15003_MOESM19_ESM.xlsx]

## Sheet: Supplementary Table6B-Significa
SUPPLEMENTARY TABLE 6B: Overrepresenation analysis (Fisher's exact q-values) for subcelllular localizations for CMDM genes
Subcellular localization	q-value
Actin cytoskeleton	1
Cell junction	1
Cytoplasm	1
Endoplasmic reticulum	1
Endosome	1
Extracellular	1
Focal adhesion	1
Gap Junction	1
Golgi	1
Membrane	1
Microtubule cytoskeleton	1
Mitochondrion	0.99042
Nucleolus	1
Nucleus	0.346296
Sarcomere	0.0484703
Sarcoplasmic reticulum	0.208258
Vacuole	0.800583
Vesicular exosome	0.0389459
